# Supplementary material for: Genome sequence of the progenitor of the wheat D genome Aegilops tauschii
Source: Nature. 2017 Nov 1;551(7681):498–502. doi: 10.1038/nature24486 (PMC7416625; doi:10.1038/nature24486)
Supplement: Supplementary Table 1 — This file contains the results of colinearity analysis between the Ae. tauschii pseudomolecules and those of Brachypodium distachyon, Oryza sativa (rice), and Sorghum bicolor (sorghum). (XLSX 5792 kb) [file 41586_2017_BFnature24486_MOESM2_ESM.xlsx]

## Sheet: 1D-7D
Supplementary Excel File 1
Serial number	HC gene name	Aet chrom.	Gene start	Gene end	Structural change start	Structural change end	Phylogenetic branch	Structural change (code)	Bd1	Bd2	Bd3	Bd4	Bd5	Os1	Os2	Os3	Os4	Os5	Os6	Os7	Os8	Os9	Os10	Os11	Os12	Sb1	Sb2	Sb3	Sb4	Sb5	Sb6	Sb7	Sb8	Sb9	Sb10
1	AET1Gv20000100	1D	35049	36415							58802593				30669185														59478213
2	AET1Gv20000200	1D	46129	49135						246131				2839934														5996765
3	AET1Gv20000300	1D	146399	147445	541349	298544	AtBd	C		39753141								97343								24691492
4	AET1Gv20000400	1D	146709	147235
5	AET1Gv20000500	1D	154558	156614						39809363															27374585			9327703
6	AET1Gv20000600	1D	157263	160255						39805214								91680																70675
7	AET1Gv20000700	1D	161246	164631						39802112								2598338										48026082
8	AET1Gv20000800	1D	167715	175246						39792306								75185																61567
9	AET1Gv20001100	1D	177940	178439						39788927								71040								7394707
10	AET1Gv20001200	1D	181665	183788						39788927								71040								7394707
11	AET1Gv20001300	1D	185121	186090
12	AET1Gv20001500	1D	188642	192617																											4118411
13	AET1Gv20001400	1D	189943	192249						39783597								65353																54111
14	AET1Gv20001600	1D	193082	196147						39781180				11412131												79456561
15	AET1Gv20001700	1D	198740	202242						44593852				25114081														56711355
16	AET1Gv20001800	1D	218826	224822						39773780								60821																45063
17	AET1Gv20001900	1D	243749	246599								2887294						26991242										60676944
18	AET1Gv20002000	1D	298544	310183						39760585								38746										8985541
19	AET1Gv20002200	1D	506917	508104									21898246											7996808					20723499
20	AET1Gv20002300	1D	515495	517902					26336374								13863249																5314003
21	AET1Gv20002500	1D	541349	545485						39755659				7352175												54949034
22	AET1Gv20002600	1D	547706	551421						38948415													1540563										60653570
23	AET1Gv20003000	1D	562687	564364								9460802												27603341										38276165
24	AET1Gv20003200	1D	652529	653916								29872564								20449001							1829136
25	AET1Gv20003300	1D	656738	659507								29880602								20455512							68447933
26	AET1Gv20003400	1D	681506	685069								37047016										16387701					60854787
27	AET1Gv20003500	1D	694979	695845																					8869430
28	AET1Gv20003600	1D	816215	818270								42801453		25501848													57940637
29	AET1Gv20003700	1D	901802	902827							46641965				19648491														51603261
30	AET1Gv20003900	1D	916433	925119								17291647												20461110						62571462
31	AET1Gv20004000	1D	938724	938992						39014018													1540563							71014467
32	AET1Gv20004200	1D	1022129	1023112																													695725
33	AET1Gv20004400	1D	1131146	1132505						39014018													1540563										60653570
34	AET1Gv20005100	1D	1367053	1376066									26792882										1066876									17139495
35	AET1Gv20005200	1D	1458281	1460308								9480814												26953151										38276165
36	AET1Gv20005300	1D	1474334	1474966						48506294				23295511																1228069
37	AET1Gv20005400	1D	1475274	1493115								9480814												26953151										38276165
38	AET1Gv20005600	1D	1634573	1636440								194816													13879143								62510160
39	AET1Gv20005800	1D	1657644	1658967							18678211													19022758		63339040
40	AET1Gv20005900	1D	1665581	1669093						43082700				23639654																				1121283
41	AET1Gv20006100	1D	1782121	1782504							47175906														1934616
42	AET1Gv20006400	1D	1793015	1793158									20742904								9691166
43	AET1Gv20006700	1D	1864744	1876412								44881718													4836884								61950585
44	AET1Gv20007000	1D	1876754	1881418						38948415													1540563										60653570
45	AET1Gv20007100	1D	1897256	1902228								9480814												26953151										38276165
46	AET1Gv20007300	1D	1908033	1915173								17291647												20461110						55592609
47	AET1Gv20007600	1D	1974295	1981400					58247401														7022929										60129929
48	AET1Gv20007700	1D	1990952	1995262					33108691
49	AET1Gv20007900	1D	2058719	2060067					4868799							32234311										5407631
50	AET1Gv20008000	1D	2189754	2191310							13116679										2256007											3193804
51	AET1Gv20008100	1D	2438872	2439867						54734641				38022774														68959944
52	AET1Gv20008200	1D	2442518	2444081							57387097				32164510														64580292
53	AET1Gv20008300	1D	2462410	2463540							57387097				32164510														64580292
54	AET1Gv20008400	1D	2471572	2476692					64107354							10707200										68362757
55	AET1Gv20008500	1D	2530215	2532083						48529304									163205								123426
56	AET1Gv20008800	1D	2587163	2588794						47827159				29202409														60779737
57	AET1Gv20009300	1D	2967398	2968599						47827159				29202409														60779737
58	AET1Gv20009500	1D	3579020	3587846									19406296				25959399												57150981
59	AET1Gv20009800	1D	3784001	3785577								28830216					1184349																61667763
60	AET1Gv20009900	1D	3795278	3795580										30124951
61	AET1Gv20010000	1D	3795642	3796239										30124951
62	AET1Gv20010100	1D	3799834	3810606								42814035					16945205												4839892
63	AET1Gv20010200	1D	3920602	3925138						1035812												11985971										63446153
64	AET1Gv20010300	1D	3933628	3935219					72479089											13638268								4681151
65	AET1Gv20010400	1D	4000521	4001169								28189900						2022146										58244392
66	AET1Gv20010500	1D	4030001	4033197					72479089											13638268								4681151
67	AET1Gv20010600	1D	4039170	4039715
68	AET1Gv20010800	1D	4055636	4056317
69	AET1Gv20011200	1D	4113684	4203556							20329462												1265285			52903185
70	AET1Gv20011400	1D	4162693	4179142								9480814												26953151										38276165
71	AET1Gv20011500	1D	4200706	4203262	4200706	4340925	At	C		39697297								174438																158520
72	AET1Gv20011600	1D	4242374	4249680						39709504								160686																145958
73	AET1Gv20011800	1D	4252425	4263659			.					43182118						155313																141247
74	AET1Gv20012200	1D	4270620	4276960								32187881		17960865													49074544
75	AET1Gv20012500	1D	4335863	4339111						39726107								149946																135162
76	AET1Gv20012700	1D	4340925	4341681						39733876								148284																133031
77	AET1Gv20012900	1D	4358046	4359128
78	AET1Gv20013100	1D	4378346	4379455
79	AET1Gv20013300	1D	4386709	4394503					72479089											13638268								4681151
80	AET1Gv20013500	1D	4406370	4410124					13764461														17312261							4804502
81	AET1Gv20013600	1D	4415335	4416592						39697297								174438																158520
82	AET1Gv20013800	1D	4443905	4462769					13764461														1243478							4804502
83	AET1Gv20013400	1D	4456151	4464008						39697297								174438																158520
84	AET1Gv20014000	1D	4465229	4468251					72479089											13638268								4681151
85	AET1Gv20014300	1D	4512167	4515052					13764461					18229321												52903185
86	AET1Gv20014600	1D	4549006	4553855					13764461														1243478			52903185
87	AET1Gv20014900	1D	4586535	4590086																															60630113
88	AET1Gv20015200	1D	4592118	4595286					13764461														1243478			52903185
89	AET1Gv20015300	1D	4700168	4703750								48100575											17312261							4804502
90	AET1Gv20015500	1D	4767910	4768486							20329462												1265285							4804502
91	AET1Gv20015700	1D	4778442	4781159							12191177										767546											1502262
92	AET1Gv20015800	1D	4799913	4803810								48100575											1243478							4804502
93	AET1Gv20016100	1D	4860183	4861160							15218476								18065898
94	AET1Gv20016200	1D	4885913	4886194
95	AET1Gv20016500	1D	4927217	4928080							15218476								18072222
96	AET1Gv20016600	1D	4934347	4935237							15218476								18072222
97	AET1Gv20016700	1D	4937585	4938531
98	AET1Gv20017100	1D	4952824	4955321						39687772								185622																163154
99	AET1Gv20017200	1D	4956299	4957168							15218476								18072222
100	AET1Gv20017300	1D	4961638	4962561							15218476								18072222
101	AET1Gv20017400	1D	4963067	4965465								21430093						189729										9779774
102	AET1Gv20017500	1D	4987311	4987973
103	AET1Gv20018200	1D	5051704	5051922								21430093						189729										9779774
104	AET1Gv20018300	1D	5061866	5063693						39680903								193083																172513
105	AET1Gv20018500	1D	5073406	5087710
106	AET1Gv20018600	1D	5086631	5087548							15218476								18065898
107	AET1Gv20018800	1D	5088288	5097852									422080			35693286																	47785418
108	AET1Gv20019500	1D	5248071	5249284					29915413							3468237												58244392
109	AET1Gv20019900	1D	5325037	5330695							21231638											7753372										39883848
110	AET1Gv20020000	1D	5431445	5440783
111	AET1Gv20020300	1D	5563814	5571259							13429831											7797868										39883848
112	AET1Gv20020600	1D	5592636	5599819									422080			35693286												19253765
113	AET1Gv20020800	1D	5600226	5600774						39673162								195354																178965
114	AET1Gv20021200	1D	5659623	5664906									422080			35693286												19253765
115	AET1Gv20021300	1D	5703719	5705166							20187208														7011245									1918150
116	AET1Gv20021500	1D	5715511	5716128
117	AET1Gv20022000	1D	5785387	5786348						18636370																				19931413
118	AET1Gv20022400	1D	5820951	5821630									12114104											20837149									50706000
119	AET1Gv20022600	1D	5843221	5845672					28661441															9714155			5003213
120	AET1Gv20023500	1D	5895705	5900392								10447797												26376804									877407
121	AET1Gv20023600	1D	5905056	5905801						52983795				35813148														66803346
122	AET1Gv20023900	1D	5922109	5923010								11049252
123	AET1Gv20024300	1D	5948317	5949087								11049252																						7109825
124	AET1Gv20024500	1D	5954112	5956810					54022228														21308453			59465171
125	AET1Gv20024600	1D	5960068	5962057								42241243										21698353					4866566
126	AET1Gv20024700	1D	5989872	5993179					24240459												288778											342899
127	AET1Gv20025600	1D	6064195	6065582								29385201											9616694							69204382
128	AET1Gv20025700	1D	6071799	6072432								29385201											9616694							10261960
129	AET1Gv20026000	1D	6100604	6102180							20187208														5116345		9723860
130	AET1Gv20026100	1D	6111639	6113734								28830216					1184349
131	AET1Gv20026700	1D	6185951	6186808					49112580										18072222
132	AET1Gv20027200	1D	6436367	6441684									422080			35710304																	47785418
133	AET1Gv20027600	1D	6446427	6447476							15218476								18072222
134	AET1Gv20027700	1D	6478059	6478922																				4319196
135	AET1Gv20027900	1D	6478935	6480128					67136099										30434754
136	AET1Gv20028000	1D	6540491	6541998								14720214												25583964											3177067
137	AET1Gv20028100	1D	6548410	6550057								14720214												25583964											3177067
138	AET1Gv20028200	1D	6588201	6589626							19648637											10740340												54827878
139	AET1Gv20028400	1D	6644081	6648116						10437804				17504340												75334119
140	AET1Gv20028600	1D	6656113	6657764					49112580										18072222
141	AET1Gv20029000	1D	6676540	6682000					24618927											15998505															47954071
142	AET1Gv20029300	1D	6691650	6696465									3401992										1066876									17139495
143	AET1Gv20029400	1D	6697287	6701544	6697287	6790683	At	B		39650192								213567																195941
144	AET1Gv20029700	1D	6779741	6780933					4238238											3188806							3781110
145	AET1Gv20029800	1D	6782023	6786329					3925947																23349992										58928662
146	AET1Gv20030000	1D	6788694	6789509						39659083								207853																55200523
147	AET1Gv20030100	1D	6790683	6793336						39660088								201957										9880628
148	AET1Gv20030200	1D	6810337	6813227									3401992										1066876									17139495
149	AET1Gv20030500	1D	6828959	6835517						39638390								218992																199979
150	AET1Gv20030600	1D	6835989	6837397						39637095								227008																214288
151	AET1Gv20030700	1D	6848839	6851844					3965166								17044277																	12049150
152	AET1Gv20030900	1D	6856483	6874241						52302229				34862487														65980444
153	AET1Gv20031000	1D	6880468	6894987					72607083												19139609								20361277
154	AET1Gv20031200	1D	6953648	6956860								4613064													21711240					68985655
155	AET1Gv20031600	1D	7066655	7066950									11993668
156	AET1Gv20031800	1D	7107359	7109012							37660690			15291669																	56420454
157	AET1Gv20031900	1D	7115130	7115460							50503481				25190484														57242021
158	AET1Gv20032000	1D	7122562	7125415						39627843								263725																224225
159	AET1Gv20032100	1D	7129188	7142666						39615740								267816																232447
160	AET1Gv20032200	1D	7148374	7150057							37660690			15289214														63537646
161	AET1Gv20032400	1D	7182166	7195876
162	AET1Gv20033000	1D	7207665	7209365							50503481				25190484																51164103
163	AET1Gv20033100	1D	7252287	7255448						16500936										21002829							2980468
164	AET1Gv20033200	1D	7266458	7269301					48884744								465169																		1745744
165	AET1Gv20033300	1D	7277426	7279140							47848060											22594487				76984759
166	AET1Gv20033400	1D	7298946	7301765									28446640				35398604														61042938
167	AET1Gv20033500	1D	7312807	7313151							50503481				25190484																51164103
168	AET1Gv20033700	1D	7453287	7458967					34454503										19027098														39668501
169	AET1Gv20033900	1D	7574205	7575858						50301427				32148052														63537646
170	AET1Gv20034000	1D	7576004	7582354	7576004	7588957	At	B		39602396								291425											4571014
171	AET1Gv20034100	1D	7584888	7587958						39608258								287362																363770
172	AET1Gv20034200	1D	7588957	7590282						39611992								284970																361196
173	AET1Gv20034400	1D	7596320	7601178
174	AET1Gv20034600	1D	7602167	7603953						36056358									5884474																7216661
175	AET1Gv20034800	1D	7610159	7611017						617979											5713945							8730567
176	AET1Gv20034900	1D	7611688	7621060
177	AET1Gv20035000	1D	7626156	7626455					61453765																26869842		15466717
178	AET1Gv20035100	1D	7626567	7626800						54931280															27252601		15466717
179	AET1Gv20035200	1D	7627022	7627432							5588015					30334584											15466717
180	AET1Gv20035300	1D	7691962	7696287					3965166								240548																	12049150
181	AET1Gv20035400	1D	7697439	7700096					3965166								17044277																	12049150
182	AET1Gv20035500	1D	7800061	7800834								45484368													3602558								5441164
183	AET1Gv20035600	1D	7804248	7808802								365833													27266477								62305417
184	AET1Gv20035800	1D	7813689	7816205								45883924					13586447															63125468
185	AET1Gv20035900	1D	7814058	7821382					16889566											25469551											48864935
186	AET1Gv20036000	1D	7825140	7826130							59581220												20600783			60644084
187	AET1Gv20036200	1D	7835922	7838287								45883924					13586447															63125468
188	AET1Gv20036400	1D	7841708	7845776						39646590				20327990																			52703143
189	AET1Gv20036500	1D	7848697	7849362
190	AET1Gv20036600	1D	7860047	7865641									1426565										4075644									56911550
191	AET1Gv20036800	1D	7971255	7972649					58357015								7221326													62172021
192	AET1Gv20037000	1D	8001275	8004711						39588225				987591														8573857
193	AET1Gv20037100	1D	8008081	8024080									3498067											6872037						14560741
194	AET1Gv20037200	1D	8053394	8056546									1426565										4075644									56911550
195	AET1Gv20037300	1D	8077052	8078279						39646590				20327990																			52703143
196	AET1Gv20037400	1D	8085835	8087119						39646590				20327990																8560707
197	AET1Gv20037600	1D	8098904	8176095					3345737					31870932														63264332
198	AET1Gv20037700	1D	8125727	8129480						39646590				20327990																			52703143
199	AET1Gv20037800	1D	8167425	8168415							33714896												20607467			60644084
200	AET1Gv20038000	1D	8184950	8188586						39597802								316949										73542183
201	AET1Gv20038200	1D	8192431	8194759							19648637											10740340												54819847
202	AET1Gv20038300	1D	8244955	8248805									3541507										4075644									56911550
203	AET1Gv20038400	1D	8253234	8270300									3439163											6889864						15015342
204	AET1Gv20038600	1D	8333061	8333660					58357015													12897272								62172021
205	AET1Gv20038800	1D	8357347	8357853							43418204										27130095											62190718
206	AET1Gv20038900	1D	8439555	8447782								45883924					13586447															63125468
207	AET1Gv20039000	1D	8439804	8447782					3345737					31870932														63264332
208	AET1Gv20039100	1D	8449851	8450817							33714896												20607467			60644084
209	AET1Gv20039400	1D	8492509	8493978					11481916															9896640						70224366
210	AET1Gv20039600	1D	8518534	8520009					11481916															9896640						70224366
211	AET1Gv20039900	1D	8640502	8641193									3498067											6889864						14560741
212	AET1Gv20040000	1D	8654444	8661613					16889566											25469551											48864935
213	AET1Gv20040300	1D	8701271	8704049						39646590				20327990																			52703143
214	AET1Gv20040500	1D	8709771	8713786						39646590				20327990																8587677
215	AET1Gv20040600	1D	8794990	8798007						39588225				987591														8573857
216	AET1Gv20040700	1D	8808515	8815294			?			39588225				987591														8573857
217	AET1Gv20040200	1D	8809607	8815696						39591696				984301														51436966
218	AET1Gv20040900	1D	8817143	8818590								44592910												2224748										46957317
219	AET1Gv20041000	1D	8823319	8827570					25730157											15297878													49304179
220	AET1Gv20041200	1D	8830567	8833240	8830567	11732371	Sb	C		39583473								321102																614400
221	AET1Gv20041300	1D	8835624	8839522								29330593			20685596															5565096
222	AET1Gv20041700	1D	8846525	8849123							19678444										14325339					14780428
223	AET1Gv20042600	1D	8947227	8949979					17937856																19848807	1048825
224	AET1Gv20042700	1D	9273467	9296114					64107354							10707200										68362757
225	AET1Gv20042900	1D	9509267	9522378								8574000												20859839											58861988
226	AET1Gv20043200	1D	9541260	9546302								8574000												20859839					6033605
227	AET1Gv20043400	1D	9564859	9565113
228	AET1Gv20043500	1D	9565999	9566336
229	AET1Gv20043600	1D	9600114	9601065							41452454										24586503											64709897
230	AET1Gv20043700	1D	9609775	9612256					45541403										4647954																5633631
231	AET1Gv20043800	1D	9616145	9618369					45541403										4647954																5633631
232	AET1Gv20044000	1D	9647924	9650108								12069813						338846																556911
233	AET1Gv20044100	1D	9712373	9713362							32493108												19728254			17685326
234	AET1Gv20044200	1D	9727582	9731703							32493108												19728254			17685326
235	AET1Gv20044400	1D	9789082	9796224					56315366										18466974							13767908
236	AET1Gv20044700	1D	9881208	9884971								44824106								15928645							2842115
237	AET1Gv20044800	1D	9885009	9892437						39457212											26968542											61919846
238	AET1Gv20044900	1D	9898582	9905223	9898582	9989793	Os	B		39515075								362500																511754
239	AET1Gv20045200	1D	9989732	9995563						39506940								354130																535061
240	AET1Gv20045300	1D	9989793	9995630						39468702								351640																532119
241	AET1Gv20045400	1D	9997718	10005704								23061725												11786136					52851000
242	AET1Gv20045500	1D	10077353	10077908							19097416								17630572														49976166
243	AET1Gv20045700	1D	10171168	10171815					2334328							34566988												67407506
244	AET1Gv20045800	1D	10187525	10189355							22272281				16678144													59791803
245	AET1Gv20045900	1D	10253007	10259279							52105254				27117991														62949914
246	AET1Gv20046000	1D	10263490	10303520							52105254				27117991														62949914
247	AET1Gv20046200	1D	10311272	10321274								34370603												25100787						10558400
248	AET1Gv20046400	1D	10342878	10345087									2628573				99618														106708
249	AET1Gv20046500	1D	10357466	10366008						39457212											26968542											61919846
250	AET1Gv20046600	1D	10381546	10386177						53464006				36403442														67400746
251	AET1Gv20046700	1D	10408524	10413556						39457212											26968542						7314629
252	AET1Gv20047000	1D	10506844	10507623					2334328							34566988														70178432
253	AET1Gv20047400	1D	10542884	10544425					14049104									23168131												19931413
254	AET1Gv20047500	1D	10559896	10564686									18294758				24993831														49923688
255	AET1Gv20048000	1D	10635368	10645727								42814035					16945205													6940551
256	AET1Gv20048100	1D	10656237	10656954					2334328							34566988												67407506
257	AET1Gv20048200	1D	10661362	10661866
258	AET1Gv20048400	1D	10676252	10677460					2334328							34566988												67407506
259	AET1Gv20048500	1D	10747975	10750768							22174079			1864478														7196482
260	AET1Gv20048700	1D	10790535	10793409						53464006				36410638														67393957
261	AET1Gv20049100	1D	10872508	10888688						39457212											26968542						7314629
262	AET1Gv20049700	1D	10948899	10950503								2123221												2179733			15466717
263	AET1Gv20049800	1D	10954887	10955424					2334328							34566988														70137875
264	AET1Gv20049900	1D	10964295	10965050					2334328							34566988												67407506
265	AET1Gv20050100	1D	11037233	11039788						39299329								375945													60526474
266	AET1Gv20050200	1D	11049923	11051317							2251608														9821543		72860887
267	AET1Gv20050300	1D	11094641	11096362						39296166								409468										74053271
268	AET1Gv20050400	1D	11106469	11114648						39283454								411095																496160
269	AET1Gv20050600	1D	11117242	11132547						39274056							19899895														41824658
270	AET1Gv20050800	1D	11176978	11177541
271	AET1Gv20051000	1D	11214617	11215888
272	AET1Gv20051100	1D	11216753	11220088						32504				3058543														5452782
273	AET1Gv20051400	1D	11231127	11234593							21587468										15163269											9705850
274	AET1Gv20051500	1D	11246846	11294298						7506971							32556873																5051623
275	AET1Gv20051600	1D	11285261	11285819								17583260			33359344												56045140
276	AET1Gv20051700	1D	11294869	11301715							40503717										23219045					6320646
277	AET1Gv20052100	1D	11397957	11435273						39156277							32556873																5051623
278	AET1Gv20052300	1D	11407456	11408004								17583260			33359344												56045140
279	AET1Gv20052400	1D	11438423	11501091						31361274													11698992			45856563
280	AET1Gv20052500	1D	11526189	11528685						31361274													11666779			45856563
281	AET1Gv20052700	1D	11591115	11594750						40335269				19295569														46860313
282	AET1Gv20052800	1D	11600482	11606779									927619											22729201				61998480
283	AET1Gv20053000	1D	11676706	11688098						39239224				42600571																				473145
284	AET1Gv20053100	1D	11715063	11718883							50702597														26415934								60933774
285	AET1Gv20053300	1D	11732371	11733121						39199744								437013																390387
286	AET1Gv20053600	1D	11749040	11752271						39192982								446403										74115261
287	AET1Gv20053700	1D	11751463	11756203						39188238								448732																717628
288	AET1Gv20053900	1D	11759334	11759535					45099445												21474564								1686111
289	AET1Gv20054200	1D	11774486	11776651							50167852			24480855													8401777
290	AET1Gv20054300	1D	11789227	11793145						39094178													1897784									57876516
291	AET1Gv20054400	1D	11809153	11811533						5945824												5643294										7946843
292	AET1Gv20054600	1D	11857598	11858883							5609175				5694660														7026830
293	AET1Gv20054900	1D	11980435	11980889										28423023
294	AET1Gv20054700	1D	12008919	12013402									3439163											6878608						15015342
295	AET1Gv20055200	1D	12015944	12021558							37793970										19796449											53494328
296	AET1Gv20055400	1D	12027974	12033486						39173260								471400																777915
297	AET1Gv20056100	1D	12134843	12138043						1285908				1437163														7729188
298	AET1Gv20056300	1D	12211251	12217848									28309934									9399112								71671377
299	AET1Gv20056700	1D	12247299	12248712						39163896								486053																814416
300	AET1Gv20057000	1D	12267534	12269898						39156277												1546433											5051623
301	AET1Gv20057200	1D	12312811	12316842						45209942							1093337									1745930
302	AET1Gv20057300	1D	12329769	12331712						39156277							32556873																5051623
303	AET1Gv20057400	1D	12374706	12376459						39156277							32556873																5051623
304	AET1Gv20057500	1D	12379339	12381331					30532255										30051702																59634426
305	AET1Gv20057900	1D	12422399	12423239						39137430															22193317									904404
306	AET1Gv20058000	1D	12422404	12423679
307	AET1Gv20058100	1D	12446776	12447677						39137430															22193317									933548
308	AET1Gv20058200	1D	12461177	12461967						35609433								528789																889342
309	AET1Gv20058300	1D	12466782	12471665								44915933													22193317									904404
310	AET1Gv20058500	1D	12471216	12471492						35646568															22193317									904404
311	AET1Gv20058900	1D	12483046	12483802									27785468							27402297
312	AET1Gv20059000	1D	12508989	12611130						39222150														26376804									60653570
313	AET1Gv20059300	1D	12557987	12561458	12557987	12592519	At	D		50543556				32501013														63808041
314	AET1Gv20059400	1D	12592519	12596099						50572289				32475143														63801546
315	AET1Gv20059800	1D	12624102	12625074								44915933													22193317									904404
316	AET1Gv20059900	1D	12684556	12685121						35646568															22193317									933548
317	AET1Gv20060000	1D	12689698	12690013						39141287															22193317									931545
318	AET1Gv20060200	1D	12702220	12711934						39127641														26376804									60653570
319	AET1Gv20060700	1D	12878271	12886005						39111138								29608182																59199953
320	AET1Gv20060900	1D	12892073	12896030
321	AET1Gv20061000	1D	12900480	12902383							12089660										594453											1141042
322	AET1Gv20061400	1D	12942771	12946432					56715139					13662002													2349144
323	AET1Gv20061500	1D	12957051	12958892					24757037														22677226			75389434
324	AET1Gv20061600	1D	12982716	12986412								6536773			24812593												5003213
325	AET1Gv20061700	1D	12987035	12987659									26318825	40899421													63588070
326	AET1Gv20061800	1D	13008498	13010849						37302401													2044042									57876516
327	AET1Gv20061900	1D	13013735	13015193						39097913								537846																976274
328	AET1Gv20062200	1D	13118101	13121378					12589118							20793053										15866855
329	AET1Gv20062300	1D	13126837	13128380						39091898								542156																993940
330	AET1Gv20062500	1D	13165162	13165769									6733235	23295511												68764785
331	AET1Gv20062800	1D	13182271	13192773						39087262								552021																1000401
332	AET1Gv20063000	1D	13226724	13230953								47236116				27588776																		1023460
333	AET1Gv20063500	1D	13311912	13313141						57364809									13041900																17626364
334	AET1Gv20063300	1D	13325108	13327605						39082318								562876																50122259
335	AET1Gv20063800	1D	13327839	13334535						39077668				42967050														74260170
336	AET1Gv20064100	1D	13336885	13339251						39074158								574774																1041111
337	AET1Gv20064200	1D	13344111	13345393							2251608														9821543		72865305
338	AET1Gv20064500	1D	13387410	13392403							1382432												10390879					10064929
339	AET1Gv20064800	1D	13516747	13523930						39023169														26376804									60653570
340	AET1Gv20065000	1D	13539167	13542076						38238668							16684906													2397894
341	AET1Gv20065100	1D	13732030	13733436								40025277									26398324						64291077
342	AET1Gv20065400	1D	13777273	13778834					18286341													12897272									1066818
343	AET1Gv20065500	1D	13957257	13958816																					20603782
344	AET1Gv20065700	1D	13987580	13990853						38933896								577144																1043976
345	AET1Gv20065900	1D	13992426	14001911						41122419				21038819														49714573
346	AET1Gv20066200	1D	14199837	14202643						38238668							16684906													2397894
347	AET1Gv20066300	1D	14209806	14213703						38503992							16684906													64657544
348	AET1Gv20066500	1D	14259217	14263920	15135341	15206334	Bd	B		38885412								26143305																55341679
349	AET1Gv20066600	1D	14393453	14415847								1274748
350	AET1Gv20066800	1D	14417318	14422467									3716542										2591413										60129929
351	AET1Gv20066900	1D	14583774	14588154						1626013							5178469									73295472
352	AET1Gv20067200	1D	14726937	14728705								18332740												19277557						58879892
353	AET1Gv20067300	1D	15135341	15136781						38862082								593356																1106461
354	AET1Gv20067400	1D	15206334	15207025						38905661								26143305																55288934
355	AET1Gv20067500	1D	15270548	15271504																					18922804							53073905
356	AET1Gv20067600	1D	15273468	15283289						38866419								593356																1106461
357	AET1Gv20067900	1D	15454633	15463821								898779									4496679											6400636
358	AET1Gv20067800	1D	15454636	15457781							9273086				12600452																			3144620
359	AET1Gv20068100	1D	15710629	15721763					21902076											18956322							68498413
360	AET1Gv20068200	1D	15768032	15770258					24240459												288778											342899
361	AET1Gv20068500	1D	15947666	15949202						12084698				17159673													75222020
362	AET1Gv20068600	1D	15979244	15980894						12084698				17159673													75222020
363	AET1Gv20070300	1D	16440420	16440707																				2179733
364	AET1Gv20070700	1D	16449882	16451974						38765340								599360																1114869
365	AET1Gv20070800	1D	16593488	16594114							57048835								5499342																6604879
366	AET1Gv20070900	1D	16648397	16652974	16648397	16688806	AtBd	B		38786394								633689																1196296
367	AET1Gv20071500	1D	16663406	16665647						38783186								629656																1193972
368	AET1Gv20071600	1D	16680397	16681428
369	AET1Gv20072000	1D	16688806	16701535						38768632								600302																1181680
370	AET1Gv20072400	1D	16931789	16932643																					14131418								54239925
371	AET1Gv20072500	1D	17016746	17022368							57387097				32164510														64580292
372	AET1Gv20072600	1D	17101294	17101782						48529304									163205							65524945
373	AET1Gv20072700	1D	17101910	17103219						48529304									163205								123426
374	AET1Gv20073700	1D	17364976	17366390								40133060										12029912					56646215
375	AET1Gv20073800	1D	17368556	17369751
376	AET1Gv20073900	1D	17373567	17374906
377	AET1Gv20074000	1D	17386022	17387155								34199832										12029912					56654083
378	AET1Gv20074100	1D	17391646	17392293
379	AET1Gv20074200	1D	17466521	17473373																	11841136
380	AET1Gv20074300	1D	17474175	17474687									4425645											27167541
381	AET1Gv20074400	1D	17490351	17497340						39111138								29608182																59199953
382	AET1Gv20074500	1D	17592946	17594502						47812618				29188850														60744743
383	AET1Gv20074600	1D	17695109	17698132					32376335										23928702																52575331
384	AET1Gv20074700	1D	17810613	17815386					12467526							21358014										15413396
385	AET1Gv20075100	1D	17933455	17935107						17187274					22756410													6339762
386	AET1Gv20075300	1D	18039230	18039614							42983437										26020264											63040098
387	AET1Gv20075400	1D	18040597	18042193					19555961									6882663									70907539
388	AET1Gv20075500	1D	18118038	18124328							18089356										10152071											17830275
389	AET1Gv20075800	1D	18145898	18146484							18089356										10152071											17830275
390	AET1Gv20075900	1D	18147827	18150024	18147827	65077190	Bd	C		37279683								648654																1229154
391	AET1Gv20076000	1D	18150172	18150785						37279683								648654																1229154
392	AET1Gv20076100	1D	18153196	18153906							42615014										26028169											63040098
393	AET1Gv20076200	1D	18167702	18167947
394	AET1Gv20076500	1D	18304041	18306099						37286234								658106																1239933
395	AET1Gv20076600	1D	18336060	18338728						37294476								687860																1257750
396	AET1Gv20076700	1D	18378494	18379762						37296427								690756																1274578
397	AET1Gv20076900	1D	18388607	18389956						37296427								690756																1274578
398	AET1Gv20077200	1D	18416639	18420309									19358261				25884745														51007675
399	AET1Gv20077400	1D	18746153	18747751						57820266				41716009														72841419
400	AET1Gv20077900	1D	19017293	19020788									19358261				25884745														51007675
401	AET1Gv20078100	1D	19031198	19031638						58842285						22739267																		1308949
402	AET1Gv20078200	1D	19037722	19041235						37302401													1897784									57876516
403	AET1Gv20078300	1D	19184800	19189110																				9617572
404	AET1Gv20078500	1D	19250018	19253629						37357281								701486																1320458
405	AET1Gv20078700	1D	19265397	19267684							9211427				12765282														10542230
406	AET1Gv20078800	1D	19272465	19273130						37334175										21029434														55500097
407	AET1Gv20079100	1D	19390718	19394880					53171761											5128594							6815711
408	AET1Gv20079500	1D	19482676	19484572						37334175										20999329								48806450
409	AET1Gv20079700	1D	19579018	19583888						34704669							28840501														54032512
410	AET1Gv20079900	1D	19738075	19741227								19677161												18874060						56173625
411	AET1Gv20080000	1D	19881608	19886371								28087660			3227508															1336794
412	AET1Gv20080200	1D	19895009	19897929								28087660		19095517																1336794
413	AET1Gv20080500	1D	19909624	19909913							15763381										2852459												1214479
414	AET1Gv20080600	1D	19966689	19967364					16111108												2833168											3728049
415	AET1Gv20080700	1D	19985233	19985520							15763381									9738287													1214479
416	AET1Gv20080900	1D	19990920	19993717								28087660		19095517																1336794
417	AET1Gv20081300	1D	20165476	20168428					72712582						30352699														51593264
418	AET1Gv20081400	1D	20198147	20199107						37334175										20999329								48806450
419	AET1Gv20081500	1D	20214482	20215661
420	AET1Gv20081800	1D	20229253	20244890								34515717			22407703												57025504
421	AET1Gv20081900	1D	20302130	20303222					479483											13607703							14746540
422	AET1Gv20082000	1D	20340685	20341865									520692										2829151								2467865
423	AET1Gv20082100	1D	20355215	20364330						36989381								711549																1435167
424	AET1Gv20082200	1D	20405706	20405942					59174761																						56239124
425	AET1Gv20082300	1D	20434473	20436177					42095570										8408317										59620416
426	AET1Gv20082600	1D	20440793	20455437									19373519				25926988														51053477
427	AET1Gv20082900	1D	20454934	20455651
428	AET1Gv20083100	1D	20460427	20463097									19373519				25926988														51053477
429	AET1Gv20083200	1D	20465916	20468659									19373519				25926988														51053477
430	AET1Gv20083700	1D	20548570	20555849								6959384																					41352874
431	AET1Gv20083800	1D	20569600	20571646						37391634							27819151																	1474889
432	AET1Gv20083900	1D	20572022	20574626						37394176								719132																1477196
433	AET1Gv20084000	1D	20578317	20579706								18332740												19277557						58879892
434	AET1Gv20084200	1D	20593524	20594233						37398730								738204								69815076
435	AET1Gv20084300	1D	20652928	20653954						37398730								22656825								69818841
436	AET1Gv20084400	1D	20654785	20656522						37399992								739646																1486647
437	AET1Gv20084500	1D	20727605	20742038					50959929											13026440							14374369
438	AET1Gv20084900	1D	20751015	20756553								4871715											1904371			52639663
439	AET1Gv20085100	1D	20761522	20762509									23694620											4319196
440	AET1Gv20085300	1D	20764253	20764501									9052631												26869842		15466717
441	AET1Gv20086200	1D	21043018	21043421						10177942
442	AET1Gv20086700	1D	21193822	21198543					49426503										9861876															54784534
443	AET1Gv20086900	1D	21298769	21300082							3617360
444	AET1Gv20087000	1D	21301852	21305854						37477105											16911718					13900093
445	AET1Gv20087100	1D	21311164	21324117							22005552												5595018									3793836
446	AET1Gv20087200	1D	21324957	21328484						39897521				18961318												75985775
447	AET1Gv20087800	1D	21390958	21391342					35950256										23572435									38345837
448	AET1Gv20088000	1D	21484231	21490655						37482684									8152619							5461670
449	AET1Gv20088100	1D	21491442	21498009						37492987								788617																1537743
450	AET1Gv20088200	1D	21493048	21493635						37490720								791891																1541899
451	AET1Gv20088400	1D	21501965	21503174						37500936								783045																1532031
452	AET1Gv20088600	1D	21645479	21646820						37500936								783045																1532031
453	AET1Gv20088700	1D	21654393	21655621						37500936								783045																1532031
454	AET1Gv20088800	1D	21762809	21763993								1211566																		56851772
455	AET1Gv20089000	1D	21836215	21837332								1220984							1044887											56863711
456	AET1Gv20089100	1D	21896840	21899176								1198504							1090058											57012066
457	AET1Gv20089400	1D	22076327	22077943					60602307							15149939										64458654
458	AET1Gv20089500	1D	22077148	22077627												15189113
459	AET1Gv20089900	1D	22160790	22169868							24742203												13919924			27373926
460	AET1Gv20090400	1D	22174482	22175825						37416406							25702074														50824871
461	AET1Gv20090500	1D	22176285	22176567							15763381									9738287										63465798
462	AET1Gv20090600	1D	22177856	22178446								42777394											2667065												16609586
463	AET1Gv20090700	1D	22330063	22335418						37407491								759008																1502562
464	AET1Gv20091300	1D	22479992	22486575								13814660							9418321															2379904
465	AET1Gv20091600	1D	22523861	22524802
466	AET1Gv20091900	1D	22626807	22628805					42095570										8408317										59620416
467	AET1Gv20092400	1D	22721728	22730643								365833													27266477								62305417
468	AET1Gv20092600	1D	22748362	22749005										38005893
469	AET1Gv20093100	1D	23020809	23025808						3310532				3858824												56408263
470	AET1Gv20093800	1D	23496209	23496671					9703242							26396243										11402289
471	AET1Gv20093900	1D	23515083	23521124					9225958							27276383										10663430
472	AET1Gv20094400	1D	23609370	23609552						1822639												6327584											57071280
473	AET1Gv20094500	1D	23705199	23705402													1184349
474	AET1Gv20094600	1D	23708351	23723309					33635215															23488660										413941
475	AET1Gv20094900	1D	23770991	24001827						42052114				23015507																			1202727
476	AET1Gv20095000	1D	23777194	23779183								22131412												15444891									53197084
477	AET1Gv20095600	1D	23870284	23871576					55331613											3583270							4269964
478	AET1Gv20095700	1D	23875544	23876173							45861704											22699920					20261657
479	AET1Gv20095800	1D	23878962	23886838					22510548										20034666								13818951
480	AET1Gv20096200	1D	23967649	23971014					33670811					23023042																			1202727
481	AET1Gv20097100	1D	24252415	24255473						39848279								28976740
482	AET1Gv20097300	1D	24378054	24378353							47175906										7701465
483	AET1Gv20097400	1D	24378492	24378755					33177775										28297448
484	AET1Gv20098100	1D	24981451	24983858						37440774								835594																1592774
485	AET1Gv20098200	1D	25038809	25039693						37455619															23325526									1549684
486	AET1Gv20098600	1D	25119418	25122309							11435730										28340958											59660820
487	AET1Gv20098800	1D	25221079	25221765						3232571											5470626							65207836
488	AET1Gv20098900	1D	25387934	25389654						29836840					14507847																54952131
489	AET1Gv20099000	1D	25405391	25410672							8910356				13006952																57308499
490	AET1Gv20099200	1D	25423562	25424527						35975907							4326647											73193715
491	AET1Gv20099300	1D	25427377	25428613							8916733				13014468													1728089
492	AET1Gv20099500	1D	25476625	25483214						21210026					17327565														46915533
493	AET1Gv20099800	1D	25495803	25497989						43498882				24191709														55344835
494	AET1Gv20100000	1D	25526416	25528760							14153936										4065649											5797665
495	AET1Gv20100200	1D	25763658	25768106								43890753													9069018								35227358
496	AET1Gv20100300	1D	25873160	25873704
497	AET1Gv20100700	1D	25880029	25880980																					18922804
498	AET1Gv20101600	1D	25966384	25966987							50537060				25242411														57307546
499	AET1Gv20102000	1D	26525973	26656363						5381940					1903004													1812079
500	AET1Gv20102100	1D	26540056	26540997								45484368													3602558								5441164
501	AET1Gv20102400	1D	26624097	26630277								43890753													8869430								35227358
502	AET1Gv20102700	1D	26667290	26668781						1487448				1781075																	55569661
503	AET1Gv20102800	1D	26685706	26686458								34550346						849168																1600364
504	AET1Gv20102900	1D	26741508	26747375						56052075												9910746							20361277
505	AET1Gv20103000	1D	26755036	26757453						25778924
506	AET1Gv20103100	1D	27059791	27065542							43887047										27825032											60761969
507	AET1Gv20103700	1D	27298898	27299919						37515405								16276932																1598347
508	AET1Gv20103800	1D	27308423	27315964						37520441								851753																1609488
509	AET1Gv20104200	1D	27316971	27320834									16049728		22294657																47720366
510	AET1Gv20104500	1D	27629584	27634073									16049728		22294657																	56046249
511	AET1Gv20105000	1D	28062003	28075881									2514223				187796														383980
512	AET1Gv20106900	1D	28445878	28449485						37527321								858294																1616925
513	AET1Gv20107200	1D	28451966	28458370						37533945								864967																1623444
514	AET1Gv20107900	1D	28629878	28630273								30894200			3102631												22756855
515	AET1Gv20108000	1D	28670301	28671309							20316289																							50672006
516	AET1Gv20108100	1D	28676801	28679536						37541711								872979																1633683
517	AET1Gv20108200	1D	28680905	28687992						37545402								876950																1651245
518	AET1Gv20108400	1D	28693059	28694935							41994167														27346122		6394541
519	AET1Gv20108800	1D	28996180	28996872						572064				585963														8757460
520	AET1Gv20108900	1D	29001213	29010091						447088							6454582									68566816
521	AET1Gv20109100	1D	29032661	29036716						37556560								898855																1657756
522	AET1Gv20110100	1D	29197199	29197384												30334584											15466717
523	AET1Gv20110400	1D	29323953	29325914								28414481												4247299						7075340
524	AET1Gv20110600	1D	29415162	29415951					44925880								7473148																	53002793
525	AET1Gv20110700	1D	29437005	29437904						37578049								919592																6251641
526	AET1Gv20110800	1D	29446284	29449548						37580448								922037																1806925
527	AET1Gv20111100	1D	29808610	29808759
528	AET1Gv20111200	1D	30011874	30028175								46665349													2231249								3048818
529	AET1Gv20111300	1D	30122056	30135636						37600542								926452																1825854
530	AET1Gv20111800	1D	30304361	30305413	30304361	38915626	Os	C		37635810								1108779										66878427
531	AET1Gv20112100	1D	30347471	30353343						37668324						9632645																		1858987
532	AET1Gv20112200	1D	30602434	30602764								12814553									16661845
533	AET1Gv20112300	1D	30684390	30686451								10071085				34825481										1970548
534	AET1Gv20112400	1D	30691170	30693107						17943787				17894912																				40738795
535	AET1Gv20112500	1D	30716348	30722077							16177434						31128276															8635389
536	AET1Gv20112800	1D	30731986	30734811							38003530														4984225		13165689
537	AET1Gv20113100	1D	30811348	30812432					60632069							15127252										64479317
538	AET1Gv20113300	1D	30875434	30877041						57820266				41716009														72841419
539	AET1Gv20113400	1D	31006433	31010979						37692241				38471695																6043737
540	AET1Gv20113500	1D	31080703	31097945					56661358											1618513							2255861
541	AET1Gv20113700	1D	31082748	31084224							15733252												9393164									4709856
542	AET1Gv20114100	1D	31121278	31122901							22976931											2297896													53512116
543	AET1Gv20114500	1D	31281606	31285437						37692241				38471695																			1014766
544	AET1Gv20114600	1D	31423210	31435277						32823779					26663263														12074903
545	AET1Gv20114800	1D	31449944	31461365						37692241				38471695																6043737
546	AET1Gv20114900	1D	31760401	31761999						37901359												6651255					65781521
547	AET1Gv20115000	1D	31766161	31767194					60632069							15127252										64479317
548	AET1Gv20115100	1D	31962794	31966048							32493108												19728254			17685326
549	AET1Gv20115200	1D	32102287	32106948						14232525										10953970															4813446
550	AET1Gv20115400	1D	32115036	32117958						58960625						25250967										12207220
551	AET1Gv20115600	1D	32382282	32400426								365833													27266477								62305417
552	AET1Gv20115700	1D	32410993	32415422						9997853					23132028
553	AET1Gv20116100	1D	32569116	32570045					49449866										1028678											71414018
554	AET1Gv20116200	1D	32574456	32575738					48347132										1025098											71403991
555	AET1Gv20116300	1D	32579389	32582785					49433277										1172581											71385496
556	AET1Gv20116800	1D	32847791	32847985										1143557
557	AET1Gv20116900	1D	32849243	32852720						9997853					23132028											3228310
558	AET1Gv20117000	1D	32850732	32851308									24709387	3587608																			12976291
559	AET1Gv20117200	1D	32867480	32868688					54472467											3980211						4462699
560	AET1Gv20117500	1D	32881469	32882115								2317235					9186718											38366622
561	AET1Gv20118000	1D	32938391	32938669																					18922804
562	AET1Gv20118200	1D	32939528	32939797																					18922804
563	AET1Gv20118400	1D	32978404	32979455						37735667								1060912																1942720
564	AET1Gv20118600	1D	33005860	33007389						37740184					10213062														14932515
565	AET1Gv20118700	1D	33016020	33016973						37740184				18229321														72058030
566	AET1Gv20121600	1D	33481276	33485311						37740184					20857044												8061094
567	AET1Gv20121800	1D	33577770	33581703							49946583
568	AET1Gv20122400	1D	33626579	33626767
569	AET1Gv20122500	1D	33730747	33731022															13664129
570	AET1Gv20122600	1D	33731262	33731465																	25781185
571	AET1Gv20122700	1D	33731513	33737613						37740184				18229321														72058030
572	AET1Gv20122800	1D	33731523	33731717									3031316		12065355
573	AET1Gv20123100	1D	33749567	33751721						16552439								26591769																55730349
574	AET1Gv20123700	1D	33978299	33978487						37901359											11251538						70713467
575	AET1Gv20124100	1D	34042990	34044438								1388485									24533261												59033262
576	AET1Gv20124500	1D	34128941	34139096								11635144												25528232						68459950
577	AET1Gv20124700	1D	34294015	34298565					23986553											15768892							17305912
578	AET1Gv20125100	1D	34332229	34332489								5477572												17850032
579	AET1Gv20125200	1D	34335351	34338664									23109410				30006879														55131112
580	AET1Gv20125400	1D	34394396	34395109					4913399
581	AET1Gv20125700	1D	34401981	34406328						37752310								1045877																1973814
582	AET1Gv20125800	1D	34608602	34611324					62233106									1050046																1970548
583	AET1Gv20126600	1D	35032063	35036294																		14495774
584	AET1Gv20126900	1D	35086070	35091176													9571289
585	AET1Gv20127100	1D	35348695	35353073							19831306												3793863			48853471
586	AET1Gv20127400	1D	35453678	35454552
587	AET1Gv20127900	1D	35474413	35476097							13081187										2256007											3193804
588	AET1Gv20128000	1D	35482847	35483750									17140180						11693031												55120247
589	AET1Gv20128100	1D	35522701	35523862								20517074												18171678						53906531
590	AET1Gv20128200	1D	35528916	35529428							49737639											6327584											57071280
591	AET1Gv20128600	1D	35534634	35535074							50503481				25190484														57242021
592	AET1Gv20128700	1D	35573387	35574430							50503481				25190484														57242021
593	AET1Gv20128900	1D	35579976	35581092							50503481				25190484														57242021
594	AET1Gv20129000	1D	35616210	35616858							40817587							26389270					\								58190927
595	AET1Gv20129200	1D	35634353	35636085															19039409
596	AET1Gv20129300	1D	35681167	35684606							40817587							26407802													58190927
597	AET1Gv20129400	1D	35839502	35842565																					18922804
598	AET1Gv20130000	1D	36080367	36080783																					14131418								54239925
599	AET1Gv20130200	1D	36087288	36088080															19039409
600	AET1Gv20130400	1D	36103440	36104317					56360445															18655961							19310258
601	AET1Gv20130700	1D	36489968	36494146	34401981	36944248	Bd	C		37851568								1013986								55853457
602	AET1Gv20130800	1D	36494840	36501263						37846076								1004569																2005836
603	AET1Gv20130900	1D	36510539	36511927					60639762							15118428										64496327
604	AET1Gv20131200	1D	36819420	36826529						37843360											17439555													2043398
605	AET1Gv20131400	1D	36827452	36831829														989398
606	AET1Gv20131300	1D	36827458	36832106						37838423								989743																2096522
607	AET1Gv20131500	1D	36832468	36834625						37835350								986271																2099922
608	AET1Gv20131800	1D	36944248	36945628						37789399								977812																2106676
609	AET1Gv20132100	1D	37523948	37529328						10682362				12742056														16420705
610	AET1Gv20132500	1D	37673543	37674270							47954387													20354360					53811308
611	AET1Gv20132600	1D	37674998	37675406							44957429				17165188														46538958
612	AET1Gv20132800	1D	37742957	37743522							53782347				29676138														60658307
613	AET1Gv20133000	1D	37749899	37750700							47954387																		53811308
614	AET1Gv20133100	1D	37809136	37809929							44957429				17165188														46504202
615	AET1Gv20133200	1D	37867450	37868219							44957429				17165188														46504202
616	AET1Gv20133300	1D	37909451	37910225							44957429				17165188														46525538
617	AET1Gv20133400	1D	37916437	37917212							44957429				17165188														46504202
618	AET1Gv20133500	1D	37947564	37947795																				2179733			15466717
619	AET1Gv20133600	1D	38402254	38408990								15397232												23596922						65036709
620	AET1Gv20133800	1D	38409728	38410993						1487448				1781075																	55569661
621	AET1Gv20133900	1D	38413161	38417699						37861161								956022										71053807
622	AET1Gv20134100	1D	38425800	38427115						1487448				1781075																	55569661
623	AET1Gv20134400	1D	38556982	38557197																		15094396
624	AET1Gv20134500	1D	38597985	38603749						37864124								947770																2132995
625	AET1Gv20134600	1D	38603973	38610666						37869311								940429																2139713
626	AET1Gv20134800	1D	38675544	38682253						38503992							16684906													2397894
627	AET1Gv20134900	1D	38685251	38688158						38503992							16684906													2397894
628	AET1Gv20135200	1D	38902082	38906052	38902082	38915626	At	B		37895396								1142027																2167554
629	AET1Gv20135300	1D	38906256	38914599						37889106								1127011																2163642
630	AET1Gv20135500	1D	38915626	38917958						37887292								1115773																2158718
631	AET1Gv20135800	1D	39201593	39202582					47381458												28399620											59591961
632	AET1Gv20135900	1D	39208186	39210613							13785328
633	AET1Gv20136100	1D	39211024	39218878						37879727				36138699														67139670
634	AET1Gv20136400	1D	39445244	39451438						38238668													18833387							64657544
635	AET1Gv20136500	1D	39465806	39726448							19799734												3849207			48286565
636	AET1Gv20137000	1D	39660152	39662394					9275141									24230695																53517706
637	AET1Gv20137300	1D	39700873	39703865										512840
638	AET1Gv20137400	1D	39709900	39714238						38238668							16684906													64657544
639	AET1Gv20137500	1D	39717443	39721564						38238668							16684906													2397894
640	AET1Gv20137600	1D	39721687	39722251
641	AET1Gv20137700	1D	39730157	39740165						38238668							16753556													64657544
642	AET1Gv20138100	1D	40205469	40210722						38238668							16684906													2397894
643	AET1Gv20138300	1D	40214584	40214727																					18922804
644	AET1Gv20138500	1D	40218107	40219949						41011787				20714138														50309069
645	AET1Gv20138800	1D	40285901	40288925							18296438										10286867
646	AET1Gv20139100	1D	40289060	40292809							18298561										10296772											19359508
647	AET1Gv20139300	1D	40328481	40338430								43344008										22677560					19857622
648	AET1Gv20139800	1D	40601544	40606913							1343911				8453872																			45052923
649	AET1Gv20140300	1D	40608836	40610540							48662330				22545473														54693173
650	AET1Gv20140500	1D	40615440	40617623								4228782													20080388							58190351
651	AET1Gv20140600	1D	40618334	40620067								22467375												12510077						28122757
652	AET1Gv20140900	1D	40668850	40670031								33060104				13796252															41007893
653	AET1Gv20141000	1D	40680702	40684157					11087538								16753556													2530040
654	AET1Gv20141200	1D	40971602	41013140									3389982	15850967												16935273
655	AET1Gv20141500	1D	41056644	41060514						38503992							16684906															12037942
656	AET1Gv20141800	1D	41203338	41206485							31938513												19159093								57574088
657	AET1Gv20142000	1D	41207914	41223422						38238668													18935690							64657544
658	AET1Gv20142300	1D	41226779	41229558						38238668											9050292									64657544
659	AET1Gv20142400	1D	41294145	41299527									3389982	15850967												61357895
660	AET1Gv20142500	1D	41297325	41298772							24446571												9000703												57415414
661	AET1Gv20142700	1D	41350318	41407770									1426565										4075644									56911550
662	AET1Gv20143000	1D	41454478	41457805						37004806								2196430																3220004
663	AET1Gv20143200	1D	41492522	41497341									1479890								8939479									15092177
664	AET1Gv20143300	1D	41498132	41503537									1495178										7022929							6327293
665	AET1Gv20143500	1D	41514666	41515835	41514666	41923424	Bd	A		37947392								1146189																2172124
666	AET1Gv20143700	1D	41923424	41928045						37939218								1155968																2179301
667	AET1Gv20144400	1D	42233461	42238197									3389982	15850967																				55500097
668	AET1Gv20144800	1D	42357231	42359906									1426565										4075644									56911550
669	AET1Gv20144900	1D	42454187	42458655						37949422								1186090																2217737
670	AET1Gv20145100	1D	42538686	42545198						37960885								1195078									68887410
671	AET1Gv20145200	1D	42544408	42545758						37964282								1198628																2237460
672	AET1Gv20145300	1D	42565670	42565818									7278618						23589443									18264025
673	AET1Gv20145400	1D	42574659	42575015					67136099								31577881																57071280
674	AET1Gv20145500	1D	42575991	42577394						31345252								8427409														2351610
675	AET1Gv20145700	1D	42749878	42752582					51135976											12763740							13999964
676	AET1Gv20146200	1D	42917469	42919809								14082452												23844616						67107566
677	AET1Gv20146400	1D	42925920	42929829							55774752				24812593												5003213
678	AET1Gv20146500	1D	43015852	43017885						30301851								15574252																34709805
679	AET1Gv20146600	1D	43094775	43098600						37968768														6410837											57997758
680	AET1Gv20146800	1D	43459447	43464087						37999104								1223963																2242662
681	AET1Gv20146900	1D	43465191	43467442						38004844								1231013																2250471
682	AET1Gv20147000	1D	43604345	43606119						38004844								1231013																2250471
683	AET1Gv20147200	1D	43614596	43615814						38012515								1231013																2250471
684	AET1Gv20147300	1D	43615923	43616554						38004844								1231013										74380851
685	AET1Gv20147600	1D	43633354	43636983
686	AET1Gv20148000	1D	43731596	43733293
687	AET1Gv20148100	1D	43767517	43770420									25500725							28289777							73707359
688	AET1Gv20148500	1D	43781987	43802601							6396328				6668822														7009424
689	AET1Gv20149000	1D	43868254	43870785									27785468			16873740
690	AET1Gv20149100	1D	43871455	43873773							47917957				21471731														53783438
691	AET1Gv20149200	1D	43999195	44001345						38029156								1240299																2257858
692	AET1Gv20149300	1D	44019818	44022274						38034934							34991957											3983214
693	AET1Gv20149500	1D	44042159	44043987						1232948				32057155														7850589
694	AET1Gv20149600	1D	44051205	44052420														25650375												51882998
695	AET1Gv20150100	1D	44131661	44132867
696	AET1Gv20150500	1D	44187508	44188793
697	AET1Gv20149900	1D	44213009	44213971
698	AET1Gv20150600	1D	44223341	44224392														25650375												51882998
699	AET1Gv20150700	1D	44278684	44279211														9300437
700	AET1Gv20150800	1D	44288089	44300702						38439771				11655138																				2987903
701	AET1Gv20151300	1D	44508983	44509850						19607841				38484468												6715329
702	AET1Gv20151400	1D	44600507	44602124						29957993															12303478										47962202
703	AET1Gv20151500	1D	44645668	44651274									23123023											27128918		22187969
704	AET1Gv20152100	1D	44935377	44947098							28354555												15893749			23907329
705	AET1Gv20152300	1D	44989303	44994886							28354555												15893749			23907329
706	AET1Gv20152500	1D	45065605	45065936					64916299							9899758																		2266364
707	AET1Gv20152600	1D	45371968	45375854						38058482								1254567																2285030
708	AET1Gv20152800	1D	45421731	45422425												16873740
709	AET1Gv20152900	1D	45480373	45480950									6733235											2179733
710	AET1Gv20153000	1D	45495542	45496265										33536132
711	AET1Gv20153100	1D	45496463	45497053					35969085								9164684
712	AET1Gv20153200	1D	45498062	45498913
713	AET1Gv20153400	1D	45528747	45529915						38064436						9915938																		2294750
714	AET1Gv20153500	1D	45601309	45608866							17480007										8703799					80007141
715	AET1Gv20153900	1D	45623122	45627421									2066937					17573532								11980279
716	AET1Gv20154200	1D	45631124	45632083									24985436			14491736																	6912515
717	AET1Gv20154300	1D	46182671	46183877									24985436			14491736																	6912515
718	AET1Gv20154600	1D	46586906	46587637									24985436			14491736																	6912515
719	AET1Gv20154900	1D	46695248	46698775						36981463										10953970							13075680
720	AET1Gv20155200	1D	46725976	46727839						43181537				23840853														54709841
721	AET1Gv20155400	1D	46727549	46731518					26796395					23843274														54717407
722	AET1Gv20155600	1D	46733322	46735585									20930445				27430842														52584325
723	AET1Gv20155700	1D	46747755	46748737								28830216
724	AET1Gv20155800	1D	46898457	46899372
725	AET1Gv20157500	1D	48108336	48114310						38076525								1278891																2315661
726	AET1Gv20157600	1D	48309360	48309599							47175906										7701465												54751583
727	AET1Gv20157900	1D	48743444	48745024									23123023	25336576												22187969
728	AET1Gv20158000	1D	48791767	48792646	48791767	48873974	Bd	B		38107905														19635307										44579326
729	AET1Gv20158100	1D	48795407	48800977						615844																		8738292
730	AET1Gv20158200	1D	48858459	48859000						38117088														19629664										44565324
731	AET1Gv20158500	1D	48873974	48877559						38087531								1291418																2329586
732	AET1Gv20159000	1D	48985904	49020967
733	AET1Gv20159100	1D	49039006	49039980								11717829												19640808									5653531
734	AET1Gv20159300	1D	49090098	49108905								25133023						1397297																10403034
735	AET1Gv20159600	1D	49194311	49204723					51458735											10218278							12408523
736	AET1Gv20159700	1D	49241163	49244255							34925606												21444257			59167927
737	AET1Gv20159900	1D	49306519	49307412
738	AET1Gv20160200	1D	49367539	49377405						17272345								25713720																55004317
739	AET1Gv20160300	1D	49379876	49381150						51891205				34295651														65460066
740	AET1Gv20160400	1D	49384614	49400664									23123023										12835979			22187969
741	AET1Gv20160500	1D	49648571	49653048
742	AET1Gv20161100	1D	49747183	49747822																				28617345
743	AET1Gv20161200	1D	49898911	49907072						17272345								25713720																55004317
744	AET1Gv20161400	1D	49910281	49923072							48219877				21995376														54068646
745	AET1Gv20162100	1D	50280956	50281456							46337034				19202786																42394864
746	AET1Gv20162200	1D	50286799	50296803						11672549				16046682																				3884545
747	AET1Gv20162600	1D	50415996	50417183
748	AET1Gv20163000	1D	50425275	50432374								31767794		16062021																	49201758
749	AET1Gv20163300	1D	50437042	50438121					49923559											5828419						3388624
750	AET1Gv20163400	1D	50452765	50453019								44915933													22193317								7583603
751	AET1Gv20163700	1D	50483266	50486271							27389281												14681994			26238940
752	AET1Gv20163800	1D	50520154	50524184								349045						16696790																41259648
753	AET1Gv20164000	1D	50822060	50836857						38120001								1426929																2348224
754	AET1Gv20164300	1D	50838486	50840329						38135112								1440715																2370114
755	AET1Gv20164400	1D	50915993	50916955							45099157																		47703076
756	AET1Gv20164500	1D	50918719	50924629					11589251							23353232										13907248
757	AET1Gv20164600	1D	50934513	50935208
758	AET1Gv20164900	1D	51236113	51238400
759	AET1Gv20165200	1D	51304509	51306879						40912948					9586007																			639511
760	AET1Gv20165500	1D	51330549	51333152						38216821								1454720																2401314
761	AET1Gv20165600	1D	51345404	51345547									20742904								9691166
762	AET1Gv20165800	1D	51607450	51612236						38503992													18935690							64657544
763	AET1Gv20165900	1D	51792255	51797514						10651863				12667343														16237562
764	AET1Gv20166100	1D	51798401	51802118						10647432				12654852														16230807
765	AET1Gv20166200	1D	51803263	51817263					11087538								16684906													2217216
766	AET1Gv20166400	1D	51931285	51936264								5031870									25206758					11823321
767	AET1Gv20166700	1D	51974717	51976232					46458655													9434633
768	AET1Gv20166800	1D	51976740	51978284						38503992							16684906													64657544
769	AET1Gv20167000	1D	51986960	51994615	51986960	51987600	At	A		38226515								1470034																2424502
770	AET1Gv20166900	1D	51987600	51989693						38223726								1461362																2419974
771	AET1Gv20167300	1D	52001336	52005738					53581968											4663405							5834627
772	AET1Gv20167500	1D	52022020	52026867					11087538								16684906													2441699
773	AET1Gv20167600	1D	52027638	52030402							42481546										25719255											63266925
774	AET1Gv20167700	1D	52128776	52128916									20742904								9691166
775	AET1Gv20167800	1D	52301895	52321153					34524413											5551585							7200788
776	AET1Gv20168100	1D	52341208	52343089						38238668							16684906													2397894
777	AET1Gv20168500	1D	52374720	52379884					11087538								16684906													2217216
778	AET1Gv20168700	1D	52384817	52387628						38238668							16753556													64657544
779	AET1Gv20169000	1D	52413405	52416578						38238668							16753556													64657544
780	AET1Gv20169300	1D	52462326	52464818						38238668							16753556													64657544
781	AET1Gv20169400	1D	52527083	52528447						38260376								1497856																2437179
782	AET1Gv20169500	1D	52535179	52537204						2847717						14788219										61975087
783	AET1Gv20169600	1D	52602901	52605365						38263610							29894656									56440881
784	AET1Gv20169800	1D	52608904	52615451						38267647								1501038																2441055
785	AET1Gv20170500	1D	53034684	53035557						38282892								1521685										66675119
786	AET1Gv20171500	1D	53230074	53232303					69441427																12264653	74007415
787	AET1Gv20171900	1D	53266684	53270127					30546331												11841136
788	AET1Gv20172600	1D	53392915	53393601															19039409
789	AET1Gv20172700	1D	53395678	53396154															19039409
790	AET1Gv20172900	1D	54184419	54187305									20730924				9186718												64242736
791	AET1Gv20173100	1D	54189277	54189740					35901145																			38333552
792	AET1Gv20173200	1D	54190163	54190602						25496209
793	AET1Gv20173300	1D	54195017	54195229					74397566								9179398											38373661
794	AET1Gv20173700	1D	54202081	54202266											14288946																	57570418
795	AET1Gv20173800	1D	54204308	54204733					68798330														10811681				4211037
796	AET1Gv20174000	1D	54205672	54207292									14604655				9107118
797	AET1Gv20174100	1D	54207817	54236738									14611822										10807276
798	AET1Gv20174200	1D	54241168	54241539										33531939
799	AET1Gv20174300	1D	54242797	54243201											14247651
800	AET1Gv20174400	1D	54245996	54246172													9144409
801	AET1Gv20174500	1D	54247147	54247299								17899105													20453492				64240122
802	AET1Gv20175100	1D	54457713	54458134
803	AET1Gv20175400	1D	54470841	54471591							30831712												18294680			12255215
804	AET1Gv20175500	1D	54665145	54672761						38289331								1535708																2480156
805	AET1Gv20175600	1D	54678481	54679001			?			38368992											19337365
806	AET1Gv20176000	1D	54684778	54689034					60205041											25645988							73477758
807	AET1Gv20176100	1D	54869422	54873167	54869422	56247061	At	C		38360459								1666498																2586655
808	AET1Gv20176300	1D	54875927	54879046						38355328								1662021																2575417
809	AET1Gv20176900	1D	54959698	54965454						13691831														9113799			578821
810	AET1Gv20177200	1D	54981762	54984353							55856283				33722143													6385344
811	AET1Gv20177600	1D	55031441	55032743						38344529								1652020																2558994
812	AET1Gv20177700	1D	55243449	55244462						38339314								1643448																2550145
813	AET1Gv20177800	1D	55527642	55532533						38331253								1561980																2525898
814	AET1Gv20178000	1D	55551048	55556431						38323809								1553433																2519270
815	AET1Gv20178300	1D	55665632	55667445						38010								16150266																39826393
816	AET1Gv20178400	1D	55669085	55669853
817	AET1Gv20178900	1D	56159409	56162129								17196730												20525547						62304454
818	AET1Gv20179000	1D	56247061	56250222						38317432								1547433																2502922
819	AET1Gv20179400	1D	56441397	56441878
820	AET1Gv20179500	1D	56463722	56464983								28542822			12218391															67426436
821	AET1Gv20179600	1D	56604667	56607792					544048							36291998										260916
822	AET1Gv20179800	1D	56710148	56710993					50045880										2009996																2283801
823	AET1Gv20180100	1D	56800324	56801103															19039409
824	AET1Gv20180300	1D	56884463	56885567								28542822			12143096											25094679
825	AET1Gv20180400	1D	57160456	57208210									26705489				33822411														59182147
826	AET1Gv20180800	1D	57182212	57182442
827	AET1Gv20181100	1D	57209650	57215685								25968245												6288905						16158317
828	AET1Gv20181300	1D	57222092	57224096									12169402				15120379										65370731
829	AET1Gv20181500	1D	57234756	57235139							47175906														1934616
830	AET1Gv20181700	1D	57337445	57338760						45814206								23778150													47669209
831	AET1Gv20181800	1D	57509393	57512748								13184910			18564238														49980570
832	AET1Gv20182000	1D	57686381	57689000							37764513											12443361					57049065
833	AET1Gv20182100	1D	57690452	57690613							47175906														16169967								54751583
834	AET1Gv20182400	1D	57701439	57705424						38370341												22315726								8205513
835	AET1Gv20182500	1D	57884416	57885873
836	AET1Gv20182700	1D	57894968	57895093
837	AET1Gv20182800	1D	57943203	57948707								16623085												21485902						63418383
838	AET1Gv20182900	1D	57956297	57959673								47283351						1675488																2629468
839	AET1Gv20183200	1D	58201507	58206871						38426650								1698506																2652260
840	AET1Gv20183500	1D	58668298	58867155						38433432								1704955																2659002
841	AET1Gv20183700	1D	58672059	58672772						38435779								1707173																10723979
842	AET1Gv20183800	1D	58784405	58784865						38435779								1707173																2663034
843	AET1Gv20183600	1D	58867055	58869101						38435779								1707173										1426081
844	AET1Gv20184300	1D	59009680	59012925					71467793							3936680										16310040
845	AET1Gv20184500	1D	59113544	59114730						38435779								1707173																2663034
846	AET1Gv20184900	1D	59541697	59542551								13023282											15138447			25094679
847	AET1Gv20185000	1D	59568689	59570626								13023282											15218256			26057622
848	AET1Gv20185300	1D	59715071	59716548						38453445								1718263																2684889
849	AET1Gv20185400	1D	59734986	59741844						38456024				11166948														14636092
850	AET1Gv20185800	1D	60214540	60221060						38456024								1724452										14636092
851	AET1Gv20186400	1D	60675934	60683038						38238668													18833387							64657544
852	AET1Gv20186600	1D	60683306	60685119	60683306	60758258	At	A		38500017								1828267																2739102
853	AET1Gv20186800	1D	60753193	60755982					28773644												10142393											17670242
854	AET1Gv20186900	1D	60758258	60761440						38484472								1752388																2733425
855	AET1Gv20187100	1D	60805652	60805858						58282242									25767850																3418036
856	AET1Gv20187200	1D	60811535	60825371
857	AET1Gv20187300	1D	60817026	60825372
858	AET1Gv20187500	1D	60860110	60863192						38503992							16753556													64657544
859	AET1Gv20187600	1D	60864573	60868853						38238668							16753556													2397894
860	AET1Gv20187900	1D	60987240	60990649							38263617											13706488										54886724
861	AET1Gv20187800	1D	60987240	60994913						38503992							16753556													982653
862	AET1Gv20188000	1D	61079355	61079999					29503474												21624726									3631550
863	AET1Gv20188300	1D	61142154	61145953						38503992							16684906													2530040
864	AET1Gv20188600	1D	61246034	61247299					45200991																										6095422
865	AET1Gv20188700	1D	61256494	61256803
866	AET1Gv20188800	1D	61257479	61257748
867	AET1Gv20189000	1D	61317426	61318338								41184545										20794456					65681574
868	AET1Gv20189200	1D	61349876	61351506							45813538									20999329							2980468
869	AET1Gv20189500	1D	61358340	61359650
870	AET1Gv20189600	1D	61373238	61373548							18885791										11463116
871	AET1Gv20189700	1D	61373669	61378934							18885791										11463116								66213430
872	AET1Gv20190000	1D	61759117	61761820						38530790								1859669																2767622
873	AET1Gv20190100	1D	61764432	61766357						38535222								1864582																2772716
874	AET1Gv20190200	1D	61766857	61773210						38537637								1866931																2775343
875	AET1Gv20190400	1D	61859414	61863332						38549638								1885038																2793908
876	AET1Gv20190600	1D	62075537	62091600						38555354														5835229						4143935
877	AET1Gv20190800	1D	62122496	62142772						39792306				422527																				61567
878	AET1Gv20191000	1D	62206903	62224918						38564410													1234067									27541195
879	AET1Gv20191200	1D	62227651	62232764						31347281								8600456																15253701
880	AET1Gv20191400	1D	62655342	62662039									1413940	7417303													23181688
881	AET1Gv20191600	1D	62671378	62672159									1420675					5419310													1563807
882	AET1Gv20191700	1D	62707710	62713422	62707710	62801528	At	B		38578517								1889836											68140107
883	AET1Gv20191800	1D	62778583	62781958						38605610								1924066																2885434
884	AET1Gv20191900	1D	62794927	62795136						1822639										29089905							67971540
885	AET1Gv20192000	1D	62801528	62803111						38598539								1907915																2870679
886	AET1Gv20192100	1D	62876979	62878377						38590054																								2831994
887	AET1Gv20192200	1D	62889167	62897101								17662368												20119442						60829888
888	AET1Gv20192300	1D	62913191	62918970								42368412
889	AET1Gv20192700	1D	63367574	63375020							55659054													10786666		51294722
890	AET1Gv20192800	1D	63418957	63421585					66834864							7831876														70110736
891	AET1Gv20192900	1D	63933214	63933956									13776280								5706417										47863162
892	AET1Gv20193000	1D	63958029	63962246
893	AET1Gv20193200	1D	64003470	64006203						9106427				10008036														12673619
894	AET1Gv20193600	1D	64299721	64299834
895	AET1Gv20193800	1D	64457849	64461129						38628289								1974026																2898719
896	AET1Gv20193900	1D	64622777	64667944					53228574											5030626						7619705
897	AET1Gv20194000	1D	64635608	64636923								28830216					1184349																61667763
898	AET1Gv20194300	1D	64647553	64649146
899	AET1Gv20194500	1D	64672401	64701961						38683025								15061485														3661093
900	AET1Gv20194600	1D	64700107	64700436
901	AET1Gv20195000	1D	64928645	64930699						38689791								1994243																2927862
902	AET1Gv20195100	1D	64931597	64935984						38692746								1998206																2931348
903	AET1Gv20195300	1D	65077190	65080937						38703307								2010115																2948874
904	AET1Gv20195700	1D	65110681	65114732							20083498												2849596			50888462
905	AET1Gv20196100	1D	65206199	65207452						37226410							2281882																	2948874
906	AET1Gv20196300	1D	65287742	65289173						37220821								2027782											49417919
907	AET1Gv20196400	1D	65313477	65315256						9590994								2050494																2978699
908	AET1Gv20196500	1D	65377863	65411525	65377863		Sb	A		37196643								2061827																3025948
909	AET1Gv20196700	1D	65413567	65414319
910	AET1Gv20196800	1D	65461959	65463405						37190188								2073613												5013327
911	AET1Gv20196900	1D	65767903	65768634					71531916							3540151										76274172
912	AET1Gv20197000	1D	65846006	65846156					35905103																			28856343
913	AET1Gv20197100	1D	65885562	65887020						37190188								2073613																3015890
914	AET1Gv20197200	1D	65900056	65903137						37143296								2080595																3015890
915	AET1Gv20197300	1D	65908880	65910054								4797042		18386293																			7020440
916	AET1Gv20197400	1D	65955511	65957241					7089663							7043647										7960401
917	AET1Gv20197500	1D	66058973	66060462						11532246				15281130																	56420454
918	AET1Gv20197600	1D	66130669	66134476							46402594				19260158														51180138
919	AET1Gv20197800	1D	66151212	66155322						37129248								2096011										13580704
920	AET1Gv20197900	1D	66155660	66158612						37125620								2100643																3059408
921	AET1Gv20198000	1D	66212103	66212947									22519593										21019255					5054493
922	AET1Gv20198300	1D	66471325	66472821								5056104						11467161									5130340
923	AET1Gv20198400	1D	66477180	66478778						37121623								11431398																3079271
924	AET1Gv20198500	1D	66478860	66485021						37108648										7145539							6225486
925	AET1Gv20198600	1D	66703569	66706065						37104357								11436297																3081166
926	AET1Gv20198700	1D	66708710	66709782							27619306												15268591								999869
927	AET1Gv20198800	1D	66727815	66731881						9481105								2113594																3085417
928	AET1Gv20199000	1D	66805555	66810545									23123023	25336576												22187969
929	AET1Gv20199400	1D	66928363	66934871						57746919				41691174														72805485
930	AET1Gv20199600	1D	66941188	66943290									26959571				34087746														59420396
931	AET1Gv20199800	1D	66943352	66946331								46640304												2239210						3093226
932	AET1Gv20200100	1D	67032701	67037012						9481105								2113594																3085417
933	AET1Gv20200200	1D	67517805	67522476						9481105								2113594																3085417
934	AET1Gv20200300	1D	67794301	67794546							55277933													2179733
935	AET1Gv20200500	1D	68171510	68171722																							5049583
936	AET1Gv20200800	1D	68311677	68319031						37071330								2143789																3133680
937	AET1Gv20201000	1D	68579256	68584943						37060772				10515723														13495227
938	AET1Gv20201100	1D	68659525	68661423						37054563								2172205																3166278
939	AET1Gv20201200	1D	68666943	68669282						30723799								14356080																16832801
940	AET1Gv20201300	1D	68671877	68673772							11783431										352086											573852
941	AET1Gv20201600	1D	68797816	68798010							47175906										7701465												54751583
942	AET1Gv20201700	1D	68798915	68799109							47175906										7701465												54751583
943	AET1Gv20202100	1D	68906392	68907259							11783431										352086											573852
944	AET1Gv20202400	1D	69057272	69060870						37024164								2174922																3175539
945	AET1Gv20202500	1D	69061156	69065231						37005858								2194869																3214537
946	AET1Gv20203100	1D	69155232	69157200						37004806								2196430																3216042
947	AET1Gv20203200	1D	69206981	69208008						36965427								2212891										13233384
948	AET1Gv20203400	1D	69276605	69278042						36907248				10342025																				3301333
949	AET1Gv20203600	1D	69483977	69484462													1184349
950	AET1Gv20203700	1D	69484532	69494796													7577283
951	AET1Gv20203800	1D	69498652	69499999						9334701					30064481													13179496
952	AET1Gv20204300	1D	70277794	70280361						36841663								2246835																3351538
953	AET1Gv20205100	1D	70825082	70827498						36806463								2311396																3360405
954	AET1Gv20205500	1D	71172178	71174223						36795660								2325838																3490700
955	AET1Gv20205600	1D	71340665	71344655						36791623								2331059																3495548
956	AET1Gv20205700	1D	71352578	71362124						36784361								2334712																3500019
957	AET1Gv20206200	1D	71434462	71435785						36782408								2345388																3508205
958	AET1Gv20206300	1D	71436269	71444240						36778209										1006799							1491404
959	AET1Gv20206700	1D	71446913	71452651						36744125										8032737														3512705
960	AET1Gv20207400	1D	71753218	71755006						36744125								2375085																3512705
961	AET1Gv20207600	1D	71832355	71836987						36738350								2378496																3540399
962	AET1Gv20208100	1D	72058751	72063048						36730672								2382180									67048096
963	AET1Gv20208400	1D	72386249	72387965
964	AET1Gv20208500	1D	72393324	72395680								13419876		9494809																			6356911
965	AET1Gv20208600	1D	72583495	72595965						36720546								2400648																3555062
966	AET1Gv20208800	1D	72696558	72697450						36703089																								3571340
967	AET1Gv20209000	1D	72782361	72783465						36689204								2449231																3586155
968	AET1Gv20209200	1D	72788287	72789437						36689204								2452662																3595795
969	AET1Gv20209300	1D	72812956	72821274						38866419								593356																1106461
970	AET1Gv20209400	1D	73142137	73144537						36689204								2452662																3595795
971	AET1Gv20209600	1D	73285296	73286074						36658627								2464317																3598643
972	AET1Gv20209800	1D	73292053	73292877						36658627								2464317																3598643
973	AET1Gv20210100	1D	73299113	73302129							17867577										9757399											17089851
974	AET1Gv20210400	1D	73536092	73541942							22596299												12967817			31899611
975	AET1Gv20210600	1D	73868452	73870836					73108730																25699763	75544287
976	AET1Gv20211200	1D	74069027	74070374						36626247										10979123											42291916
977	AET1Gv20211300	1D	74685279	74695480						36626247										10979123							13075680
978	AET1Gv20211400	1D	74687780	74690835								13975789												1261956		78634137
979	AET1Gv20212300	1D	74753399	74754996							14281591					27580909																	51821782
980	AET1Gv20213400	1D	75186959	75194005						36564759								2494982																3612086
981	AET1Gv20213600	1D	75188444	75194048						35079618								10775866									2263744
982	AET1Gv20213800	1D	75322004	75322432					33879749										30401326
983	AET1Gv20213900	1D	75403752	75408131						36560572								2499861																3617077
984	AET1Gv20214000	1D	75573412	75575621					74338837																16702513								60827448
985	AET1Gv20214200	1D	75907028	75913174						36545673								2511542												20000011
986	AET1Gv20214300	1D	75915273	75922000	75915273	75957272	AtBd	B		36539047								2541341																3891245
987	AET1Gv20214900	1D	75948073	75956957						36507573								2536567																3884545
988	AET1Gv20215500	1D	75957272	75964821						36499944								2528904																3873035
989	AET1Gv20216200	1D	76208892	76216029							47971230				21525889														53829213
990	AET1Gv20216400	1D	76540039	76542635						57650118								26995734											2717239
991	AET1Gv20216600	1D	76586164	76597648						7456385				8560623														10559512
992	AET1Gv20216700	1D	76590643	76590991								11044611								29089905												57448010
993	AET1Gv20216800	1D	76726561	76727306
994	AET1Gv20217200	1D	77125327	77125784																				2179733
995	AET1Gv20217300	1D	77344596	77360943						36485559								2548592																3898155
996	AET1Gv20217900	1D	77787686	77796740						36473147								2564221																3913451
997	AET1Gv20218100	1D	77935456	77940717					24198095											15237166							16277702
998	AET1Gv20218200	1D	77945510	77950926						36465096								2584798																3928742
999	AET1Gv20218300	1D	78045614	78047240							22823008												12214879			10714600
1000	AET1Gv20218400	1D	78061738	78063180					1650157							35218962										1703099
1001	AET1Gv20218700	1D	78115837	78116080							22823008												12214879				66411667
1002	AET1Gv20220200	1D	78191325	78193219							22823008												12214879			10714600
1003	AET1Gv20220800	1D	78723544	78726658						36459321								2595449																3942465
1004	AET1Gv20220900	1D	78729037	78731938							36918755										18305364											51398789
1005	AET1Gv20221000	1D	78770919	78775259														11200391														2701836
1006	AET1Gv20221200	1D	79068205	79072211						36448992								2609404																3984906
1007	AET1Gv20221300	1D	79073553	79074468
1008	AET1Gv20221500	1D	79077558	79082602						36411568								2611683																3989909
1009	AET1Gv20221600	1D	79223363	79223932								10458578		30124951
1010	AET1Gv20221900	1D	79255105	79255620					15914346														13131433			30661673
1011	AET1Gv20222000	1D	79263103	79271139							13888232										4440181											6388315
1012	AET1Gv20222300	1D	79297834	79300016									930847	24038087													16479641
1013	AET1Gv20222500	1D	79633912	79635645					18039385														13131433			30661673
1014	AET1Gv20222600	1D	79658374	79661789						36404901								10883363											4988593
1015	AET1Gv20222700	1D	79662776	79667086						36400232								2618167																3996590
1016	AET1Gv20223000	1D	79676927	79683424						36393683								2703395																4011977
1017	AET1Gv20223200	1D	79683561	79690094							50190922							2713901																4021789
1018	AET1Gv20223300	1D	79688870	79689939						36388330								2716143													1567127
1019	AET1Gv20223600	1D	79747956	79750295							2244799							13929176									75364107
1020	AET1Gv20224000	1D	79923697	79924317					9318438																27324604								62377927
1021	AET1Gv20224200	1D	80119894	80122471							39854452										22415787											58133731
1022	AET1Gv20224500	1D	80125390	80126293																				4319196			15466717
1023	AET1Gv20224700	1D	80128151	80128450								33717372												2618360			15464524
1024	AET1Gv20225900	1D	80351551	80353691								11731632												25423701						68386486
1025	AET1Gv20226000	1D	80397435	80411070					7087467
1026	AET1Gv20226600	1D	80415395	80416153								36129150												22025760							57067979
1027	AET1Gv20227300	1D	81158366	81159735						36300803											16797579							73609513
1028	AET1Gv20227500	1D	81204793	81213110						36254655								2725695																4027220
1029	AET1Gv20227600	1D	81214959	81217316	81214959	81288770	Sb	A		36252262								2734259																4048265
1030	AET1Gv20227700	1D	81219877	81249224					20379119											22036908							70305354
1031	AET1Gv20227800	1D	81284610	81284816
1032	AET1Gv20228000	1D	81288770	81290926						36210196								2736923																4041477
1033	AET1Gv20228100	1D	81330090	81331856						36210196								2736923																4041477
1034	AET1Gv20228200	1D	81335774	81337373
1035	AET1Gv20228300	1D	81344295	81346328						36206337								23692827																53113465
1036	AET1Gv20228400	1D	81347195	81350566					24405662											14606244							15163721
1037	AET1Gv20228600	1D	81366842	81368543							16801687										7740373											12350467
1038	AET1Gv20228900	1D	81385723	81394760									25043400						29926770												56914119
1039	AET1Gv20229000	1D	81441035	81443271	81441035	81717582	Sb	B		36134831								2763255																4088620
1040	AET1Gv20229200	1D	81443459	81443961						36133558								2765214
1041	AET1Gv20229300	1D	81444708	81445356																					2950598
1042	AET1Gv20229400	1D	81633369	81640283						36120944								2767332																4079957
1043	AET1Gv20229500	1D	81717582	81723283						36112207								2777359																4071948
1044	AET1Gv20229700	1D	82213022	82220566					52646978											6062889							7975937
1045	AET1Gv20230200	1D	82224072	82225506						46655293						34945841																		47100401
1046	AET1Gv20230300	1D	82272089	82272379							20320036					35904410																	54751583
1047	AET1Gv20230500	1D	82273267	82274804						18076901						34945841																		47100401
1048	AET1Gv20230600	1D	82280954	82284532							6402339				6677115														8026516
1049	AET1Gv20230700	1D	82287181	82306154							10143280				13917235																	60663185
1050	AET1Gv20231000	1D	82545026	82574361					30546331												12079934
1051	AET1Gv20231600	1D	82715695	83101321						36103392				15170345																				4127811
1052	AET1Gv20231700	1D	82830562	82831911						36070316								2796435																4209912
1053	AET1Gv20231900	1D	82909266	82915088								38706695								8391744
1054	AET1Gv20232200	1D	82946150	82947486									27785468												1242368
1055	AET1Gv20232300	1D	82947747	82947941								45275413								27402297										62190859
1056	AET1Gv20232400	1D	82959140	82959867					41831661															3330523			14838133
1057	AET1Gv20232600	1D	83111288	83112701							3517255				112428														148551
1058	AET1Gv20232800	1D	83125402	83127265							21225912										767546												57770289
1059	AET1Gv20233100	1D	83171035	83171463					11431289							23595409										13722101
1060	AET1Gv20233600	1D	83268628	83268837
1061	AET1Gv20233900	1D	83456696	83577509						37334175										20999329														55500097
1062	AET1Gv20234500	1D	83581072	83582174								28830216
1063	AET1Gv20234600	1D	83583168	83584253							27662556												15245005			26057622
1064	AET1Gv20234700	1D	83586584	83590627										30124951
1065	AET1Gv20234800	1D	83618351	83618629							47175906										7701465												54751583
1066	AET1Gv20235000	1D	83654791	83656605					23106448														677086			23776334
1067	AET1Gv20235300	1D	83743830	83744057																				17850032
1068	AET1Gv20235400	1D	83768429	83770244					23106448														677086			23776334
1069	AET1Gv20235600	1D	84013947	84015732					23118227														655612			54031447
1070	AET1Gv20235700	1D	84027640	84034311						38866419								593356																1106461
1071	AET1Gv20237300	1D	85418862	85423244									8986969			20391528														46704267
1072	AET1Gv20237400	1D	85491443	85492923									21898246						6258432										20723499
1073	AET1Gv20237500	1D	85493200	85512504					48038548										2771069																3304658
1074	AET1Gv20238200	1D	86029735	86031237					53521638											4721767							6007942
1075	AET1Gv20238300	1D	86034607	86039226							41294096										24384370											64852083
1076	AET1Gv20238400	1D	86129768	86134112								22514289													19434470			68784044
1077	AET1Gv20238500	1D	86134566	86136463							6623996				6985223														8553962
1078	AET1Gv20238600	1D	86144487	86144759					29915413							3468237																			60608811
1079	AET1Gv20238700	1D	86170431	86219658									24060136										1405706			3633393
1080	AET1Gv20238800	1D	86231156	86231944						36055043								2806163																4213018
1081	AET1Gv20238900	1D	86259134	86259334									6733235											2179733
1082	AET1Gv20239400	1D	86810971	86819119						36041446								2810617																4235541
1083	AET1Gv20239500	1D	86874841	87037283						39049359												1546433											3424236
1084	AET1Gv20239800	1D	87016963	87017655						3232571													15300664								50434092
1085	AET1Gv20240000	1D	87022585	87022895
1086	AET1Gv20240600	1D	87088220	87089255						36037838								2825323																4259850
1087	AET1Gv20240900	1D	87162430	87164295						36037838								2825323																4259850
1088	AET1Gv20241000	1D	87166318	87167695									18467481												26123973								59836761
1089	AET1Gv20241300	1D	87457394	87459190						36025913								2830905																4266426
1090	AET1Gv20241400	1D	87463890	87469648						36019296								2834136																4269830
1091	AET1Gv20241700	1D	87907883	87913626						36001367								2845666																4283191
1092	AET1Gv20242100	1D	88203992	88216457						35978348								2852845																4289177
1093	AET1Gv20242300	1D	88334922	88339032
1094	AET1Gv20242400	1D	88362050	88370644						8100167				9114577														11282112
1095	AET1Gv20242800	1D	88466242	88476843						35955047										2162644											56896961
1096	AET1Gv20243100	1D	88480142	88482848						35949853								2862676																4296852
1097	AET1Gv20243300	1D	88485338	88489297						35944178								6046098																	40147020
1098	AET1Gv20243700	1D	88767156	88770989						35944178								6046098																	39941679
1099	AET1Gv20243900	1D	88777996	88778223																				17850032
1100	AET1Gv20244000	1D	88991320	88992459																												53073905
1101	AET1Gv20244200	1D	89023424	89024322								47629257													1969670					2689481
1102	AET1Gv20244500	1D	89148858	89158192						35923877								2874325										20367129
1103	AET1Gv20244600	1D	89159762	89164141						35919232								2884880																4305931
1104	AET1Gv20244800	1D	89309274	89314180						35878941								2892496																4314485
1105	AET1Gv20244900	1D	89852744	89869303						35864425								2906228																4347488
1106	AET1Gv20245000	1D	89861995	89862798																					18922804
1107	AET1Gv20245200	1D	89949475	89959189							13324358										5352105											7589555
1108	AET1Gv20245300	1D	89967982	89970172						35845444								2916001																4363961
1109	AET1Gv20246100	1D	90090391	90091880					22891435														3537913												12187591
1110	AET1Gv20246200	1D	90425137	90425566					22891435														3341675												12187591
1111	AET1Gv20246300	1D	90433747	90435648					24240459												308328											3076686
1112	AET1Gv20246400	1D	90451584	90453028							27033598												14399008			26945143
1113	AET1Gv20246600	1D	90453335	90457873							29946105										5706417					58929257
1114	AET1Gv20246700	1D	90491484	90492747					22891435														3341675												12187591
1115	AET1Gv20247100	1D	91333311	91334952								16110335												7005794						64058114
1116	AET1Gv20247200	1D	91342112	91349632	91342112	91342118	At	A		35834193								2928122																4379954
1117	AET1Gv20247300	1D	91342118	91347816						35838292								2925770																4375698
1118	AET1Gv20247400	1D	91453047	91454448						35831027								2967576																4386548
1119	AET1Gv20247600	1D	91455684	91457198						35702248					316555													19155008
1120	AET1Gv20247500	1D	91455825	91457888
1121	AET1Gv20247700	1D	91548938	91549041						11501752													10861158
1122	AET1Gv20247900	1D	91747266	91747865						35698104								2969525																4398325
1123	AET1Gv20248100	1D	91787884	91788576
1124	AET1Gv20248600	1D	91829009	91832700								5031870									25206758					11823321
1125	AET1Gv20249000	1D	92875090	92884332						35023595								3203330																4902297
1126	AET1Gv20249400	1D	93020225	93020470																				17578928
1127	AET1Gv20249500	1D	93020658	93021083										19896305
1128	AET1Gv20249600	1D	93076324	93110935						39156277							32556873																5055943
1129	AET1Gv20249700	1D	93111571	93114099									3031316											2179733			15466717
1130	AET1Gv20249800	1D	93114130	93114882								13254067											3769365
1131	AET1Gv20249900	1D	93153517	93160028						39036927																								1294393
1132	AET1Gv20250300	1D	93180758	93186711						35019343				13922344																				4999958
1133	AET1Gv20250500	1D	93252407	93254195						39573826								338846																582214
1134	AET1Gv20250600	1D	93343826	93346738								46640304												2239210						3093226
1135	AET1Gv20250700	1D	93347887	93350678									26959571				34087746														59420396
1136	AET1Gv20251000	1D	93355580	93383727			?			57746919				41691174														72800440
1137	AET1Gv20251200	1D	93716124	93717066						57635892				41597270														72789982
1138	AET1Gv20251300	1D	94021146	94024740							20234181				33779258														66329109
1139	AET1Gv20251700	1D	94229688	94231296						58181689											16797579							73609513
1140	AET1Gv20251900	1D	94239433	94247638						34977703								3203330																5006809
1141	AET1Gv20252000	1D	94447232	94453279								33570025						3219999										18164670
1142	AET1Gv20252100	1D	94640831	94644244						54911390							2098144																50706000
1143	AET1Gv20252300	1D	94869748	94873347						34967838								3230300																5013937
1144	AET1Gv20252500	1D	94874724	94879926						34963456								3233010																5018100
1145	AET1Gv20252800	1D	95111169	95120634
1146	AET1Gv20253000	1D	95245354	95246465							20339855									5216004												65101451
1147	AET1Gv20253100	1D	95250269	95254550						34009512							19398845														39741831
1148	AET1Gv20253200	1D	95253840	95257522						34957499								3241299																5026769
1149	AET1Gv20253300	1D	95259188	95260341						34955387				13570607																				5030456
1150	AET1Gv20253500	1D	95495191	95500428						34944680								3251080																5036659
1151	AET1Gv20253800	1D	96173221	96183723						34938413								3257568																5048810
1152	AET1Gv20253900	1D	96187771	96192196						34935301								3291028																5232008
1153	AET1Gv20254100	1D	96192871	96197126						34931466								3294696																5234607
1154	AET1Gv20254300	1D	97127852	97131454							6147805									26978357						69709367
1155	AET1Gv20254900	1D	97227384	97230574
1156	AET1Gv20255600	1D	97370426	97372676							53833700				29725112														60623621
1157	AET1Gv20255700	1D	98074114	98080742	98074114	100730681	At	F		35050502								3189795																4867461
1158	AET1Gv20255900	1D	98085981	98093621						35063320								3181566																4857236
1159	AET1Gv20256100	1D	98098622	98098831
1160	AET1Gv20256200	1D	98099574	98106074						35451765								3083807															58248671
1161	AET1Gv20256300	1D	98100329	98106043									19373519				25926988														51053477
1162	AET1Gv20256400	1D	98203322	98203447							49812102				13547155
1163	AET1Gv20256600	1D	98243002	98257382						35524037								3062853																4606772
1164	AET1Gv20256500	1D	98243057	98246916						35474766								3069643																4573514
1165	AET1Gv20257200	1D	98948081	98953320						35553942								3050776																4554643
1166	AET1Gv20257600	1D	100103792	100104980	100103792	100723048	AtBd	B		35562439								3038652																4372392
1167	AET1Gv20258000	1D	100109995	100112584						35667417								3030924																4444743
1168	AET1Gv20258300	1D	100723048	100727781						35687795								2973686																4437527
1169	AET1Gv20258400	1D	100730681	100732476						35695421								2970758																4415205
1170	AET1Gv20258500	1D	100733731	100735555							42615014										26028169											63053317
1171	AET1Gv20258700	1D	100738257	100739934							42615014										26028169											62998772
1172	AET1Gv20258800	1D	100776347	100777892							42983437										26028169											62994911
1173	AET1Gv20258900	1D	100798650	100803815					69584651							5118174										74209968
1174	AET1Gv20259100	1D	100804357	100805492						53279393				36122778															55801519
1175	AET1Gv20260000	1D	101064132	101066783
1176	AET1Gv20260300	1D	101194626	101195037																					14131418								54239925
1177	AET1Gv20260500	1D	101208985	101213127						31361274													11666779			45856563
1178	AET1Gv20260700	1D	101217620	101217871																				2179733
1179	AET1Gv20260800	1D	101217911	101218240																				2179733			15466717
1180	AET1Gv20260900	1D	101353990	101357250									27785468			16873740
1181	AET1Gv20261200	1D	101902691	101910418						35547694										6779369												5637300
1182	AET1Gv20261800	1D	102047034	102049226					59508913							17053185										62716136
1183	AET1Gv20261900	1D	102064946	102066344																				17850032
1184	AET1Gv20262300	1D	102191321	102192693					72283624						11771415											4831163
1185	AET1Gv20262700	1D	102299080	102302367					12376831							21498057										15278638
1186	AET1Gv20262900	1D	102326304	102332264							47313236									21910216							70217098
1187	AET1Gv20263400	1D	102611292	102616362	102611292	102801784	Bd	B		34770045								3303197																5243237
1188	AET1Gv20263600	1D	102792329	102793560					61715139											2135107
1189	AET1Gv20263700	1D	102793995	102798648						34775094								3307928																5283699
1190	AET1Gv20263900	1D	102801784	102807138						34783110								3313391																5297612
1191	AET1Gv20264100	1D	102957945	102963450						34791509				13246387														16886062
1192	AET1Gv20264700	1D	103137894	103145204						34742459								3335248																5321075
1193	AET1Gv20265000	1D	103147760	103149858							23967307												10727317				5123318
1194	AET1Gv20265300	1D	103308863	103315156								32446396			35624137														68256289
1195	AET1Gv20265400	1D	103316817	103331521							19988770						8243687										4853683
1196	AET1Gv20265500	1D	103374092	103376935						34736291								3342054																5326809
1197	AET1Gv20265600	1D	103381282	103382609					17684571											24809650							72833492
1198	AET1Gv20265700	1D	103575957	103579292						34736291								3342054																5326809
1199	AET1Gv20265800	1D	103580242	103582210						34731533								3345098																5329668
1200	AET1Gv20265900	1D	103586728	103588736						37705483				38471695																			1014766
1201	AET1Gv20266000	1D	103592094	103592621						52046301					3040889												72251432
1202	AET1Gv20266100	1D	103632623	103636599						34720556								3348811																5333761
1203	AET1Gv20266200	1D	103775605	103776620						34718333								3355544										16824455
1204	AET1Gv20266300	1D	103778910	103790993						34704669							28840501														54032512
1205	AET1Gv20266600	1D	104085706	104090244						34672426								3459616																5435171
1206	AET1Gv20266700	1D	104432343	104444501						34637079								3472305																5453723
1207	AET1Gv20266900	1D	105024039	105027425						34630392								3489166																5473939
1208	AET1Gv20267100	1D	105029799	105035025						34625524								3492616																5477786
1209	AET1Gv20267200	1D	105035139	105035668						34625524								3492616																5477786
1210	AET1Gv20267400	1D	105036844	105043402						34619907				12734098																				5505960
1211	AET1Gv20267600	1D	105038832	105039654							47401427				20816101														52726615
1212	AET1Gv20267900	1D	105275450	105280751						34612920				12725141																				5514380
1213	AET1Gv20268300	1D	105794129	105797679						34591432				12654852														16230807
1214	AET1Gv20268500	1D	105798357	105798701					23083731						3040889												72251432
1215	AET1Gv20268800	1D	105858648	105863133						34583235								3531415																5540911
1216	AET1Gv20269100	1D	105929530	105930081						34581968				12645515																				5545518
1217	AET1Gv20269300	1D	105938490	105941937						34575573								3607502																5550252
1218	AET1Gv20269400	1D	105946355	105948567							30347627												17945282			20327471
1219	AET1Gv20269500	1D	105957261	105960988						37968768										4199248															57997758
1220	AET1Gv20270200	1D	106775329	106776015							30347627												17945282			20332671
1221	AET1Gv20270400	1D	107094437	107095804						34559204								3645870																5577715
1222	AET1Gv20270500	1D	107119353	107131267						34546970								3652662																5596418
1223	AET1Gv20270600	1D	107144696	107147968						58951239												19329814				7951939
1224	AET1Gv20271300	1D	107767470	107771423									19209385											9714155				615800
1225	AET1Gv20273900	1D	108655811	108658897						34540986								3671003																5628809
1226	AET1Gv20274000	1D	108659292	108664002						34536351								1045877										5567077
1227	AET1Gv20274200	1D	108753302	108755758					26881855					13291338														17111373
1228	AET1Gv20274300	1D	108817946	108821444					4054855					25060764														56589485
1229	AET1Gv20274400	1D	109267740	109274990			?			34526028								3689954																5716981
1230	AET1Gv20274600	1D	109277924	109279143						34524473								3679648								11470536
1231	AET1Gv20274800	1D	109370615	109380604	109381872	109580555	AtBd	B		34474105								3718278																5734180
1232	AET1Gv20275100	1D	109381872	109383266						34470547								3715762																5731096
1233	AET1Gv20275200	1D	109580555	109585525						34461733								3697729																5724789
1234	AET1Gv20275300	1D	109603846	109606359						34451830							20790085										67872165
1235	AET1Gv20275800	1D	109626623	109630808						34440096								3730312																5860896
1236	AET1Gv20275900	1D	109861959	109862147						37901359											11251538						70713467
1237	AET1Gv20276000	1D	109930585	109931992						34435656				3128992														5394259
1238	AET1Gv20276500	1D	110055289	110055975									3031316											4319196			15466717
1239	AET1Gv20276900	1D	110533426	110543624						34415258								3763113																5745822
1240	AET1Gv20277300	1D	110690280	110695795						34398745								3807974																5972474
1241	AET1Gv20277500	1D	111128527	111128886									27785468	18703457
1242	AET1Gv20277800	1D	111268730	111270165							9818886				12089714																				4602803
1243	AET1Gv20277900	1D	111279257	111286517						34384561								3813306																6002201
1244	AET1Gv20278400	1D	111925102	111926277						34373348								3833028																6119134
1245	AET1Gv20278500	1D	111942346	111946328						34349648								3839682																6123545
1246	AET1Gv20278600	1D	111946811	111948921						34345706								3843774																6127178
1247	AET1Gv20278800	1D	112052354	112053445						34335639								3856578																6161099
1248	AET1Gv20279200	1D	112282225	112295575						34316312								4096763																6215724
1249	AET1Gv20279500	1D	112416487	112421626					71735234										30225270													2823354
1250	AET1Gv20279600	1D	112442100	112448943						34311817								4102585																6223150
1251	AET1Gv20279700	1D	112442107	112448858						34307669								4117728																6226676
1252	AET1Gv20279800	1D	112479765	112484068						34300592								4129180																6235118
1253	AET1Gv20280000	1D	112528215	112531216	112528215	112967511	Sb	iT		34293038								4136103										4898330
1254	AET1Gv20280100	1D	112807113	112807887						34277089								4142122								14982369
1255	AET1Gv20280200	1D	112808982	112812604						34272622				3501094														4881188
1256	AET1Gv20280300	1D	112967511	112971665						2947455				3505665														4873447
1257	AET1Gv20280400	1D	112982854	112983888								39563247								3813968											1945343
1258	AET1Gv20280500	1D	113037180	113038225							45057222				17428027														47524227
1259	AET1Gv20280900	1D	113128756	113131297					11981464							22615886										14365899
1260	AET1Gv20281000	1D	113200622	113204674						34238004								4152905																6276291
1261	AET1Gv20281900	1D	113466967	113471033								14266527								1087388							1986292
1262	AET1Gv20282100	1D	113474121	113480483						3029147								4152905																6335556
1263	AET1Gv20282200	1D	113496319	113500342						34222913								4161052																6343396
1264	AET1Gv20282300	1D	113551265	113554811						34217578								4172714																6363728
1265	AET1Gv20282500	1D	114004338	114006060						34189675								4179894																6371627
1266	AET1Gv20282800	1D	114032920	114035065
1267	AET1Gv20282900	1D	114038417	114043649						34181363								4195278																6386373
1268	AET1Gv20283000	1D	114095172	114097379						34177184				7767025												65363645
1269	AET1Gv20283200	1D	114182305	114221739							44125298						24593234														49548805
1270	AET1Gv20283400	1D	114311928	114313350					21780681											19640891							68056870
1271	AET1Gv20283700	1D	114327021	114330485						34166200								4211786																6406992
1272	AET1Gv20284000	1D	114448734	114450014						34143194				3665042																				6425477
1273	AET1Gv20284600	1D	114584905	114597895						34111649				3667439																				6604415
1274	AET1Gv20284900	1D	114670353	114670523
1275	AET1Gv20285200	1D	114714322	114717673						34101460								4243550																6626785
1276	AET1Gv20285700	1D	114849783	114853545							13766310										4676286					9280101
1277	AET1Gv20285800	1D	114904305	114904538
1278	AET1Gv20286000	1D	114948090	114957692						34095442								4249996																6634490
1279	AET1Gv20286300	1D	114954474	114957494
1280	AET1Gv20286400	1D	114954782	114959812						34090856								4255763																6639116
1281	AET1Gv20286800	1D	115119792	115120448
1282	AET1Gv20286700	1D	115119827	115120505						34084776								4262641										4576091
1283	AET1Gv20286900	1D	115254485	115257979						34078700								4266371																6690376
1284	AET1Gv20287000	1D	115258453	115259735						34076937				3742694														4567538
1285	AET1Gv20287200	1D	115274946	115282189							34280743													24490250			49574499
1286	AET1Gv20287700	1D	116082007	116083818						34058038								4301433																6734003
1287	AET1Gv20287900	1D	116348316	116350231						2910536				3456868														4958679
1288	AET1Gv20288400	1D	116385922	116392099						34048385								4565177																6745366
1289	AET1Gv20288600	1D	116418171	116418904						34002273								4578891										4512626
1290	AET1Gv20288700	1D	116419556	116421934						33997773								4581331																6775235
1291	AET1Gv20288800	1D	116497035	116499333						33993350							12211882														57360114
1292	AET1Gv20289100	1D	116507788	116513120						33985398								4585199																6788069
1293	AET1Gv20289400	1D	116520642	116520993								2317235					9186718
1294	AET1Gv20289500	1D	116523788	116525130					61758831							13283192										65908123
1295	AET1Gv20289700	1D	116570916	116571182																					18922804
1296	AET1Gv20289800	1D	116574419	116594385						33945627								4593197																6798559
1297	AET1Gv20289900	1D	116672397	116677251							37363308										19085505											52290228
1298	AET1Gv20290100	1D	116832896	116833105
1299	AET1Gv20290300	1D	116877358	116881395						33933003								4600979																6811314
1300	AET1Gv20290600	1D	116883980	116889054						33925406					12815514												77540596
1301	AET1Gv20290700	1D	116912960	116915392						33913601								4626220																6853496
1302	AET1Gv20290900	1D	116982634	116987571					35922171														20474801										53395312
1303	AET1Gv20291000	1D	117167640	117169231						33904200													5412557											6853496
1304	AET1Gv20291200	1D	117527620	117529947							13510976			28860557																2207630
1305	AET1Gv20291300	1D	117530471	117531272							40342371
1306	AET1Gv20291400	1D	117532354	117533167									3031316											2179733			15466717
1307	AET1Gv20291500	1D	117864692	117868290						33892988								4653226										4314744
1308	AET1Gv20291800	1D	118085753	118094452						33887573								4669106																6895839
1309	AET1Gv20292100	1D	118516600	118519079						33880114								4681460										4111857
1310	AET1Gv20292600	1D	118952109	118955936						33868043								4704643																6949297
1311	AET1Gv20292800	1D	118961651	118965443																	11237649
1312	AET1Gv20293000	1D	118969966	118971026								36652551										15936944					60425814
1313	AET1Gv20293200	1D	119051191	119055173						33862487								4710637																6957644
1314	AET1Gv20293500	1D	119302021	119302647								6506327													16988415								25542325
1315	AET1Gv20293600	1D	119457323	119458070						33856895								4722806																7006477
1316	AET1Gv20293800	1D	119926071	119927462						3573814								4735050																7036432
1317	AET1Gv20293900	1D	120029594	120029839									4621858											7113206			62034922
1318	AET1Gv20294100	1D	120551376	120552908									27826104				34901588														60407720
1319	AET1Gv20294900	1D	121360452	121362750	121360452	121645047	At	A		33761198								4799111																7146475
1320	AET1Gv20295000	1D	121645047	121646045						33769738								4790958																7136799
1321	AET1Gv20295100	1D	121725351	121729396						33772027				4123420														4006292
1322	AET1Gv20295300	1D	121852503	121854425						33752342								4812048																7186664
1323	AET1Gv20295600	1D	122130855	122132520					73639768																27252601		15466717
1324	AET1Gv20295700	1D	122145854	122153674						33734724								4831845																7273616
1325	AET1Gv20296000	1D	122245391	122247854						33715867								4837556																7284711
1326	AET1Gv20296400	1D	122829101	122844177			?			33577337					10273718											26782638
1327	AET1Gv20296500	1D	122852688	122852864							49737639						16233718
1328	AET1Gv20296600	1D	122858593	122860424						33587789								4868041																7293455
1329	AET1Gv20297000	1D	123356793	123362487						33570255				4253838																				7308207
1330	AET1Gv20297400	1D	124021456	124027566						33570255				4253838																				7308207
1331	AET1Gv20297500	1D	124112552	124114844						33559012								4885395																7349450
1332	AET1Gv20297600	1D	124115399	124118654						33549477								4886631																7351274
1333	AET1Gv20297700	1D	124167323	124167855						33502969								4936626																7465997
1334	AET1Gv20298000	1D	124174564	124176403
1335	AET1Gv20298200	1D	124472529	124480056						33487828								4958259										3673463
1336	AET1Gv20298800	1D	125286835	125288921															31228109
1337	AET1Gv20299200	1D	125407996	125413686						33469411								4965425										3592327
1338	AET1Gv20299300	1D	125415482	125419952					29012383										28801751														3876308
1339	AET1Gv20299400	1D	125598899	125604641						33448053								4971559																7512011
1340	AET1Gv20299500	1D	125670908	125676919						33440885								4983551																7561081
1341	AET1Gv20300200	1D	125743012	125743602						33430657								4998210																7567284
1342	AET1Gv20300300	1D	125744395	125749271
1343	AET1Gv20300800	1D	125917418	125930375						33420386				4621677																				7577283
1344	AET1Gv20301300	1D	126486879	126491554								9104264						5187757
1345	AET1Gv20301400	1D	126488911	126490685						33395387										3244729													62295656
1346	AET1Gv20301500	1D	127041818	127073441						33374409				4673400																				7963726
1347	AET1Gv20302100	1D	127064019	127066005						25976118															27252601		15466717
1348	AET1Gv20302400	1D	127277227	127281335						33368245								5266936																7981780
1349	AET1Gv20302700	1D	127488498	127488674					26682270																			69724789
1350	AET1Gv20302800	1D	127625186	127642545						33329005								5278198																8016423
1351	AET1Gv20303000	1D	127795186	127816381						33319690								5293555																8034359
1352	AET1Gv20303600	1D	128564062	128565428						33270578								5329581																8116084
1353	AET1Gv20303700	1D	128570623	128573236						33256277								5333726									9209775
1354	AET1Gv20304300	1D	128605023	128608981						33252160								5337195																8119732
1355	AET1Gv20304400	1D	129213269	129214860						33208154								5365122										3244200
1356	AET1Gv20304600	1D	129407467	129411776						33197341								5394336																8245033
1357	AET1Gv20304700	1D	129693660	129695256						33190605								5414937																8258396
1358	AET1Gv20305000	1D	129954291	129973666
1359	AET1Gv20305200	1D	130110657	130112762						33172266								5446871																8336015
1360	AET1Gv20305300	1D	130336495	130337020
1361	AET1Gv20305500	1D	130654073	130663100	33.1-32.8 mising	in Bd				33135292								5791797																8588538
1362	AET1Gv20305600	1D	130924301	130926276					54922423
1363	AET1Gv20305700	1D	130926715	130927661					35969085												9255763														54428668
1364	AET1Gv20305800	1D	130927842	130928959					35967718														10891091
1365	AET1Gv20306000	1D	131286722	131291022
1366	AET1Gv20306300	1D	131679329	131679508								31054114			13547155												15466717
1367	AET1Gv20306500	1D	132285765	132287477						32354612				5699651														2180066
1368	AET1Gv20306600	1D	132376818	132383623								1542985																	1622847
1369	AET1Gv20306800	1D	132618089	132628488	132618089	133155583	At	F		32834156								6272686																9401388
1370	AET1Gv20307400	1D	132972254	132981423	132618089	133155583	At	A		43153858				23810148														54662898
1371	AET1Gv20307700	1D	133155583	133156608						32859245								6255252										2739668
1372	AET1Gv20307900	1D	133227121	133228785									28258951				35192194														60846473
1373	AET1Gv20308000	1D	133248711	133253830								28335164		41621554																	50596261
1374	AET1Gv20308100	1D	133253883	133263056							13224783								430837							61968509
1375	AET1Gv20308300	1D	133269396	133270793
1376	AET1Gv20308500	1D	133314404	133320871						46627751										5828419						3396428
1377	AET1Gv20308600	1D	133321757	133326433
1378	AET1Gv20308700	1D	133403804	133405216	133403804	133919606	Os	A		32812642								6292207																9553061
1379	AET1Gv20308800	1D	133457600	133462297					28164400
1380	AET1Gv20309300	1D	133919606	133923502						32274197								6696412																10328565
1381	AET1Gv20309500	1D	134225813	134233044						32302609								6666869																10262626
1382	AET1Gv20309600	1D	134422641	134426040						32325083								6657481										2112894
1383	AET1Gv20309800	1D	134627410	134630105						32329964								6652760										61915239
1384	AET1Gv20309900	1D	134631174	134633553							7142735				7676811														9831065
1385	AET1Gv20310000	1D	134675088	134676084						32970724								5964855																8911085
1386	AET1Gv20310400	1D	134868377	134874200						32961423								5971934																8916935
1387	AET1Gv20310800	1D	135028820	135032277						32940576								5996638																8929977
1388	AET1Gv20311000	1D	135178413	135179501																					20577832
1389	AET1Gv20311100	1D	135183596	135184186																					20575896
1390	AET1Gv20311400	1D	135187268	135188095
1391	AET1Gv20311500	1D	135188967	135189457
1392	AET1Gv20311800	1D	135222925	135223547					26973999																20497847										55928034
1393	AET1Gv20311900	1D	135224127	135225716					26973999																20497847										55928034
1394	AET1Gv20312100	1D	135252723	135256122						32911898								6090801																9075915
1395	AET1Gv20312300	1D	135298119	135298377						32879606																								9105033
1396	AET1Gv20312400	1D	135298557	135307204	135298557	135738835	At	A		32879606								6191144																9105033
1397	AET1Gv20312500	1D	135303775	135304488								2123221												2179733			15466717
1398	AET1Gv20312600	1D	135738835	135740344						32903474								6164997																9096728
1399	AET1Gv20312700	1D	136023888	136031793	136023888	136463756	At	A		32676066								6447183																9805188
1400	AET1Gv20312800	1D	136463756	136464505						32736679								6348869																9658308
1401	AET1Gv20312900	1D	136467565	136474875						32685713														19076279						57696218
1402	AET1Gv20313000	1D	136473467	136473657										1143557
1403	AET1Gv20313100	1D	136561823	136564382	136641620	136998226	At	C		32206541								6824564																10599878
1404	AET1Gv20313200	1D	136565937	136566320							47175906														1934616
1405	AET1Gv20313500	1D	136641620	136643030						32245272								6760719											4567264
1406	AET1Gv20313700	1D	136998226	137008208						32247870								6752222																10353164
1407	AET1Gv20314100	1D	137358477	137363357						32254820				5968819																				10341716
1408	AET1Gv20314200	1D	137715009	137717699						32019342								7034287																10852919
1409	AET1Gv20314900	1D	138160444	138163437	138160444	139588686	Sb	C		31727751								7418020																12212150
1410	AET1Gv20315200	1D	138237357	138245923						31721715								7455467																12216060
1411	AET1Gv20315400	1D	138310689	138315666						31705546								7492685																12573404
1412	AET1Gv20315800	1D	138544890	138547907	138544890	139588686	At	C		31775631				16151540																				11639517
1413	AET1Gv20316000	1D	138551211	138551489																					18922804
1414	AET1Gv20316300	1D	138880006	138889960						31793268								7367166																11647899
1415	AET1Gv20316600	1D	139082639	139086903						31817787								7279332																12041832
1416	AET1Gv20316700	1D	139088388	139091626						31965388											5474995											7811443
1417	AET1Gv20316800	1D	139095011	139108545						5581226								7161628																11228543
1418	AET1Gv20317100	1D	139461732	139471581						31975000								7123870																11150667
1419	AET1Gv20317600	1D	139583998	139586568						32008011								7082883																11307471
1420	AET1Gv20317800	1D	139588686	139611679						32014756								7087081																11057731
1421	AET1Gv20318100	1D	140029620	140030168									19547910			20953986															9328177
1422	AET1Gv20318500	1D	140198699	140198875					59722523											29089905													12976291
1423	AET1Gv20318700	1D	140866433	140867068						31632822								7533633																12791417
1424	AET1Gv20318800	1D	140914327	140918994					44925880										4842374												40820332
1425	AET1Gv20319000	1D	141199113	141199985								330977													8869430
1426	AET1Gv20319100	1D	141201344	141201900						31444400								12069505																19456533
1427	AET1Gv20319200	1D	141881406	141883257							22903148					10393654										68877799
1428	AET1Gv20319400	1D	141885575	141890127							25142312												10382869
1429	AET1Gv20319500	1D	142646053	142657655						31618450				7115771														785622
1430	AET1Gv20319900	1D	143046300	143052215						31146473								8312907																14807089
1431	AET1Gv20320000	1D	143779378	143787127						31133917								8034103																14593974
1432	AET1Gv20320900	1D	144420469	144420870													1352142										15466717
1433	AET1Gv20321000	1D	144424203	144424388							47175906										7701465
1434	AET1Gv20321100	1D	144425472	144433092						31604874								7802684																13710419
1435	AET1Gv20321300	1D	145401342	145406281						30803111								14510333																26576131
1436	AET1Gv20321400	1D	145501284	145506470							20485441												1007586			70064685
1437	AET1Gv20321500	1D	146029658	146029900					67136099										30434754
1438	AET1Gv20321600	1D	146030258	146030545																				4319196
1439	AET1Gv20321800	1D	146074425	146079923							41476354							13573857									734228
1440	AET1Gv20322100	1D	146352752	146363126						31528204								7927034																14125837
1441	AET1Gv20322500	1D	147999436	148004531						31506062								7960037																14378045
1442	AET1Gv20322900	1D	148133632	148162469							21980225												5577483			39217091
1443	AET1Gv20323100	1D	148145262	148145972									6733235											2179733
1444	AET1Gv20323500	1D	148154575	148154951									599082
1445	AET1Gv20323800	1D	148637635	148645927						30845538								14597766															6174061
1446	AET1Gv20324200	1D	149045263	149056303						31263069								8378906																14826268
1447	AET1Gv20324800	1D	149327261	149337778							27666959							11647790											54498043
1448	AET1Gv20325200	1D	149595337	149595750
1449	AET1Gv20325500	1D	150551169	150553769							41833062							13421575									63410050
1450	AET1Gv20325700	1D	151137353	151168507							24400426												10411144							1190324
1451	AET1Gv20325900	1D	151155227	151155475								11044611												7573247									12976291
1452	AET1Gv20326700	1D	152133757	152143834						58944612								17209580											53230602
1453	AET1Gv20327000	1D	153415729	153438391							20456138					3417324										76469045
1454	AET1Gv20327300	1D	154393108	154404788							20367043												1193233			53007424
1455	AET1Gv20327700	1D	154632563	154647304					12194203									11189415									72341324
1456	AET1Gv20327900	1D	155894357	155894506
1457	AET1Gv20328100	1D	155903771	155907231			?			29959288								13702736								58670656
1458	AET1Gv20328300	1D	156278543	156302591						29970721								13621777								10143995
1459	AET1Gv20328400	1D	156303195	156304989						31418761								9232254																21310753
1460	AET1Gv20328700	1D	156443771	156444322					74277938							509215										80057143
1461	AET1Gv20329100	1D	156482778	156485411						29878769								13606399								3291661
1462	AET1Gv20329400	1D	156609174	156614378							36702518													10598576		63643759
1463	AET1Gv20329600	1D	156659880	156677421			At	C			22603737												13006149			31659247
1464	AET1Gv20329800	1D	156833309	156837043							49202920																		55584716
1465	AET1Gv20329900	1D	156838225	156843561					74614499							179154										80544367
1466	AET1Gv20330700	1D	158688993	158711116							19810439												3831504			48357332
1467	AET1Gv20331900	1D	161709072	161714167							24471908												8691852			73313263
1468	AET1Gv20332100	1D	162221614	162221782																		2040785
1469	AET1Gv20332200	1D	162513043	162516538							27077733												14424222			26998413
1470	AET1Gv20332300	1D	162515756	162535384							27081893												14428228			27003145
1471	AET1Gv20332700	1D	163177079	163179590							8394742				10152156														14689505
1472	AET1Gv20332800	1D	163256030	163256338						45814206											5706417									25482528
1473	AET1Gv20333000	1D	163313229	163314138								31710901
1474	AET1Gv20333200	1D	163338148	163338543																				2179733
1475	AET1Gv20333700	1D	163537640	163539980						29910899								11723480																16274115
1476	AET1Gv20333900	1D	163674831	163679095
1477	AET1Gv20334200	1D	164671318	164686461						30835080								14587893																21413741
1478	AET1Gv20334900	1D	164745752	164746015
1479	AET1Gv20335200	1D	165201645	165202881							26493845												13289612			30447269
1480	AET1Gv20335400	1D	165693152	165693355
1481	AET1Gv20335500	1D	165724146	165729212							22219773												6111528			53792561
1482	AET1Gv20335700	1D	166015660	166026686							22493506										11055387					56796451
1483	AET1Gv20336000	1D	166019564	166020098																						29252515
1484	AET1Gv20336100	1D	166020217	166020943
1485	AET1Gv20336300	1D	166072646	166073771					15240190											27752721							75332404
1486	AET1Gv20336400	1D	166072646	166076282														8017960
1487	AET1Gv20336900	1D	166939639	166943971																		10260562
1488	AET1Gv20337100	1D	167001999	167029663							22204357												6104485						1567080
1489	AET1Gv20337200	1D	167010227	167010640					67136099										30434754
1490	AET1Gv20337300	1D	167010840	167011326					67136099										28297448														57071280
1491	AET1Gv20337400	1D	167016320	167016571									13930662							29089905													12976291
1492	AET1Gv20337700	1D	167755196	167784858						31308760								8440434																14990634
1493	AET1Gv20338300	1D	168058523	168062189					11759343					7389342																				14820590
1494	AET1Gv20338900	1D	169328314	169331624						29977807								15040797																22875390
1495	AET1Gv20339200	1D	170910379	170938213							27275655												14549109			26545536
1496	AET1Gv20339400	1D	170919579	170919800
1497	AET1Gv20339700	1D	172211789	172213543							43413390										27127760											61767650
1498	AET1Gv20340000	1D	172469212	172479863							26833331												14356947			27122548
1499	AET1Gv20340100	1D	173407905	173408861
1500	AET1Gv20340400	1D	173625264	173626846									1137944				2019220														1887690
1501	AET1Gv20340500	1D	173630793	173634212
1502	AET1Gv20340900	1D	174608645	174610673							27835993												15402600			76780814
1503	AET1Gv20341000	1D	174763570	174766420																		14394487													57922238
1504	AET1Gv20341600	1D	176273694	176279560						31114042								11660556								74578542
1505	AET1Gv20341800	1D	176693437	176717864						30178635								13840542																24532616
1506	AET1Gv20341900	1D	176955180	176955365										21082813													15466717
1507	AET1Gv20342100	1D	177950924	177961995					60758699									11671479													7483839
1508	AET1Gv20342200	1D	177954679	177955285									24709387							29089905													12976291
1509	AET1Gv20342600	1D	179578632	179581548							27864771					30807648										24719141
1510	AET1Gv20342700	1D	179616095	179621069					52765204											5885346							7878593
1511	AET1Gv20343200	1D	180172694	180180333	180172694	181147394	Bd	D			27184356												14487133			26854417
1512	AET1Gv20343900	1D	181147394	181154024							27157625												14474781			26901679
1513	AET1Gv20344100	1D	181558546	181558761													9144093
1514	AET1Gv20344300	1D	181562514	181563059							27999282			33554171																67806288
1515	AET1Gv20344400	1D	181705765	181714745							27473954												14904196			25488921
1516	AET1Gv20344600	1D	181741574	181753435							22764137												13090534			31003967
1517	AET1Gv20344700	1D	181741996	181743523					67136099										30434754
1518	AET1Gv20344900	1D	182257304	182267799							22193347												6079970			71363622
1519	AET1Gv20345100	1D	182588508	182589469						11495801									28180529
1520	AET1Gv20345300	1D	183866166	183883375							26818110												14341776			27132607
1521	AET1Gv20345600	1D	184140066	184241653						31396113								9217013																19059371
1522	AET1Gv20345900	1D	184818027	184826494							27193232												14493299			26850027
1523	AET1Gv20346000	1D	184932165	184935411					74614499							179154										80544367
1524	AET1Gv20346300	1D	185508177	185542870							25402561												13778798			28196913
1525	AET1Gv20346900	1D	185567783	185702213
1526	AET1Gv20347100	1D	185702874	185704135					35935916							31819698													7313253
1527	AET1Gv20347200	1D	185706548	185707225					35932554					33560066														38372516
1528	AET1Gv20347300	1D	185707317	185707805									25808010	33560902														38371938
1529	AET1Gv20347500	1D	185720977	185721576						11511746							9134187									64519886
1530	AET1Gv20347600	1D	185722601	185724576										33527626
1531	AET1Gv20347700	1D	185726619	185726861					35922171														20472523										53395312
1532	AET1Gv20347900	1D	185730784	185732304									25792816				9123602																		50687888
1533	AET1Gv20348000	1D	186141513	186144890								43620313									3420569											4836377
1534	AET1Gv20348200	1D	186186760	186199909							21825272												4783243			47692339
1535	AET1Gv20348400	1D	186195827	186196215								4468514											20955031										57071280
1536	AET1Gv20348500	1D	186196548	186198448							20621417												3769365				15466717
1537	AET1Gv20348700	1D	186622381	186623314
1538	AET1Gv20348800	1D	186623771	186623917							17187178
1539	AET1Gv20348900	1D	186624039	186624919							17187178				15560193																			2039570
1540	AET1Gv20349100	1D	186964371	186976902							27719579												15341885			24822042
1541	AET1Gv20349300	1D	187372169	187393554							22320477												6868486								59938916
1542	AET1Gv20349400	1D	187846954	187847578
1543	AET1Gv20350200	1D	188003864	188009128					71453596														14228073			27198866
1544	AET1Gv20351000	1D	188253450	188253617					44704531													763310													2122342
1545	AET1Gv20351400	1D	188365434	188379369							26576302												13294373			30373901
1546	AET1Gv20352400	1D	189802489	189807840							22909384												12048046			40607303
1547	AET1Gv20352600	1D	190366176	190374185	190366176	191139520	Os	iT		30591309								12865904											59881004
1548	AET1Gv20352800	1D	191080386	191080724																					20659585
1549	AET1Gv20352900	1D	191082110	191082458									25792816									4725507							13038795
1550	AET1Gv20353000	1D	191105704	191106172						18360306															20582916			28835126
1551	AET1Gv20353100	1D	191106217	191106593								17899105													20453492				64240122
1552	AET1Gv20353200	1D	191117398	191118120																					20533005
1553	AET1Gv20353600	1D	191125202	191125451									25792816				9123602
1554	AET1Gv20353700	1D	191139520	191139986																					20539950
1555	AET1Gv20353800	1D	191140292	191141037																					20539950
1556	AET1Gv20354200	1D	191345142	191352629							22340830												7334803			47286071
1557	AET1Gv20354600	1D	191807158	191807589					35945916										23576532
1558	AET1Gv20354700	1D	192034517	192037013					47708741										2902268																3465479
1559	AET1Gv20355300	1D	193382625	193386145						617979											5700259							8730567
1560	AET1Gv20355500	1D	193706849	193709897							27887744												15621355			24695479
1561	AET1Gv20355800	1D	193812710	193816669							27920818												15629313			24685229
1562	AET1Gv20355900	1D	193821549	193827729							27926695												15637903			24675961
1563	AET1Gv20356600	1D	194717008	194722301
1564	AET1Gv20357200	1D	195019225	195036139							27938750												15673128			24604170
1565	AET1Gv20357600	1D	195079045	195080398							28050985												15688773			24592813
1566	AET1Gv20357800	1D	195270298	195272352								22143842											15695678			24589608
1567	AET1Gv20357900	1D	195273109	195274857							28064785												15697971			24586581
1568	AET1Gv20358600	1D	195868577	195873122							28091099												15730619			24540111
1569	AET1Gv20358700	1D	195869686	195875862							28095158												15734082			24537849
1570	AET1Gv20358900	1D	196133136	196133453							28109069												15741907			24530658
1571	AET1Gv20359000	1D	196133499	196157899							45643724				18348888														49428046
1572	AET1Gv20359300	1D	196158404	196163427															30401326
1573	AET1Gv20359400	1D	196746850	196747535							28127793					17934776										24481079
1574	AET1Gv20359500	1D	196889792	196899300	196889792	197140113	At	A			28159792					2922838										24337515
1575	AET1Gv20359800	1D	197140113	197141441							28152285					3006330										24405609
1576	AET1Gv20359900	1D	197204485	197210709							28250338					2870362										24202992
1577	AET1Gv20360200	1D	197270831	197272872					72173921							2866315										24000083
1578	AET1Gv20360900	1D	197973764	197998680							28339315												15877678			23964444
1579	AET1Gv20361200	1D	198002991	198003232						16351015							7044044															10052600
1580	AET1Gv20361300	1D	198010410	198025703							28340781												15884727			23942913
1581	AET1Gv20361400	1D	198013181	198013577
1582	AET1Gv20361800	1D	198093536	198094153						3544468													12119638				73447782
1583	AET1Gv20361900	1D	198169023	198169271									9052631												26869842		15466717
1584	AET1Gv20362100	1D	198364160	198366975							7976913				9106572														12243785
1585	AET1Gv20362300	1D	198795721	198797688							28363757												15918243			77748352
1586	AET1Gv20362400	1D	198798085	198801241							28366194												15920835			23883376
1587	AET1Gv20362700	1D	198854648	198871368							28373311												15928796			23788217
1588	AET1Gv20363000	1D	198893039	198894193							27288971												14558959			26515255
1589	AET1Gv20363100	1D	198938492	198946663							28389383												15946256			23766207
1590	AET1Gv20363200	1D	199098789	199098947
1591	AET1Gv20363300	1D	199098969	199099215
1592	AET1Gv20363400	1D	199101858	199103717
1593	AET1Gv20363600	1D	199118513	199119601									6733235											2179733
1594	AET1Gv20363700	1D	199119726	199120229																				2179733
1595	AET1Gv20363800	1D	199120283	199120928																							15466717
1596	AET1Gv20364100	1D	199121518	199121745						54931280														2179733			15466717
1597	AET1Gv20364200	1D	199121779	199121979					61453765																26869842		15466717
1598	AET1Gv20364600	1D	199376215	199379119							28420817												15997619			23266833
1599	AET1Gv20364800	1D	199379227	199560052							28441788												16016828			23253002
1600	AET1Gv20365100	1D	199384602	199384862
1601	AET1Gv20365500	1D	199632623	199633053					72257629								10317017									23137237
1602	AET1Gv20365600	1D	199653514	199655493							28485775												16084464			23101608
1603	AET1Gv20365800	1D	199882072	199882293					14287676													9434633				77733136
1604	AET1Gv20365900	1D	199887941	199890063							28515032												16096316								60193638
1605	AET1Gv20366000	1D	199890182	199904848							28530859												16121231			22922939
1606	AET1Gv20366600	1D	200095733	200105698
1607	AET1Gv20366700	1D	200334711	200336801							28641995					2651929										22813502
1608	AET1Gv20366800	1D	200617057	200617488
1609	AET1Gv20366900	1D	200618144	200623548	200618144	201205372	At	A			28776623												16665814			22342904
1610	AET1Gv20367000	1D	201200846	201203532
1611	AET1Gv20367100	1D	201205372	201208886							28609191												16180798			77207755
1612	AET1Gv20367600	1D	201536773	201539384							28796054												16675511			22336849
1613	AET1Gv20368100	1D	201970218	201978988							28802551												16686826			22289486
1614	AET1Gv20368200	1D	201984812	201988834							28811872												16693205			22283170
1615	AET1Gv20368300	1D	202088431	202091759							28827139												16704943			22272038
1616	AET1Gv20368400	1D	202282713	202314918							28837447												16716230											52879969
1617	AET1Gv20368700	1D	203286934	203297169							28882735												16750745			22262801
1618	AET1Gv20368800	1D	203297383	203301793							28889930												16755564			22258421
1619	AET1Gv20368900	1D	203301106	203302347														14921392
1620	AET1Gv20369000	1D	203583807	203587817							28909920												16766843			22251225
1621	AET1Gv20369100	1D	203586103	203589319							28914995												16768464			22248074
1622	AET1Gv20369200	1D	203658555	203662237							28920263												16775261			22241298
1623	AET1Gv20369400	1D	203738413	203739886							1547114									24098163										1970904
1624	AET1Gv20369800	1D	203830184	203843717							28936483												16787617			22219029
1625	AET1Gv20370200	1D	204312481	204314026							56247632						33132306											55331439
1626	AET1Gv20370300	1D	204387416	204388355									20742904							7717781
1627	AET1Gv20370600	1D	204450588	204455166					37416850														16826589			22187969
1628	AET1Gv20371100	1D	204567890	204570632								605753												24071594										53002793
1629	AET1Gv20371400	1D	204613693	204614484					72553483						25996914											22034008
1630	AET1Gv20371500	1D	204808772	204811144							29075618					2486920										22022880
1631	AET1Gv20371600	1D	204864567	204866677							29106937												16896684			21950965
1632	AET1Gv20371800	1D	204893788	204897270						7077224								23778150										57155308
1633	AET1Gv20372000	1D	204946895	204957656							29126256												17040042			21899715
1634	AET1Gv20372200	1D	204981689	204981919
1635	AET1Gv20372400	1D	205123107	205128937							29142283												17048041			21889282
1636	AET1Gv20372500	1D	205129161	205133175					72635074							2396739																		52044734
1637	AET1Gv20372700	1D	205152274	205154257							29203296												17070918			21884812
1638	AET1Gv20372800	1D	205195252	205196028							29206741												17074150			21880006
1639	AET1Gv20373200	1D	205376238	205381378							29236194												17112003			21820237
1640	AET1Gv20373300	1D	205382907	205383751							29241661												17116302			21807783
1641	AET1Gv20373400	1D	205384025	205393247								36821403											17117277				56152410
1642	AET1Gv20373500	1D	205424993	205430976							29251489												17120230			21794698
1643	AET1Gv20373600	1D	205481123	205481557								28830216					1184349
1644	AET1Gv20374000	1D	205552477	205553297						58236210														20381835						1970904
1645	AET1Gv20374100	1D	205553886	205555497					45901147										4276289								54406055
1646	AET1Gv20374300	1D	205587661	205591607									25975830										17133152			78906714
1647	AET1Gv20374400	1D	205597227	205597682								4445805												17850032
1648	AET1Gv20374700	1D	205772815	205775601							29267280												17155342			21715682
1649	AET1Gv20374900	1D	205901400	205909778								2070571												2179733									57071280
1650	AET1Gv20375000	1D	205901973	205909829							29273136												17158103			21706592
1651	AET1Gv20375300	1D	206091666	206093594	206091666	206517594	Sb	A	72732717														17184530			21682108
1652	AET1Gv20375600	1D	206207336	206207455								28085795																25296337
1653	AET1Gv20376000	1D	206370545	206375549								6119559													18308207								46579370
1654	AET1Gv20376300	1D	206414630	206416125								38706695								8391744
1655	AET1Gv20376500	1D	206517594	206518776					72728125														17180757			21690596
1656	AET1Gv20376600	1D	206519475	206525935							29296304												17186606									59615098
1657	AET1Gv20376900	1D	206526539	206529699							29301241												17192814			21675918
1658	AET1Gv20377100	1D	206697407	206700920							29307447												17198438			21624064
1659	AET1Gv20377200	1D	206697981	206707248							29314336												17201795			21621902
1660	AET1Gv20377300	1D	206955605	206959220
1661	AET1Gv20377400	1D	207135286	207146569							29317581												17203876			21606961
1662	AET1Gv20377700	1D	207241645	207244351							29329032												17221679			21576346
1663	AET1Gv20378000	1D	207293505	207295559							55222356				34911030											21572171
1664	AET1Gv20378100	1D	207833697	207837369								47287452						15994580										4681151
1665	AET1Gv20378500	1D	207960743	207971518					23986553											15768892							17305912
1666	AET1Gv20379000	1D	208151692	208153279							29378451												17236737			21542694
1667	AET1Gv20379200	1D	208208148	208209057							29378451												17236737			21542694
1668	AET1Gv20379400	1D	208214653	208220794							29381881												17250766			21498988
1669	AET1Gv20379500	1D	208223791	208227458							29404509												17258166			21490354
1670	AET1Gv20379600	1D	208228464	208232398							29408911												17261952			21485582
1671	AET1Gv20379900	1D	208603867	208607684							29433192												17267138			21454934
1672	AET1Gv20380000	1D	208629115	208631392						28413876						30726913											70032277
1673	AET1Gv20380100	1D	208634513	208637885							29433192												17267138			21454934
1674	AET1Gv20380300	1D	208823847	208824598					4388584											2476835						5084280
1675	AET1Gv20380700	1D	208946917	208951436							29441650												17312261			21454934
1676	AET1Gv20380800	1D	208957615	208965783						11230366				14754773														19934543
1677	AET1Gv20381000	1D	208968600	208971293
1678	AET1Gv20381200	1D	208990749	208992896							29468885												17365024			21438987
1679	AET1Gv20381300	1D	209114930	209119531							29473562												17374444			77861301
1680	AET1Gv20381500	1D	209147704	209151691							29493317												17415602			21334060
1681	AET1Gv20381700	1D	209213364	209215268						31357523								8616501																15363482
1682	AET1Gv20381900	1D	209424101	209429563							29505423												17431263			21314169
1683	AET1Gv20382000	1D	209430659	209434014							29511076												17437474			77868690
1684	AET1Gv20382100	1D	209547438	209554667							29515078												17448951			21300007
1685	AET1Gv20382300	1D	209607292	209607501
1686	AET1Gv20382600	1D	209707070	209710003
1687	AET1Gv20382800	1D	209711094	209714735							29560026												17471599			21233680
1688	AET1Gv20382900	1D	209721245	209734287							29562094												17475729			21212638
1689	AET1Gv20383100	1D	209738605	209743493							29576030												17484383			21198140
1690	AET1Gv20383200	1D	209750751	209751715									25792816									4725507							13038795
1691	AET1Gv20383300	1D	209963063	209966699							29620985												17499639			21176895
1692	AET1Gv20383800	1D	210160085	210162350							29635200			17301967																	47592039
1693	AET1Gv20383900	1D	210164020	210168164							29638437												17545070			21126170
1694	AET1Gv20384000	1D	210165423	210168164							29641113												17547961			21125541
1695	AET1Gv20384100	1D	210194927	210195208							55277933													2179733
1696	AET1Gv20384200	1D	210312944	210318755							29642387							13384950								21118511
1697	AET1Gv20384400	1D	210477614	210480568							29668821												17564167			21041757
1698	AET1Gv20384700	1D	210673214	210674366							29677707			17994549															904046
1699	AET1Gv20384800	1D	210723233	210733065							29690324												17584939			21002044
1700	AET1Gv20385000	1D	210895943	210899498								2070571												2179733			15466717
1701	AET1Gv20386000	1D	211159320	211170949							29727509															20960623
1702	AET1Gv20386100	1D	211168478	211195420							29729195				26943091														66934720
1703	AET1Gv20386200	1D	211441810	211442854							29753795												17616226			2255768
1704	AET1Gv20386400	1D	211646830	211649846								46064108																57155308
1705	AET1Gv20386900	1D	211748047	211748537					35950256										23572435									28852426
1706	AET1Gv20387000	1D	211748770	211751374					35956383					33500151														28848741
1707	AET1Gv20387300	1D	211759722	211765068					33177775					23295511																1228069
1708	AET1Gv20387600	1D	211781131	211782876							39193002											21165182					66074257
1709	AET1Gv20387700	1D	211989031	211993013					16417158													21155956					66066399
1710	AET1Gv20388000	1D	212176236	212183120							29785359			38618736												8958238
1711	AET1Gv20388200	1D	212184372	212195793							29795175												17619114			20843443
1712	AET1Gv20388900	1D	212488017	212488362
1713	AET1Gv20389900	1D	212630615	212647247
1714	AET1Gv20390200	1D	212634833	212635105							53269449						1352142										15466717
1715	AET1Gv20390300	1D	212636065	212637759									6733235											2179733									54751583
1716	AET1Gv20390900	1D	212790883	212792333
1717	AET1Gv20391100	1D	212792166	212794851							36900045				21518767																	60578564
1718	AET1Gv20391600	1D	213311261	213316957											3772299
1719	AET1Gv20391900	1D	213802882	213803160					17804622												7701465												54751583
1720	AET1Gv20392500	1D	213918906	213924945	213918906	214474693	At	F			31673537												18837730			18885485
1721	AET1Gv20392800	1D	214044684	214049040							31681182												18852112			18853236
1722	AET1Gv20392900	1D	214052525	214056594						31917348													17945282			20346915
1723	AET1Gv20393000	1D	214056690	214072325									28509965																		61138186
1724	AET1Gv20393400	1D	214076013	214076153									20742904								9691166
1725	AET1Gv20393500	1D	214111398	214111655																				4319196			15466717
1726	AET1Gv20394000	1D	214393209	214397432	214393209	214474693	At	E			31647473												18784685			18966876
1727	AET1Gv20394100	1D	214464448	214465383					6524865							30436527										7327069
1728	AET1Gv20394200	1D	214465233	214468574							31651877												18794537			18952594
1729	AET1Gv20394400	1D	214474693	214498189							31658740												18798725			18918948
1730	AET1Gv20394600	1D	214491863	214498162							55277933													2179733									54751583
1731	AET1Gv20394900	1D	215006031	215006930					53772884						16485361
1732	AET1Gv20395000	1D	215147378	215157422									21720455		27330144																53559399
1733	AET1Gv20395300	1D	215212902	215217623							28837447																							52879969
1734	AET1Gv20395900	1D	215410385	215411458					11431289							23595409										13722101
1735	AET1Gv20396200	1D	215624825	215625962
1736	AET1Gv20396400	1D	215640791	215641934						3198395				3804528														4519257
1737	AET1Gv20397000	1D	216854683	216859641					1975285							33744357											9441882
1738	AET1Gv20397200	1D	216946702	216951823							29817385												17619114			20811887
1739	AET1Gv20397800	1D	217281318	217284153							29858529												17722467			20794473
1740	AET1Gv20397900	1D	217297821	217307961						31917348													17945282			20346915
1741	AET1Gv20398100	1D	217349988	217359406							29868773												17732596			20770154
1742	AET1Gv20398200	1D	217361314	217364668							29882318												17746619			20745821
1743	AET1Gv20398600	1D	217487204	217489395							29887103												17751624				75027237
1744	AET1Gv20398800	1D	217644381	217650372									16685370				23463357														48250794
1745	AET1Gv20399000	1D	217650779	217660758							29891074												17755789			20730739
1746	AET1Gv20399100	1D	217685692	217688161					73211704							1765300										78407049
1747	AET1Gv20399300	1D	217774542	217781618							29913121												17773192			20705455
1748	AET1Gv20399600	1D	218069833	218072294					24860327						35564677														68181232
1749	AET1Gv20399700	1D	218114967	218115555
1750	AET1Gv20399800	1D	218118454	218119466					28472755																13404068
1751	AET1Gv20400000	1D	218130517	218130810
1752	AET1Gv20400200	1D	218135978	218137047																											10580328
1753	AET1Gv20400300	1D	218143810	218144983																					20534001										8912806
1754	AET1Gv20400600	1D	218165249	218167099								28084219											10918585						59604743
1755	AET1Gv20400700	1D	218167468	218167794
1756	AET1Gv20401000	1D	218176375	218176629
1757	AET1Gv20401100	1D	218208383	218232752							29921966												17778502			20685481
1758	AET1Gv20401300	1D	218235628	218241536							29939824												17794333			20679494
1759	AET1Gv20401500	1D	218393984	218405686									2920538
1760	AET1Gv20401900	1D	218405767	218409049							29952044												17800146			20672112
1761	AET1Gv20402000	1D	218872796	218888669							30037673												17858209			20591235
1762	AET1Gv20402400	1D	219628280	219629015							30084508												17888297			20561567
1763	AET1Gv20402700	1D	219869701	219874811							12632143												17905866									2404024
1764	AET1Gv20403000	1D	219890676	219891124									4505006				18377915																10694609
1765	AET1Gv20403100	1D	219995597	220000641							30188672												17913818			20443589
1766	AET1Gv20403300	1D	220082502	220083965					10316662							25264262										12191120
1767	AET1Gv20403600	1D	220183355	220185414							30199702												17923595			20426821
1768	AET1Gv20403700	1D	220378818	220381574							35196064												21787626			58489842
1769	AET1Gv20403800	1D	220429543	220430654
1770	AET1Gv20404000	1D	220620335	220622426							30227904												17938977			20368119
1771	AET1Gv20404300	1D	221178861	221190789
1772	AET1Gv20404700	1D	221606538	221613587							30385385												17980294			20294195
1773	AET1Gv20405100	1D	221697689	221706801							30407423												18000853			20251157
1774	AET1Gv20405200	1D	221700587	221701572										35983819
1775	AET1Gv20405400	1D	221707379	221707573							47175906										7701465												54751583
1776	AET1Gv20405500	1D	221709744	221709929								13254067												4319196			15466717
1777	AET1Gv20405700	1D	221921438	221923169							30415094												18006943			20246650
1778	AET1Gv20405800	1D	222001785	222003506							30425905												18011820			20237608
1779	AET1Gv20406100	1D	222334047	222346698							30450270								913779							20210759
1780	AET1Gv20406400	1D	222787455	222792304							30467670												18051860			20193885
1781	AET1Gv20406600	1D	222919271	222919571						2237115									28184005														59352668
1782	AET1Gv20406700	1D	222948477	222948737					24757037						20135508												68346149
1783	AET1Gv20406800	1D	223267874	223268071																		17231298
1784	AET1Gv20406900	1D	223302486	223312515							30494509												18085536			20162363
1785	AET1Gv20407500	1D	223637514	223643076							30521156												18102574			20113318
1786	AET1Gv20407900	1D	224036705	224038137							30559262												18129552			20071759
1787	AET1Gv20408000	1D	224524081	224525026							30575649												18144834			20056216
1788	AET1Gv20408100	1D	224526548	224533342							30590926												18150496			20053049
1789	AET1Gv20408300	1D	224615074	224621963							30600963							22208574								20046335
1790	AET1Gv20408600	1D	225091719	225098371	225091719	225326517	At	iT	53015320											5521609							7123595
1791	AET1Gv20408700	1D	225180483	225180930
1792	AET1Gv20409000	1D	225326517	225333322					53057040											5452169							7089158
1793	AET1Gv20409100	1D	225687815	225690825								23747871														2628433
1794	AET1Gv20409200	1D	225691005	225709528					52881950											5691879							7519722
1795	AET1Gv20409900	1D	226049713	226057300							22844089												12327438			72133455
1796	AET1Gv20410000	1D	226062669	226064481							30671472												18225297			20012151
1797	AET1Gv20410300	1D	226068303	226069891							30701251												14330689												6283502
1798	AET1Gv20410500	1D	226233915	226234181																					18922804
1799	AET1Gv20410600	1D	226521998	226527803							30707236												18231655			19995777
1800	AET1Gv20410800	1D	226531472	226534043							30714139					560210										80019762
1801	AET1Gv20411300	1D	226568308	226570938							30723792												18244608			19980702
1802	AET1Gv20411400	1D	226729236	226741592							30770781													16144745		19936996
1803	AET1Gv20411700	1D	226738505	226738929							5588015											17231298					15466717
1804	AET1Gv20411800	1D	226754937	226758545							30797838												18270169			19906995
1805	AET1Gv20411900	1D	227092627	227093809							30827557												18285445			19882143
1806	AET1Gv20412000	1D	227542599	227544719							30836514												18297833					3583228
1807	AET1Gv20412300	1D	227545141	227547903							30838641												18301438									63853272
1808	AET1Gv20412400	1D	227573165	227575845							30844454												18311851			19868616
1809	AET1Gv20412500	1D	227577553	227577969												16873740
1810	AET1Gv20412600	1D	227673344	227677121							30872328												18318955			19807387
1811	AET1Gv20412800	1D	227677900	227688664							30881770												18321122			19794444
1812	AET1Gv20413200	1D	228012578	228015537								39214641						9183956																52419999
1813	AET1Gv20413500	1D	228018854	228029917							30899188												18332850			19780600
1814	AET1Gv20413600	1D	228089966	228090160
1815	AET1Gv20414100	1D	228391937	228403968							30990403												18343006			19757994
1816	AET1Gv20414400	1D	228601143	228603963							31005155												18357335			19751397
1817	AET1Gv20414500	1D	228605645	228617765							31008845												18360484			19729722
1818	AET1Gv20414600	1D	228617809	228623239							31021298												18375595			19717696
1819	AET1Gv20415000	1D	228879208	228883454						31917348													17945282			20346915
1820	AET1Gv20415200	1D	228885832	228892160	228885832	228885946	At	A			31035562												18389977			19695007
1821	AET1Gv20415300	1D	228885946	228889844							31032678												18386542			19698442
1822	AET1Gv20415500	1D	229050370	229051747						12762450								29759100																	6796430
1823	AET1Gv20415800	1D	229101149	229103546							31118357												18404253			19685491
1824	AET1Gv20415900	1D	229232119	229244224								17397431												25877767						68713061
1825	AET1Gv20416600	1D	229821448	229824017						17757245													18411506									53870981
1826	AET1Gv20417300	1D	230048493	230049062							31162425												18432956			19663486
1827	AET1Gv20417500	1D	230065896	230070228							31164864												18434383			19656639
1828	AET1Gv20417600	1D	230074390	230081324					32879634									5254246																45038064
1829	AET1Gv20417800	1D	230095683	230096333							20071878												2885293			50786217
1830	AET1Gv20417900	1D	230097063	230107454	230097063	231256691	At	C			31249350												18531072			19543235
1831	AET1Gv20418200	1D	230255938	230256450									9396142				14388510															57315766
1832	AET1Gv20418300	1D	230408113	230409822							31224479												18504619			19596784
1833	AET1Gv20418500	1D	230416939	230439818							31195533												18486477			19628010
1834	AET1Gv20418900	1D	230750829	230753155					26894611										21461006										20723499
1835	AET1Gv20419000	1D	230753926	230756713							31192542												18475023			19653527
1836	AET1Gv20419200	1D	231256691	231262165							31170476												18438527												44687
1837	AET1Gv20419900	1D	231579902	231582312							31261247												18540559			19535496
1838	AET1Gv20420000	1D	231585332	231586399							31265819												18545043			19533213
1839	AET1Gv20420200	1D	231996477	231996665
1840	AET1Gv20420300	1D	232172334	232187050							31710897												18857786						1514107
1841	AET1Gv20420400	1D	232193614	232196134						31917348													17945282			20346915
1842	AET1Gv20420600	1D	232544578	232548943						31917348													17945282			20346915
1843	AET1Gv20420900	1D	232639623	232641576					72036458							3068969										76869711
1844	AET1Gv20421200	1D	232680681	232851569								11608802								29130273						53092868
1845	AET1Gv20421400	1D	232682825	232685412						22115824				37779509																				50622315
1846	AET1Gv20421800	1D	232857152	232860468							38545151										20790427									2693372
1847	AET1Gv20421900	1D	233392975	233397900						31917348													17945282			20346915
1848	AET1Gv20422100	1D	233458863	233462388	233458863	251275326	Bd	F			31681182												18852112			18853236
1849	AET1Gv20422300	1D	233463422	233465055							31673537												18837730			18870997
1850	AET1Gv20422600	1D	233605392	233610492							31673537												18837730			18885485
1851	AET1Gv20422700	1D	233612253	233614088					57751840											13513129							11076562
1852	AET1Gv20422900	1D	233786901	233790697	233786901	235522487	Bd	C			31667621												18813618			18893716
1853	AET1Gv20423000	1D	234026128	234032642							31658740												18798725			18918948
1854	AET1Gv20423200	1D	234033687	234036695							31651877												18794537			18952594
1855	AET1Gv20423400	1D	234067126	234076263
1856	AET1Gv20423600	1D	234193083	234197373							31647473												18784685			18966876
1857	AET1Gv20423800	1D	234520731	234543679					41557928										9840889																4020701
1858	AET1Gv20424200	1D	234748433	234752259							31626680												18754181			19029297
1859	AET1Gv20424300	1D	234971040	234973835							31623890												18751395			19036746
1860	AET1Gv20424800	1D	235122417	235128364							31586349												18733290			19050020
1861	AET1Gv20425300	1D	235522487	235525430							31575550												18707759			19065766
1862	AET1Gv20425400	1D	235596685	235598549					46553915										25572394										6536637
1863	AET1Gv20425500	1D	235842711	235849555							43459588										27210328											61659149
1864	AET1Gv20425700	1D	236298933	236304438	238973839	251275326	AtBd	F			32377298												19908434			17460466
1865	AET1Gv20425800	1D	236305706	236306683							32374238												19915687			3160538
1866	AET1Gv20426100	1D	237111992	237115261							32339625						27077367									17426080
1867	AET1Gv20426400	1D	238008536	238015030							32305947												1007586			53103763
1868	AET1Gv20426700	1D	238173538	238173734					38177377								17063617
1869	AET1Gv20426900	1D	238973839	238978049							32270720												19471068			18034674
1870	AET1Gv20427000	1D	238988068	238988508																	2733913					29252515
1871	AET1Gv20427300	1D	239010900	239013294							32260516												19462118			18042973
1872	AET1Gv20427500	1D	239141639	239146157					50733453														19449703			18049851
1873	AET1Gv20427800	1D	239459486	239467927							32214095												19430957			18056246
1874	AET1Gv20427900	1D	239469680	239471781							32210314												19425456			18074718
1875	AET1Gv20428300	1D	239564076	239569252							32202490												19415560			18104367
1876	AET1Gv20428400	1D	239564536	239571893							32199458												19413269			18108019
1877	AET1Gv20428600	1D	239570835	239576649							32193202												19374119			18135728
1878	AET1Gv20428700	1D	239577249	239585495						3549139													19356293									5543550
1879	AET1Gv20428900	1D	239591446	239592531							32175173												19352978			18163601
1880	AET1Gv20429000	1D	239593200	239595316							32167970												19350161			18165608
1881	AET1Gv20429100	1D	239598210	239600325							32162481												19346334			18170033
1882	AET1Gv20429200	1D	239733089	239733334							32129887												19335022			79876959
1883	AET1Gv20429800	1D	240203862	240205012					74223373														19335022			79876959
1884	AET1Gv20429900	1D	240324591	240325284							32129887												19335022			79876959
1885	AET1Gv20430100	1D	240406808	240412037							32071668												19276101			18198583
1886	AET1Gv20431100	1D	240574466	240578316							32059359												19255873			18226906
1887	AET1Gv20431400	1D	240815117	240816903							32053683												19244918								51782324
1888	AET1Gv20431500	1D	240817060	240817380									13930662							29089905									63324462
1889	AET1Gv20431600	1D	241193423	241195109					48726853										1580237																1581480
1890	AET1Gv20432000	1D	241213542	241219407							32045951				25767209											18270117
1891	AET1Gv20432100	1D	241232229	241234934							32041422												19230258			18298342
1892	AET1Gv20432300	1D	241305593	241307423									27993645										20114942				65517692
1893	AET1Gv20432400	1D	241307858	241314441							32023137												19218567			18302412
1894	AET1Gv20432900	1D	241628637	241630465							32018878												19213622			18313423
1895	AET1Gv20433500	1D	241676609	241677576					38180906														12844985											58090508
1896	AET1Gv20433700	1D	241732992	241733600								14803114				6602163											5003213
1897	AET1Gv20433800	1D	241736262	241738306							32018878												19213622			18313423
1898	AET1Gv20434300	1D	241903934	241920216								31710901												2179733			15466717
1899	AET1Gv20434500	1D	241962439	241967508							31979764												19190119			18401840
1900	AET1Gv20434800	1D	242084210	242086536							31953177												19171741			18412236
1901	AET1Gv20434900	1D	242143283	242145521							31945687												19166322			18417692
1902	AET1Gv20435100	1D	242161051	242163955						7077224								23778150										57155308
1903	AET1Gv20435200	1D	242438964	242440538								8588910												4319196
1904	AET1Gv20435400	1D	242442054	242446977							31938513												19159093								57574088
1905	AET1Gv20435600	1D	242501247	242502989						5959509				7061344														854888
1906	AET1Gv20435800	1D	242570433	242571103							55918295				35515759											18443100
1907	AET1Gv20436200	1D	242802823	242805078	242802823	242805169	At	A			31907895												19146523			18447180
1908	AET1Gv20436300	1D	242805169	242809315							31909456												19147616			18444609
1909	AET1Gv20436400	1D	242988387	242990311					1801923					7048273														876990
1910	AET1Gv20436500	1D	242990718	243001365							20227526												2178608			52223275
1911	AET1Gv20436700	1D	243008269	243008661
1912	AET1Gv20436800	1D	243030248	243033607							31903045											20799135					65686299
1913	AET1Gv20437400	1D	243447348	243451840									17388042											13956401		65842191
1914	AET1Gv20437600	1D	243481179	243484582							31881724												19129876			18474034
1915	AET1Gv20437700	1D	243720869	243723233							31845382												19108875			18533454
1916	AET1Gv20437800	1D	243729558	243735867							31835498									24419883						18536270
1917	AET1Gv20437900	1D	243730699	243735895							31831417												19096820			18589164
1918	AET1Gv20438000	1D	243736407	243740505							31827462												19092670			18595766
1919	AET1Gv20438100	1D	243965777	243969952						56338110													19084294			30464819
1920	AET1Gv20438200	1D	243989964	243991010							31812269												19082494			18613785
1921	AET1Gv20438300	1D	243990684	243994418							31808943												19078660			18617328
1922	AET1Gv20438500	1D	244142838	244146568							31802692										9069082					18658467
1923	AET1Gv20438600	1D	244146225	244149087							31799148												19062856			18660045
1924	AET1Gv20438700	1D	244389656	244394292								17344462												20372742						61776677
1925	AET1Gv20438800	1D	244411786	244411965								31054114			13547155												15466717
1926	AET1Gv20439800	1D	245256190	245258684							31792237												19053652			18702236
1927	AET1Gv20439900	1D	245281445	245281705
1928	AET1Gv20440100	1D	245330578	245331969								42513752										22034544					67016363
1929	AET1Gv20440500	1D	245526985	245529447							31780306												19033885			18723526
1930	AET1Gv20440600	1D	245530725	245533030					52759048											5880066							7884092
1931	AET1Gv20440700	1D	245843153	245850495							31774555												19028120			18727220
1932	AET1Gv20440800	1D	245850662	245862827							31763055												19015819			18766454
1933	AET1Gv20441000	1D	245856307	245856477
1934	AET1Gv20441200	1D	246311015	246321373							31753595												19009680										52046218
1935	AET1Gv20441300	1D	246321689	246324392							31750057												18998799							4222999
1936	AET1Gv20441400	1D	246326350	246328108								12020621											18998799						54753647
1937	AET1Gv20441500	1D	246391382	246393806							31744311												18986705			18795961
1938	AET1Gv20441800	1D	246619145	246623476							31739039												18981326			18799231
1939	AET1Gv20441900	1D	246720283	246722700							56782321												18900290			18836992
1940	AET1Gv20442000	1D	246723138	246724276													1184349
1941	AET1Gv20442100	1D	247014939	247016656							31735824												18873473						61069054
1942	AET1Gv20442300	1D	247215771	247216023					64655625									11002740									56320099
1943	AET1Gv20442400	1D	247216603	247217986
1944	AET1Gv20442600	1D	247219043	247220902								46791118													663016	3136235
1945	AET1Gv20442700	1D	247706528	247709730
1946	AET1Gv20443600	1D	248267066	248267314								18713966													26869842		15466717
1947	AET1Gv20443800	1D	248269055	248270041									23694620											2179733
1948	AET1Gv20443900	1D	248290172	248290753
1949	AET1Gv20444500	1D	249089715	249089918
1950	AET1Gv20444700	1D	249107653	249111605					28164400
1951	AET1Gv20446200	1D	249794241	249796532									20285355												663016				18046493
1952	AET1Gv20446400	1D	250030757	250030941	250030757	250567102	At	iT	35905103																			28856343
1953	AET1Gv20446600	1D	250286265	250286691					35922171														20474801										53395312
1954	AET1Gv20446700	1D	250287691	250287975					35922171														10843917
1955	AET1Gv20446800	1D	250288675	250288917					35922171								9128391																53395312
1956	AET1Gv20446900	1D	250289420	250289569					35922171														10846147
1957	AET1Gv20447000	1D	250290998	250292905													9131244
1958	AET1Gv20447100	1D	250293929	250294532						11511746							9134187
1959	AET1Gv20447200	1D	250298251	250298928					35932554					33560066														38372516
1960	AET1Gv20447300	1D	250298973	250299339					47671593														20464121					38373248
1961	AET1Gv20447400	1D	250309061	250310052					35935916														10858911						7313253
1962	AET1Gv20447500	1D	250491668	250493097							27999282												10861158							67806288
1963	AET1Gv20447600	1D	250496735	250497070					35940521						14264611
1964	AET1Gv20447700	1D	250516233	250516483							2688074								23580417
1965	AET1Gv20447800	1D	250528026	250528127					3914103																				66958293
1966	AET1Gv20447900	1D	250529766	250529963					35947965										23577156
1967	AET1Gv20448100	1D	250566639	250566770					65061687																	22339904
1968	AET1Gv20448200	1D	250567102	250568513					35950256														10875907					28852426
1969	AET1Gv20448600	1D	250706471	250708508						6287038																		615800
1970	AET1Gv20449200	1D	250841217	250843795					35922171														10846147
1971	AET1Gv20449300	1D	250844512	250846490													9131244
1972	AET1Gv20449400	1D	250850749	250851234						11508933				33560902														38371938
1973	AET1Gv20449500	1D	250851325	250851756					35932554					33560066														38372516
1974	AET1Gv20450200	1D	251275326	251278680							31728195												18869929			18846644
1975	AET1Gv20450400	1D	251285911	251286285						6554259									28297448							68716871
1976	AET1Gv20450500	1D	252054128	252062498						16139277						11924468										67357049
1977	AET1Gv20450700	1D	252085328	252085749							47456119				20832813																				59324042
1978	AET1Gv20450900	1D	252148894	252158656	252148894	252730378	Os	A			31282605												18548190			19508634
1979	AET1Gv20451200	1D	252182933	252183989										3031479
1980	AET1Gv20451400	1D	252451677	252457487
1981	AET1Gv20451700	1D	252503474	252549115								2317235					9186718											38366622
1982	AET1Gv20452000	1D	252549222	252549935								18924410			14272033
1983	AET1Gv20452300	1D	252585264	252587234						45255466				26044166														57644549
1984	AET1Gv20452600	1D	252730378	252738098							31360840												18552952			19467549
1985	AET1Gv20452800	1D	252765219	252766291
1986	AET1Gv20452900	1D	252765564	252766085							31377445												18560932					58422321
1987	AET1Gv20453000	1D	253019434	253023026					60184877							15823663										63856310
1988	AET1Gv20453100	1D	253026825	253035967								46363356			311537																	1481945
1989	AET1Gv20453300	1D	253052240	253053094							31377445												18560932					58422321
1990	AET1Gv20453500	1D	253204084	253204611							31377445												18560932					58422321
1991	AET1Gv20453600	1D	253213045	253213629	253213045	253395043	Os	B			31416392												18598557			19348931
1992	AET1Gv20453700	1D	253322388	253323827								44837019													5070769								9301682
1993	AET1Gv20453900	1D	253385534	253386257					63191967						25539458																58307111
1994	AET1Gv20454000	1D	253390685	253395605							31427197												18591175			19254795
1995	AET1Gv20454100	1D	253395043	253398678							31431769												18588276								58296593
1996	AET1Gv20454200	1D	253399500	253400476
1997	AET1Gv20454400	1D	253418218	253418799									6733235											2179733
1998	AET1Gv20454500	1D	253422791	253423591							31444196						34597645									19243142
[truncated: 36,777 more rows]
