# Supplementary material for: Genome sequence of the progenitor of the wheat D genome Aegilops tauschii
Source: Nature. 2017 Nov 1;551(7681):498–502. doi: 10.1038/nature24486 (PMC7416625; doi:10.1038/nature24486)
Supplement: Supplementary Table 2 — This file contains the Best BLASTP results of a comparison between the Ae. tauschii genome and those of wheat (the TGACv1 assembly). (XLSX 1571 kb) [file 41586_2017_BFnature24486_MOESM3_ESM.xlsx]

## Sheet: AET_vs_TGACwheat_BestBLASTPhits
Supplementary Excel File 2
Best BLASTP Query	Best BLASTP Target	Bitscore	E value
AET_Chr1_Loc000001.3	TRIAE_CS42_6BS_TGACv1_513148_AA1632040.1	226	1.65e-69
AET_Chr1_Loc000002.2	TRIAE_CS42_1DS_TGACv1_080190_AA0242660.1	285	2.83e-100
AET_Chr1_Loc000003.1	TRIAE_CS42_1DS_TGACv1_080190_AA0242640.1	835	0
AET_Chr1_Loc000004.14	TRIAE_CS42_1DS_TGACv1_080190_AA0242610.2	1432	0
AET_Chr1_Loc000006.1	TRIAE_CS42_1DS_TGACv1_080190_AA0242590.1	117	1.16e-33
AET_Chr1_Loc000007.1	TRIAE_CS42_1DS_TGACv1_080190_AA0242590.1	433	1.2e-155
AET_Chr1_Loc000008.6	TRIAE_CS42_1DS_TGACv1_080190_AA0242570.1	818	0
AET_Chr1_Loc000009.2	TRIAE_CS42_1DS_TGACv1_080190_AA0242510.1	952	0
AET_Chr1_Loc000013.1	TRIAE_CS42_U_TGACv1_640719_AA2070980.1	748	0
AET_Chr1_Loc000014.1	TRIAE_CS42_5DL_TGACv1_434375_AA1434870.1	786	0
AET_Chr1_Loc000015.2	TRIAE_CS42_5DL_TGACv1_433063_AA1400280.1	262	1.79e-89
AET_Chr1_Loc000016.2	TRIAE_CS42_1DS_TGACv1_080686_AA0252260.2	192	7.97e-65
AET_Chr1_Loc000017.2	TRIAE_CS42_1DS_TGACv1_080686_AA0252250.1	557	0
AET_Chr1_Loc000018.1	TRIAE_CS42_1DS_TGACv1_080879_AA0255090.1	181	1.39e-54
AET_Chr1_Loc000020.1	TRIAE_CS42_1DS_TGACv1_080654_AA0251670.1	474	2.42e-172
AET_Chr1_Loc000024.1	TRIAE_CS42_1BS_TGACv1_049347_AA0149760.2	733	0
AET_Chr1_Loc000025.2	TRIAE_CS42_1BS_TGACv1_051417_AA0179610.1	183	2.75e-58
AET_Chr1_Loc000027.1	TRIAE_CS42_1AS_TGACv1_019618_AA0069010.1	804	0
AET_Chr1_Loc000029.2	TRIAE_CS42_3DL_TGACv1_249797_AA0856550.1	62	1.2e-12
AET_Chr1_Loc000031.1	TRIAE_CS42_4BS_TGACv1_327872_AA1077240.1	203	1.63e-64
AET_Chr1_Loc000036.2	TRIAE_CS42_1BS_TGACv1_049811_AA0161950.1	1273	0
AET_Chr1_Loc000038.8	TRIAE_CS42_1BS_TGACv1_049695_AA0159850.2	1036	0
AET_Chr1_Loc000039.1	TRIAE_CS42_7DS_TGACv1_624095_AA2058870.1	588	0
AET_Chr1_Loc000040.1	TRIAE_CS42_5BL_TGACv1_404290_AA1294030.1	518	0
AET_Chr1_Loc000041.1	TRIAE_CS42_3B_TGACv1_228651_AA0827330.1	439	1.34e-155
AET_Chr1_Loc000042.2	TRIAE_CS42_7DL_TGACv1_602941_AA1972390.1	895	0
AET_Chr1_Loc000046.1	TRIAE_CS42_3DL_TGACv1_252638_AA0891170.1	344	2.27e-117
AET_Chr1_Loc000050.1	TRIAE_CS42_1DS_TGACv1_081316_AA0259810.1	431	1.16e-154
AET_Chr1_Loc000051.1	TRIAE_CS42_1DS_TGACv1_081056_AA0257200.1	586	0
AET_Chr1_Loc000054.3	TRIAE_CS42_1AS_TGACv1_020726_AA0079570.1	298	8.69e-94
AET_Chr1_Loc000055.2	TRIAE_CS42_1BS_TGACv1_049359_AA0150520.1	1272	0
AET_Chr1_Loc000056.18	TRIAE_CS42_1DS_TGACv1_080437_AA0247900.10	1918	0
AET_Chr1_Loc000060.2	TRIAE_CS42_1DS_TGACv1_080437_AA0247930.2	1124	0
AET_Chr1_Loc000062.2	TRIAE_CS42_1DS_TGACv1_080437_AA0247940.1	398	1.35e-143
AET_Chr1_Loc000066.5	TRIAE_CS42_1BS_TGACv1_049876_AA0163420.1	247	1.91e-83
AET_Chr1_Loc000067.2	TRIAE_CS42_1BS_TGACv1_049876_AA0163420.1	62.8	8.94e-13
AET_Chr1_Loc000076.1	TRIAE_CS42_1DS_TGACv1_080991_AA0256460.1	545	0
AET_Chr1_Loc000078.1	TRIAE_CS42_1DS_TGACv1_080625_AA0251270.1	504	0
AET_Chr1_Loc000081.1	TRIAE_CS42_1DS_TGACv1_081574_AA0261580.1	486	2.84e-176
AET_Chr1_Loc000082.1	TRIAE_CS42_U_TGACv1_641583_AA2098760.1	130	4.42e-37
AET_Chr1_Loc000083.1	TRIAE_CS42_U_TGACv1_641583_AA2098760.1	303	9.04e-106
AET_Chr1_Loc000084.2	TRIAE_CS42_3DS_TGACv1_274299_AA0935350.1	90.9	1.92e-25
AET_Chr1_Loc000087.1	TRIAE_CS42_3DS_TGACv1_274299_AA0935350.1	95.9	1.94e-27
AET_Chr1_Loc000088.1	TRIAE_CS42_1AS_TGACv1_019696_AA0070120.1	134	1.08e-42
AET_Chr1_Loc000089.15	TRIAE_CS42_1AS_TGACv1_019040_AA0058600.1	1554	0
AET_Chr1_Loc000095.1	TRIAE_CS42_2BS_TGACv1_147893_AA0488780.1	468	2.76e-158
AET_Chr1_Loc000098.5	TRIAE_CS42_2BS_TGACv1_147893_AA0488780.1	344	7.58e-112
AET_Chr1_Loc000100.2	TRIAE_CS42_1DS_TGACv1_081176_AA0258350.1	2400	0
AET_Chr1_Loc000103.4	TRIAE_CS42_1DS_TGACv1_080365_AA0246810.2	1424	0
AET_Chr1_Loc000104.1	TRIAE_CS42_1DS_TGACv1_080153_AA0241580.1	383	5.79e-136
AET_Chr1_Loc000105.1	TRIAE_CS42_1AS_TGACv1_019246_AA0063900.1	355	6.51e-124
AET_Chr1_Loc000111.1	TRIAE_CS42_2AS_TGACv1_112388_AA0336900.1	283	2.17e-93
AET_Chr1_Loc000119.1	TRIAE_CS42_1DS_TGACv1_080131_AA0240870.1	273	6.61e-96
AET_Chr1_Loc000123.1	TRIAE_CS42_1DS_TGACv1_080131_AA0240860.1	301	1.2e-106
AET_Chr1_Loc000125.2	TRIAE_CS42_1BS_TGACv1_049543_AA0156400.1	314	2.61e-105
AET_Chr1_Loc000130.1	TRIAE_CS42_1DS_TGACv1_080365_AA0246790.1	300	1.02e-105
AET_Chr1_Loc000131.1	TRIAE_CS42_1DS_TGACv1_080131_AA0240780.1	646	0
AET_Chr1_Loc000139.1	TRIAE_CS42_1DS_TGACv1_080114_AA0239910.1	597	0
AET_Chr1_Loc000140.2	TRIAE_CS42_1BS_TGACv1_050778_AA0175400.1	139	4.14e-39
AET_Chr1_Loc000141.2	TRIAE_CS42_4BS_TGACv1_328034_AA1081620.1	249	9.01e-83
AET_Chr1_Loc000142.1	TRIAE_CS42_U_TGACv1_642511_AA2118730.1	885	0
AET_Chr1_Loc000143.1	TRIAE_CS42_1BS_TGACv1_050337_AA0170860.1	778	0
AET_Chr1_Loc000144.1	TRIAE_CS42_1DS_TGACv1_080114_AA0239880.1	745	0
AET_Chr1_Loc000145.1	TRIAE_CS42_1DS_TGACv1_081485_AA0261000.1	521	0
AET_Chr1_Loc000148.3	TRIAE_CS42_1DS_TGACv1_080485_AA0248830.2	1038	0
AET_Chr1_Loc000150.1	TRIAE_CS42_1DS_TGACv1_080485_AA0248850.1	345	3.09e-123
AET_Chr1_Loc000151.2	TRIAE_CS42_1DS_TGACv1_080485_AA0248860.1	652	0
AET_Chr1_Loc000152.1	TRIAE_CS42_7AL_TGACv1_558276_AA1791870.1	139	5.81e-44
AET_Chr1_Loc000153.1	TRIAE_CS42_1AS_TGACv1_020550_AA0078330.1	499	1.42e-180
AET_Chr1_Loc000155.12	TRIAE_CS42_1BS_TGACv1_049504_AA0155270.1	950	0
AET_Chr1_Loc000156.1	TRIAE_CS42_1DS_TGACv1_080128_AA0240700.1	672	0
AET_Chr1_Loc000157.1	TRIAE_CS42_3B_TGACv1_220954_AA0724790.1	144	1.65e-44
AET_Chr1_Loc000158.1	TRIAE_CS42_1DS_TGACv1_080262_AA0244690.1	1441	0
AET_Chr1_Loc000162.3	TRIAE_CS42_1AS_TGACv1_019763_AA0071180.1	194	9.79e-64
AET_Chr1_Loc000163.3	TRIAE_CS42_1BS_TGACv1_051495_AA0180100.1	133	3.67e-42
AET_Chr1_Loc000168.3	TRIAE_CS42_1DS_TGACv1_080891_AA0255220.2	1249	0
AET_Chr1_Loc000171.2	TRIAE_CS42_1DS_TGACv1_080446_AA0248130.1	255	1.59e-88
AET_Chr1_Loc000172.1	TRIAE_CS42_1DS_TGACv1_080446_AA0248160.1	422	7.35e-153
AET_Chr1_Loc000175.6	TRIAE_CS42_1DS_TGACv1_082303_AA0264390.1	748	0
AET_Chr1_Loc000177.2	TRIAE_CS42_4AS_TGACv1_307981_AA1024980.1	83.6	3.8e-21
AET_Chr1_Loc000178.2	TRIAE_CS42_U_TGACv1_642273_AA2114670.1	107	7.78e-31
AET_Chr1_Loc000179.2	TRIAE_CS42_5BL_TGACv1_404373_AA1297200.1	170	9.05e-52
AET_Chr1_Loc000180.3	TRIAE_CS42_1DS_TGACv1_080503_AA0249190.1	1692	0
AET_Chr1_Loc000181.2	TRIAE_CS42_1AS_TGACv1_019415_AA0066320.1	863	0
AET_Chr1_Loc000182.1	TRIAE_CS42_5DS_TGACv1_456522_AA1472970.1	597	0
AET_Chr1_Loc000183.2	TRIAE_CS42_1DS_TGACv1_080112_AA0239650.1	1483	0
AET_Chr1_Loc000185.2	TRIAE_CS42_1DS_TGACv1_080112_AA0239650.1	592	0
AET_Chr1_Loc000187.2	TRIAE_CS42_1DS_TGACv1_080112_AA0239720.1	1388	0
AET_Chr1_Loc000189.1	TRIAE_CS42_2DS_TGACv1_177164_AA0567280.1	1167	0
AET_Chr1_Loc000191.5	TRIAE_CS42_1DS_TGACv1_081406_AA0260540.1	605	0
AET_Chr1_Loc000192.4	TRIAE_CS42_1DS_TGACv1_081406_AA0260550.1	754	0
AET_Chr1_Loc000193.3	TRIAE_CS42_2DS_TGACv1_177164_AA0567290.1	1795	0
AET_Chr1_Loc000194.1	TRIAE_CS42_2DL_TGACv1_158610_AA0523110.1	245	1.71e-80
AET_Chr1_Loc000196.1	TRIAE_CS42_5DL_TGACv1_434335_AA1434130.1	172	3.06e-50
AET_Chr1_Loc000197.3	TRIAE_CS42_1AS_TGACv1_020062_AA0074430.4	112	8.34e-31
AET_Chr1_Loc000198.1	TRIAE_CS42_1AS_TGACv1_021675_AA0082050.1	419	8.92e-151
AET_Chr1_Loc000200.1	TRIAE_CS42_1DS_TGACv1_080126_AA0240490.1	699	0
AET_Chr1_Loc000201.1	TRIAE_CS42_1DS_TGACv1_080468_AA0248530.1	702	0
AET_Chr1_Loc000203.1	TRIAE_CS42_1DS_TGACv1_080126_AA0240480.1	275	9.22e-88
AET_Chr1_Loc000204.18	TRIAE_CS42_1DS_TGACv1_080112_AA0239660.1	367	2.3e-131
AET_Chr1_Loc000205.1	TRIAE_CS42_1DS_TGACv1_080256_AA0244390.2	1398	0
AET_Chr1_Loc000206.10	TRIAE_CS42_1BS_TGACv1_049435_AA0153520.1	817	0
AET_Chr1_Loc000207.6	TRIAE_CS42_1DS_TGACv1_080256_AA0244420.1	1226	0
AET_Chr1_Loc000208.2	TRIAE_CS42_1DS_TGACv1_080256_AA0244420.1	1097	0
AET_Chr1_Loc000216.1	TRIAE_CS42_1DS_TGACv1_080202_AA0243080.1	324	1.11e-111
AET_Chr1_Loc000221.2	TRIAE_CS42_1DS_TGACv1_080186_AA0242430.1	498	0
AET_Chr1_Loc000222.3	TRIAE_CS42_1DS_TGACv1_080186_AA0242420.1	900	0
AET_Chr1_Loc000224.1	TRIAE_CS42_1AS_TGACv1_019378_AA0065830.1	616	0
AET_Chr1_Loc000225.1	TRIAE_CS42_1DS_TGACv1_081912_AA0263310.1	353	8.5e-121
AET_Chr1_Loc000226.1	TRIAE_CS42_1DS_TGACv1_081912_AA0263310.1	1084	0
AET_Chr1_Loc000228.3	TRIAE_CS42_1DS_TGACv1_081724_AA0262420.1	278	1.1e-97
AET_Chr1_Loc000230.6	TRIAE_CS42_1DS_TGACv1_080727_AA0252830.2	431	6.58e-144
AET_Chr1_Loc000232.9	TRIAE_CS42_1AS_TGACv1_020044_AA0074210.2	417	1.34e-147
AET_Chr1_Loc000233.1	TRIAE_CS42_1DS_TGACv1_081187_AA0258470.1	1238	0
AET_Chr1_Loc000234.1	TRIAE_CS42_1DS_TGACv1_080969_AA0256220.1	383	9.65e-135
AET_Chr1_Loc000235.1	TRIAE_CS42_1AS_TGACv1_019137_AA0061450.1	139	2.1e-44
AET_Chr1_Loc000236.1	TRIAE_CS42_1AS_TGACv1_019137_AA0061440.1	798	0
AET_Chr1_Loc000237.1	TRIAE_CS42_1AS_TGACv1_019137_AA0061430.1	419	1.09e-142
AET_Chr1_Loc000239.1	TRIAE_CS42_7AS_TGACv1_569577_AA1819390.1	520	0
AET_Chr1_Loc000240.4	TRIAE_CS42_1DS_TGACv1_080202_AA0243050.1	360	6.69e-127
AET_Chr1_Loc000241.2	TRIAE_CS42_1DS_TGACv1_080286_AA0245330.1	917	0
AET_Chr1_Loc000245.1	TRIAE_CS42_1DS_TGACv1_080617_AA0251050.1	801	0
AET_Chr1_Loc000248.3	TRIAE_CS42_1DS_TGACv1_081335_AA0259980.1	1255	0
AET_Chr1_Loc000250.1	TRIAE_CS42_1AS_TGACv1_019702_AA0070230.1	98.2	2.86e-28
AET_Chr1_Loc000252.1	TRIAE_CS42_1AS_TGACv1_019644_AA0069350.1	641	0
AET_Chr1_Loc000253.1	TRIAE_CS42_1DS_TGACv1_080285_AA0245230.1	717	0
AET_Chr1_Loc000254.21	TRIAE_CS42_1DS_TGACv1_080285_AA0245220.1	1590	0
AET_Chr1_Loc000255.4	TRIAE_CS42_1DS_TGACv1_080285_AA0245180.1	1466	0
AET_Chr1_Loc000260.5	TRIAE_CS42_1DS_TGACv1_081310_AA0259700.1	864	0
AET_Chr1_Loc000261.2	TRIAE_CS42_1DS_TGACv1_082050_AA0263660.1	385	3.05e-137
AET_Chr1_Loc000265.1	TRIAE_CS42_7AS_TGACv1_571172_AA1845410.1	154	6.33e-49
AET_Chr1_Loc000267.2	TRIAE_CS42_1DS_TGACv1_080558_AA0250040.1	1732	0
AET_Chr1_Loc000270.4	TRIAE_CS42_1BS_TGACv1_050126_AA0167830.1	220	9.16e-76
AET_Chr1_Loc000272.4	TRIAE_CS42_1DS_TGACv1_080270_AA0244820.1	294	7.55e-103
AET_Chr1_Loc000274.1	TRIAE_CS42_7BS_TGACv1_592177_AA1932570.1	97.4	1.44e-27
AET_Chr1_Loc000280.7	TRIAE_CS42_1DS_TGACv1_080223_AA0243590.1	1264	0
AET_Chr1_Loc000281.13	TRIAE_CS42_1DS_TGACv1_080223_AA0243550.1	721	0
AET_Chr1_Loc000282.6	TRIAE_CS42_1BS_TGACv1_051269_AA0178910.3	1523	0
AET_Chr1_Loc000283.1	TRIAE_CS42_1DS_TGACv1_080223_AA0243540.1	569	0
AET_Chr1_Loc000284.2	TRIAE_CS42_1DS_TGACv1_080597_AA0250770.1	603	0
AET_Chr1_Loc000286.1	TRIAE_CS42_1DS_TGACv1_080597_AA0250750.1	134	1.24e-41
AET_Chr1_Loc000287.2	TRIAE_CS42_1AS_TGACv1_019165_AA0061960.2	137	4.16e-44
AET_Chr1_Loc000292.18	TRIAE_CS42_U_TGACv1_642206_AA2113340.1	1542	0
AET_Chr1_Loc000293.1	TRIAE_CS42_1DS_TGACv1_080396_AA0247330.1	1029	0
AET_Chr1_Loc000295.1	TRIAE_CS42_1BS_TGACv1_050120_AA0167700.1	144	9.38e-47
AET_Chr1_Loc000296.1	TRIAE_CS42_1AS_TGACv1_020713_AA0079380.1	140	1.17e-44
AET_Chr1_Loc000297.2	TRIAE_CS42_1AS_TGACv1_020713_AA0079410.1	146	3.23e-47
AET_Chr1_Loc000300.1	TRIAE_CS42_1DS_TGACv1_080147_AA0241380.5	1568	0
AET_Chr1_Loc000302.1	TRIAE_CS42_1DS_TGACv1_080147_AA0241370.1	1719	0
AET_Chr1_Loc000303.1	TRIAE_CS42_1AS_TGACv1_019176_AA0062150.1	890	0
AET_Chr1_Loc000306.3	TRIAE_CS42_2BL_TGACv1_129401_AA0382020.1	709	0
AET_Chr1_Loc000307.2	TRIAE_CS42_2BS_TGACv1_146718_AA0471450.1	778	0
AET_Chr1_Loc000308.1	TRIAE_CS42_1DS_TGACv1_080147_AA0241280.1	195	2.23e-66
AET_Chr1_Loc000310.5	TRIAE_CS42_1DS_TGACv1_081248_AA0259230.1	1026	0
AET_Chr1_Loc000311.1	TRIAE_CS42_1DS_TGACv1_082271_AA0264310.2	253	3.6e-88
AET_Chr1_Loc000312.1	TRIAE_CS42_7AL_TGACv1_562070_AA1803450.1	366	2.93e-129
AET_Chr1_Loc000313.2	TRIAE_CS42_1DS_TGACv1_081620_AA0261970.3	601	0
AET_Chr1_Loc000316.13	TRIAE_CS42_1AS_TGACv1_019302_AA0064600.1	991	0
AET_Chr1_Loc000319.1	TRIAE_CS42_1DS_TGACv1_080562_AA0250200.1	496	4.81e-180
AET_Chr1_Loc000322.4	TRIAE_CS42_1DS_TGACv1_080610_AA0250970.1	100	3.18e-26
AET_Chr1_Loc000324.19	TRIAE_CS42_1DS_TGACv1_080866_AA0254940.2	1900	0
AET_Chr1_Loc000327.1	TRIAE_CS42_1DS_TGACv1_080443_AA0248030.1	758	0
AET_Chr1_Loc000329.6	TRIAE_CS42_1AS_TGACv1_020508_AA0077890.1	729	0
AET_Chr1_Loc000330.2	TRIAE_CS42_1DS_TGACv1_081860_AA0263070.1	1187	0
AET_Chr1_Loc000331.2	TRIAE_CS42_1BS_TGACv1_049886_AA0163650.1	1063	0
AET_Chr1_Loc000332.1	TRIAE_CS42_1DS_TGACv1_080236_AA0243900.1	1239	0
AET_Chr1_Loc000335.1	TRIAE_CS42_1DS_TGACv1_080543_AA0249850.1	1447	0
AET_Chr1_Loc000336.1	TRIAE_CS42_1AS_TGACv1_019319_AA0064910.1	158	1.08e-43
AET_Chr1_Loc000337.1	TRIAE_CS42_5DS_TGACv1_457560_AA1487810.1	394	5.02e-130
AET_Chr1_Loc000338.5	TRIAE_CS42_1AS_TGACv1_020648_AA0079110.1	1784	0
AET_Chr1_Loc000340.2	TRIAE_CS42_1DS_TGACv1_081541_AA0261280.1	661	0
AET_Chr1_Loc000341.2	TRIAE_CS42_1AS_TGACv1_019995_AA0073690.1	826	0
AET_Chr1_Loc000342.1	TRIAE_CS42_1DS_TGACv1_080653_AA0251660.1	1026	0
AET_Chr1_Loc000344.4	TRIAE_CS42_1DS_TGACv1_081061_AA0257260.1	212	1.54e-66
AET_Chr1_Loc000357.1	TRIAE_CS42_3DS_TGACv1_273789_AA0933460.1	201	5.09e-61
AET_Chr1_Loc000361.1	TRIAE_CS42_1DS_TGACv1_080416_AA0247550.1	151	2.85e-49
AET_Chr1_Loc000368.1	TRIAE_CS42_7AL_TGACv1_556489_AA1764030.1	260	1.3e-85
AET_Chr1_Loc000369.1	TRIAE_CS42_7DL_TGACv1_602941_AA1972390.1	516	0
AET_Chr1_Loc000374.3	TRIAE_CS42_1DS_TGACv1_080999_AA0256590.1	479	7.67e-174
AET_Chr1_Loc000375.1	TRIAE_CS42_1BS_TGACv1_050370_AA0171310.2	67.4	2.49e-13
AET_Chr1_Loc000376.1	TRIAE_CS42_1DS_TGACv1_080999_AA0256610.1	330	2.22e-115
AET_Chr1_Loc000377.1	TRIAE_CS42_1DS_TGACv1_080999_AA0256590.1	123	6.29e-34
AET_Chr1_Loc000378.1	TRIAE_CS42_1DS_TGACv1_080999_AA0256640.1	352	1.66e-125
AET_Chr1_Loc000379.4	TRIAE_CS42_1DS_TGACv1_080172_AA0242160.2	783	0
AET_Chr1_Loc000380.1	TRIAE_CS42_3AL_TGACv1_197701_AA0667030.1	877	0
AET_Chr1_Loc000381.1	TRIAE_CS42_1DS_TGACv1_080116_AA0240000.5	1686	0
AET_Chr1_Loc000382.1	TRIAE_CS42_1BS_TGACv1_050837_AA0176140.1	913	0
AET_Chr1_Loc000386.1	TRIAE_CS42_1BS_TGACv1_051619_AA0180590.1	198	6.46e-64
AET_Chr1_Loc000388.1	TRIAE_CS42_1AS_TGACv1_019069_AA0059670.1	67	4.7e-15
AET_Chr1_Loc000389.1	TRIAE_CS42_1DS_TGACv1_080706_AA0252550.1	994	0
AET_Chr1_Loc000390.1	TRIAE_CS42_1AS_TGACv1_019069_AA0059690.1	147	5.23e-43
AET_Chr1_Loc000391.1	TRIAE_CS42_4BS_TGACv1_331330_AA1109870.1	161	1.71e-49
AET_Chr1_Loc000393.1	TRIAE_CS42_4DL_TGACv1_342879_AA1124600.1	546	0
AET_Chr1_Loc000394.1	TRIAE_CS42_2BL_TGACv1_129714_AA0393590.3	1145	0
AET_Chr1_Loc000395.1	TRIAE_CS42_3B_TGACv1_221169_AA0732710.2	196	8.89e-63
AET_Chr1_Loc000397.1	TRIAE_CS42_1BS_TGACv1_051314_AA0179120.1	1189	0
AET_Chr1_Loc000399.8	TRIAE_CS42_1DS_TGACv1_081370_AA0260280.2	689	0
AET_Chr1_Loc000400.1	TRIAE_CS42_1DS_TGACv1_081370_AA0260260.1	543	0
AET_Chr1_Loc000403.4	TRIAE_CS42_1AS_TGACv1_019860_AA0072260.1	1318	0
AET_Chr1_Loc000407.2	TRIAE_CS42_1DS_TGACv1_080428_AA0247750.2	404	3.7e-142
AET_Chr1_Loc000409.1	TRIAE_CS42_1DS_TGACv1_080428_AA0247730.1	648	0
AET_Chr1_Loc000411.1	TRIAE_CS42_5BL_TGACv1_406429_AA1345480.1	134	2.19e-38
AET_Chr1_Loc000412.1	TRIAE_CS42_2AL_TGACv1_096883_AA0321890.1	206	3.28e-68
AET_Chr1_Loc000413.1	TRIAE_CS42_5BL_TGACv1_406429_AA1345480.1	132	1.52e-37
AET_Chr1_Loc000414.2	TRIAE_CS42_1DS_TGACv1_080833_AA0254310.1	874	0
AET_Chr1_Loc000416.1	TRIAE_CS42_4BL_TGACv1_322003_AA1067630.1	103	1.05e-26
AET_Chr1_Loc000418.1	TRIAE_CS42_4AL_TGACv1_291727_AA0996270.1	130	2.74e-39
AET_Chr1_Loc000422.1	TRIAE_CS42_5AL_TGACv1_376744_AA1240580.1	47	5.6e-06
AET_Chr1_Loc000423.2	TRIAE_CS42_1DS_TGACv1_080107_AA0239320.1	1477	0
AET_Chr1_Loc000427.2	TRIAE_CS42_1BS_TGACv1_049965_AA0164830.1	290	2.95e-102
AET_Chr1_Loc000428.1	TRIAE_CS42_1DS_TGACv1_080666_AA0251960.1	295	1.04e-103
AET_Chr1_Loc000429.3	TRIAE_CS42_1DS_TGACv1_081241_AA0259160.1	296	1.61e-104
AET_Chr1_Loc000430.3	TRIAE_CS42_1DS_TGACv1_080161_AA0241920.2	2041	0
AET_Chr1_Loc000431.10	TRIAE_CS42_1DS_TGACv1_080161_AA0241870.1	1361	0
AET_Chr1_Loc000437.3	TRIAE_CS42_1DS_TGACv1_080514_AA0249330.3	440	6.99e-155
AET_Chr1_Loc000438.11	TRIAE_CS42_1DS_TGACv1_080997_AA0256570.3	1252	0
AET_Chr1_Loc000439.1	TRIAE_CS42_1DS_TGACv1_080997_AA0256580.1	664	0
AET_Chr1_Loc000443.1	TRIAE_CS42_7AS_TGACv1_569013_AA1804760.2	165	6.18e-50
AET_Chr1_Loc000445.3	TRIAE_CS42_1DS_TGACv1_081340_AA0260080.1	1172	0
AET_Chr1_Loc000446.1	TRIAE_CS42_1BS_TGACv1_050050_AA0166610.1	1196	0
AET_Chr1_Loc000447.1	TRIAE_CS42_1DS_TGACv1_081340_AA0260050.1	360	9.19e-129
AET_Chr1_Loc000448.1	TRIAE_CS42_1DS_TGACv1_080728_AA0252860.1	382	2.22e-137
AET_Chr1_Loc000449.1	TRIAE_CS42_1DS_TGACv1_080728_AA0252870.1	390	1.18e-140
AET_Chr1_Loc000450.1	TRIAE_CS42_1DS_TGACv1_080201_AA0243030.1	372	8.26e-134
AET_Chr1_Loc000451.1	TRIAE_CS42_1DS_TGACv1_080201_AA0243010.1	1121	0
AET_Chr1_Loc000454.1	TRIAE_CS42_1DS_TGACv1_081052_AA0257140.1	927	0
AET_Chr1_Loc000460.1	TRIAE_CS42_3AS_TGACv1_212545_AA0701610.1	443	5.86e-150
AET_Chr1_Loc000461.2	TRIAE_CS42_1DS_TGACv1_080826_AA0254200.2	969	0
AET_Chr1_Loc000469.3	TRIAE_CS42_7BL_TGACv1_583245_AA1918830.1	66.2	5.96e-14
AET_Chr1_Loc000472.2	TRIAE_CS42_7DL_TGACv1_602683_AA1965150.1	635	0
AET_Chr1_Loc000475.1	TRIAE_CS42_6BL_TGACv1_499821_AA1592460.2	162	8.68e-52
AET_Chr1_Loc000478.1	TRIAE_CS42_3AL_TGACv1_195263_AA0647130.1	109	9.18e-30
AET_Chr1_Loc000479.1	TRIAE_CS42_2BL_TGACv1_129307_AA0377670.1	125	5.02e-35
AET_Chr1_Loc000480.26	TRIAE_CS42_7AL_TGACv1_556958_AA1774140.1	320	6.89e-100
AET_Chr1_Loc000484.1	TRIAE_CS42_1DS_TGACv1_081238_AA0259150.1	416	2.53e-150
AET_Chr1_Loc000486.8	TRIAE_CS42_1BS_TGACv1_050959_AA0176920.1	285	1.37e-95
AET_Chr1_Loc000493.2	TRIAE_CS42_2BL_TGACv1_130462_AA0411930.1	593	0
AET_Chr1_Loc000494.1	TRIAE_CS42_4BS_TGACv1_327872_AA1077240.1	154	5.67e-46
AET_Chr1_Loc000495.1	TRIAE_CS42_5DL_TGACv1_434793_AA1441740.1	135	1.87e-39
AET_Chr1_Loc000500.1	TRIAE_CS42_6BS_TGACv1_515367_AA1669710.1	256	6.66e-86
AET_Chr1_Loc000501.1	TRIAE_CS42_U_TGACv1_640956_AA2080650.1	626	0
AET_Chr1_Loc000503.1	TRIAE_CS42_U_TGACv1_640956_AA2080670.1	449	1.18e-159
AET_Chr1_Loc000504.1	TRIAE_CS42_U_TGACv1_640956_AA2080680.1	273	9.07e-96
AET_Chr1_Loc000505.2	TRIAE_CS42_1DS_TGACv1_080609_AA0250930.1	644	0
AET_Chr1_Loc000506.1	TRIAE_CS42_1DS_TGACv1_080609_AA0250950.1	836	0
AET_Chr1_Loc000508.2	TRIAE_CS42_1BS_TGACv1_050399_AA0171650.1	540	0
AET_Chr1_Loc000509.1	TRIAE_CS42_1DS_TGACv1_080643_AA0251500.1	1198	0
AET_Chr1_Loc000510.1	TRIAE_CS42_U_TGACv1_641529_AA2097225.1	130	1.39e-36
AET_Chr1_Loc000513.1	TRIAE_CS42_U_TGACv1_643114_AA2127460.1	191	2.78e-56
AET_Chr1_Loc000515.1	TRIAE_CS42_6DL_TGACv1_528502_AA1714690.3	189	2.47e-61
AET_Chr1_Loc000517.2	TRIAE_CS42_1DS_TGACv1_080430_AA0247780.1	382	2.22e-136
AET_Chr1_Loc000519.1	TRIAE_CS42_1BS_TGACv1_050399_AA0171670.1	605	0
AET_Chr1_Loc000521.1	TRIAE_CS42_1DS_TGACv1_081612_AA0261900.1	574	0
AET_Chr1_Loc000522.1	TRIAE_CS42_1DS_TGACv1_081071_AA0257410.1	1409	0
AET_Chr1_Loc000523.3	TRIAE_CS42_1DS_TGACv1_081600_AA0261810.1	1326	0
AET_Chr1_Loc000527.5	TRIAE_CS42_1DS_TGACv1_080895_AA0255350.1	723	0
AET_Chr1_Loc000528.5	TRIAE_CS42_1DS_TGACv1_080895_AA0255360.1	296	4.03e-103
AET_Chr1_Loc000529.3	TRIAE_CS42_U_TGACv1_642436_AA2117570.1	319	5.36e-112
AET_Chr1_Loc000547.1	TRIAE_CS42_3DL_TGACv1_250801_AA0873380.1	221	1.15e-70
AET_Chr1_Loc000549.2	TRIAE_CS42_5DS_TGACv1_457613_AA1488180.1	209	1.91e-60
AET_Chr1_Loc000553.1	TRIAE_CS42_1DS_TGACv1_081457_AA0260750.1	360	9.89e-129
AET_Chr1_Loc000554.1	TRIAE_CS42_1DS_TGACv1_082111_AA0263830.1	1966	0
AET_Chr1_Loc000561.1	TRIAE_CS42_6AL_TGACv1_471007_AA1500910.1	312	6.84e-100
AET_Chr1_Loc000562.1	TRIAE_CS42_1DS_TGACv1_081627_AA0262040.2	298	7.1e-102
AET_Chr1_Loc000563.2	TRIAE_CS42_7DS_TGACv1_621476_AA2016780.2	563	0
AET_Chr1_Loc000565.1	TRIAE_CS42_5DL_TGACv1_433660_AA1418640.1	97.8	1.16e-25
AET_Chr1_Loc000566.2	TRIAE_CS42_1DS_TGACv1_080790_AA0253770.1	1662	0
AET_Chr1_Loc000568.1	TRIAE_CS42_1DS_TGACv1_080510_AA0249250.1	568	0
AET_Chr1_Loc000570.1	TRIAE_CS42_U_TGACv1_724314_AA2169810.1	90.5	2.45e-25
AET_Chr1_Loc000571.2	TRIAE_CS42_1DS_TGACv1_080119_AA0240200.1	696	0
AET_Chr1_Loc000572.14	TRIAE_CS42_1AS_TGACv1_020203_AA0075600.1	1177	0
AET_Chr1_Loc000574.1	TRIAE_CS42_1DS_TGACv1_080119_AA0240150.1	338	9.7e-120
AET_Chr1_Loc000575.3	TRIAE_CS42_1DS_TGACv1_080282_AA0245080.1	916	0
AET_Chr1_Loc000576.28	TRIAE_CS42_1AS_TGACv1_019893_AA0072550.1	1341	0
AET_Chr1_Loc000577.1	TRIAE_CS42_1DS_TGACv1_080282_AA0245060.1	967	0
AET_Chr1_Loc000580.1	TRIAE_CS42_1BS_TGACv1_049580_AA0157230.1	533	0
AET_Chr1_Loc000582.1	TRIAE_CS42_1AS_TGACv1_020631_AA0078920.1	912	0
AET_Chr1_Loc000584.4	TRIAE_CS42_1BS_TGACv1_050133_AA0167910.1	133	1.64e-40
AET_Chr1_Loc000586.2	TRIAE_CS42_5BL_TGACv1_404537_AA1303390.1	283	5.54e-97
AET_Chr1_Loc000588.1	TRIAE_CS42_1DS_TGACv1_080824_AA0254170.1	208	5.02e-64
AET_Chr1_Loc000590.1	TRIAE_CS42_1DS_TGACv1_088323_AA0265790.1	322	2.88e-112
AET_Chr1_Loc000595.3	TRIAE_CS42_1DS_TGACv1_081099_AA0257660.1	199	7.26e-59
AET_Chr1_Loc000596.1	TRIAE_CS42_1DS_TGACv1_081099_AA0257660.1	468	5.16e-163
AET_Chr1_Loc000614.5	TRIAE_CS42_1DS_TGACv1_081099_AA0257660.1	971	0
AET_Chr1_Loc000617.1	TRIAE_CS42_2AL_TGACv1_093084_AA0271480.1	58.5	1.57e-11
AET_Chr1_Loc000618.3	TRIAE_CS42_1BS_TGACv1_050620_AA0174000.1	612	0
AET_Chr1_Loc000622.1	TRIAE_CS42_5AS_TGACv1_392592_AA1261490.1	97.4	3.18e-25
AET_Chr1_Loc000628.1	TRIAE_CS42_4BL_TGACv1_320850_AA1050230.1	65.5	2.95e-14
AET_Chr1_Loc000630.1	TRIAE_CS42_1DS_TGACv1_081375_AA0260330.1	784	0
AET_Chr1_Loc000631.1	TRIAE_CS42_5BL_TGACv1_404126_AA1285380.1	80.9	1.38e-19
AET_Chr1_Loc000634.2	TRIAE_CS42_1DS_TGACv1_080685_AA0252220.1	1395	0
AET_Chr1_Loc000643.2	TRIAE_CS42_U_TGACv1_643312_AA2130560.2	808	0
AET_Chr1_Loc000646.1	TRIAE_CS42_1DS_TGACv1_080659_AA0251780.1	1057	0
AET_Chr1_Loc000647.1	TRIAE_CS42_1DS_TGACv1_080659_AA0251770.1	552	0
AET_Chr1_Loc000648.3	TRIAE_CS42_1DS_TGACv1_082348_AA0264470.2	540	0
AET_Chr1_Loc000649.1	TRIAE_CS42_7DS_TGACv1_623911_AA2057350.1	272	2.22e-92
AET_Chr1_Loc000652.2	TRIAE_CS42_1DS_TGACv1_082053_AA0263670.1	144	2.85e-46
AET_Chr1_Loc000653.1	TRIAE_CS42_1DS_TGACv1_080490_AA0248990.1	167	1.56e-55
AET_Chr1_Loc000654.2	TRIAE_CS42_1DS_TGACv1_080490_AA0248980.1	168	6.03e-55
AET_Chr1_Loc000656.5	TRIAE_CS42_6DL_TGACv1_526397_AA1682280.2	395	4.19e-140
AET_Chr1_Loc000657.1	TRIAE_CS42_3B_TGACv1_222112_AA0757550.1	263	4.28e-79
AET_Chr1_Loc000661.1	TRIAE_CS42_7AL_TGACv1_555980_AA1751610.2	251	4.27e-79
AET_Chr1_Loc000663.1	TRIAE_CS42_6DL_TGACv1_526397_AA1682280.2	401	3.44e-142
AET_Chr1_Loc000665.1	TRIAE_CS42_6AL_TGACv1_471908_AA1515840.1	212	8.16e-69
AET_Chr1_Loc000667.9	TRIAE_CS42_1DS_TGACv1_080108_AA0239490.4	1246	0
AET_Chr1_Loc000668.5	TRIAE_CS42_1DS_TGACv1_080108_AA0239500.1	3125	0
AET_Chr1_Loc000669.6	TRIAE_CS42_1DS_TGACv1_080108_AA0239510.1	358	2.98e-128
AET_Chr1_Loc000671.3	TRIAE_CS42_1DS_TGACv1_080935_AA0255840.2	269	1.65e-93
AET_Chr1_Loc000677.1	TRIAE_CS42_1AS_TGACv1_021078_AA0080890.1	347	4.66e-124
AET_Chr1_Loc000679.1	TRIAE_CS42_6AL_TGACv1_471546_AA1510660.1	86.3	6.68e-21
AET_Chr1_Loc000680.1	TRIAE_CS42_1AS_TGACv1_021078_AA0080890.1	190	2.41e-62
AET_Chr1_Loc000681.1	TRIAE_CS42_5BL_TGACv1_405753_AA1334690.1	107	6.61e-29
AET_Chr1_Loc000682.6	TRIAE_CS42_1DS_TGACv1_081498_AA0261130.2	523	0
AET_Chr1_Loc000683.1	TRIAE_CS42_1DS_TGACv1_081498_AA0261120.1	568	0
AET_Chr1_Loc000686.1	TRIAE_CS42_3B_TGACv1_223009_AA0775100.1	134	3.07e-39
AET_Chr1_Loc000687.2	TRIAE_CS42_1AS_TGACv1_021860_AA0082210.1	1675	0
AET_Chr1_Loc000690.4	TRIAE_CS42_1DS_TGACv1_082951_AA0265140.1	723	0
AET_Chr1_Loc000691.1	TRIAE_CS42_1DS_TGACv1_081371_AA0260310.1	623	0
AET_Chr1_Loc000693.10	TRIAE_CS42_1BS_TGACv1_049613_AA0158130.1	1449	0
AET_Chr1_Loc000696.4	TRIAE_CS42_1DS_TGACv1_080364_AA0246770.1	1168	0
AET_Chr1_Loc000698.1	TRIAE_CS42_1AL_TGACv1_004538_AA0053790.1	274	1.41e-91
AET_Chr1_Loc000700.1	TRIAE_CS42_1DS_TGACv1_080364_AA0246770.1	1446	0
AET_Chr1_Loc000701.2	TRIAE_CS42_1AS_TGACv1_020254_AA0076050.1	1436	0
AET_Chr1_Loc000702.1	TRIAE_CS42_1DS_TGACv1_080364_AA0246770.1	1312	0
AET_Chr1_Loc000705.3	TRIAE_CS42_1DS_TGACv1_080364_AA0246770.1	1310	0
AET_Chr1_Loc000709.1	TRIAE_CS42_1AS_TGACv1_019081_AA0060180.1	650	0
AET_Chr1_Loc000711.2	TRIAE_CS42_1DS_TGACv1_080668_AA0252100.1	811	0
AET_Chr1_Loc000713.1	TRIAE_CS42_1DS_TGACv1_080668_AA0252090.1	285	1.32e-100
AET_Chr1_Loc000714.1	TRIAE_CS42_5DS_TGACv1_457203_AA1483720.1	73.9	3.64e-17
AET_Chr1_Loc000715.3	TRIAE_CS42_1DS_TGACv1_080668_AA0252070.1	173	6.81e-58
AET_Chr1_Loc000717.2	TRIAE_CS42_1BS_TGACv1_050016_AA0166000.1	590	0
AET_Chr1_Loc000718.7	TRIAE_CS42_1DS_TGACv1_081577_AA0261610.1	802	0
AET_Chr1_Loc000721.5	TRIAE_CS42_1DS_TGACv1_082196_AA0264140.3	926	0
AET_Chr1_Loc000725.6	TRIAE_CS42_1DS_TGACv1_080889_AA0255160.1	509	0
AET_Chr1_Loc000726.7	TRIAE_CS42_1BS_TGACv1_050175_AA0168560.1	1397	0
AET_Chr1_Loc000727.5	TRIAE_CS42_3DL_TGACv1_249101_AA0837690.1	92.4	1.1e-25
AET_Chr1_Loc000728.1	TRIAE_CS42_1DS_TGACv1_080616_AA0251020.1	2129	0
AET_Chr1_Loc000733.2	TRIAE_CS42_1BS_TGACv1_050897_AA0176510.1	603	0
AET_Chr1_Loc000735.1	TRIAE_CS42_1BS_TGACv1_050512_AA0172930.1	1308	0
AET_Chr1_Loc000736.3	TRIAE_CS42_1DS_TGACv1_081183_AA0258450.1	2142	0
AET_Chr1_Loc000737.1	TRIAE_CS42_2BL_TGACv1_131582_AA0429390.1	92.4	4.54e-25
AET_Chr1_Loc000742.1	TRIAE_CS42_1DS_TGACv1_082029_AA0263630.1	2418	0
AET_Chr1_Loc000745.2	TRIAE_CS42_U_TGACv1_640751_AA2072510.1	690	0
AET_Chr1_Loc000750.1	TRIAE_CS42_1AS_TGACv1_019285_AA0064360.1	1156	0
AET_Chr1_Loc000751.1	TRIAE_CS42_1DS_TGACv1_080350_AA0246440.1	1192	0
AET_Chr1_Loc000752.2	TRIAE_CS42_1BS_TGACv1_049711_AA0160270.1	652	0
AET_Chr1_Loc000754.2	TRIAE_CS42_1DS_TGACv1_080350_AA0246410.1	286	6.5e-101
AET_Chr1_Loc000756.7	TRIAE_CS42_1DS_TGACv1_080976_AA0256390.1	211	5.65e-72
AET_Chr1_Loc000757.1	TRIAE_CS42_1DS_TGACv1_081888_AA0263220.1	299	6.66e-106
AET_Chr1_Loc000758.1	TRIAE_CS42_1BS_TGACv1_049620_AA0158290.1	275	2.94e-96
AET_Chr1_Loc000759.3	TRIAE_CS42_1DS_TGACv1_082058_AA0263680.1	79	1.05e-20
AET_Chr1_Loc000762.1	TRIAE_CS42_1DS_TGACv1_081235_AA0259060.1	458	4.93e-166
AET_Chr1_Loc000763.1	TRIAE_CS42_1DS_TGACv1_081460_AA0260820.1	330	1.22e-116
AET_Chr1_Loc000768.5	TRIAE_CS42_1DS_TGACv1_080540_AA0249840.1	603	0
AET_Chr1_Loc000769.1	TRIAE_CS42_1AS_TGACv1_019066_AA0059530.1	604	0
AET_Chr1_Loc000770.1	TRIAE_CS42_3B_TGACv1_224779_AA0801437.1	295	1.33e-103
AET_Chr1_Loc000771.17	TRIAE_CS42_1BS_TGACv1_050883_AA0176410.2	618	0
AET_Chr1_Loc000772.27	TRIAE_CS42_3B_TGACv1_224427_AA0796660.3	635	0
AET_Chr1_Loc000774.1	TRIAE_CS42_1DS_TGACv1_080252_AA0244280.1	214	1.12e-73
AET_Chr1_Loc000775.1	TRIAE_CS42_1DS_TGACv1_081073_AA0257420.1	217	1.42e-74
AET_Chr1_Loc000777.5	TRIAE_CS42_U_TGACv1_642917_AA2124800.1	217	1.54e-74
AET_Chr1_Loc000782.4	TRIAE_CS42_U_TGACv1_642917_AA2124830.1	840	0
AET_Chr1_Loc000784.1	TRIAE_CS42_7AL_TGACv1_556331_AA1761080.1	387	2.76e-136
AET_Chr1_Loc000785.1	TRIAE_CS42_1AL_TGACv1_002231_AA0039890.1	119	2.3e-31
AET_Chr1_Loc000795.1	TRIAE_CS42_1DS_TGACv1_080483_AA0248810.1	776	0
AET_Chr1_Loc000797.1	TRIAE_CS42_1DS_TGACv1_080592_AA0250700.1	365	2.97e-125
AET_Chr1_Loc000804.1	TRIAE_CS42_1DS_TGACv1_081289_AA0259570.1	446	1.13e-156
AET_Chr1_Loc000806.1	TRIAE_CS42_1BL_TGACv1_030440_AA0090730.1	236	1.34e-77
AET_Chr1_Loc000808.1	TRIAE_CS42_2DS_TGACv1_179759_AA0609000.1	125	2.16e-31
AET_Chr1_Loc000809.3	TRIAE_CS42_7BS_TGACv1_592019_AA1928350.1	1311	0
AET_Chr1_Loc000813.1	TRIAE_CS42_4AL_TGACv1_288585_AA0952970.1	63.2	1.11e-12
AET_Chr1_Loc000820.3	TRIAE_CS42_1DS_TGACv1_081195_AA0258600.3	793	0
AET_Chr1_Loc000822.3	TRIAE_CS42_6DL_TGACv1_526310_AA1679180.1	109	1.49e-31
AET_Chr1_Loc000824.1	TRIAE_CS42_1AS_TGACv1_019184_AA0062510.2	1209	0
AET_Chr1_Loc000825.1	TRIAE_CS42_5AL_TGACv1_375307_AA1219550.1	113	2.58e-34
AET_Chr1_Loc000828.1	TRIAE_CS42_1DS_TGACv1_080154_AA0241640.11	1795	0
AET_Chr1_Loc000830.1	TRIAE_CS42_7AL_TGACv1_557111_AA1776670.1	390	1.32e-137
AET_Chr1_Loc000834.1	TRIAE_CS42_1DS_TGACv1_080328_AA0246030.3	1190	0
AET_Chr1_Loc000836.2	TRIAE_CS42_1DS_TGACv1_080328_AA0246010.1	1434	0
AET_Chr1_Loc000837.5	TRIAE_CS42_1DS_TGACv1_080858_AA0254710.1	779	0
AET_Chr1_Loc000838.1	TRIAE_CS42_1DS_TGACv1_080858_AA0254720.1	897	0
AET_Chr1_Loc000839.1	TRIAE_CS42_4DS_TGACv1_362771_AA1182040.1	72.8	1.77e-17
AET_Chr1_Loc000840.3	TRIAE_CS42_1BS_TGACv1_049760_AA0160980.1	901	0
AET_Chr1_Loc000842.1	TRIAE_CS42_1BS_TGACv1_051280_AA0178950.1	1224	0
AET_Chr1_Loc000843.1	TRIAE_CS42_1AS_TGACv1_019646_AA0069480.1	1055	0
AET_Chr1_Loc000844.1	TRIAE_CS42_7DL_TGACv1_602916_AA1971800.1	100	8.49e-27
AET_Chr1_Loc000845.43	TRIAE_CS42_1DS_TGACv1_080192_AA0242700.1	1698	0
AET_Chr1_Loc000847.2	TRIAE_CS42_1DS_TGACv1_080192_AA0242710.1	1287	0
AET_Chr1_Loc000849.4	TRIAE_CS42_1DS_TGACv1_080192_AA0242740.1	772	0
AET_Chr1_Loc000850.1	TRIAE_CS42_1DS_TGACv1_080192_AA0242745.1	1567	0
AET_Chr1_Loc000852.1	TRIAE_CS42_1DS_TGACv1_081295_AA0259610.1	1627	0
AET_Chr1_Loc000854.1	TRIAE_CS42_1AS_TGACv1_019733_AA0070750.1	1293	0
AET_Chr1_Loc000862.1	TRIAE_CS42_4BL_TGACv1_320613_AA1044650.5	388	5.74e-135
AET_Chr1_Loc000864.2	TRIAE_CS42_7DS_TGACv1_621731_AA2024530.1	356	1.84e-112
AET_Chr1_Loc000868.1	TRIAE_CS42_5BL_TGACv1_405277_AA1323870.1	234	2.12e-78
AET_Chr1_Loc000869.1	TRIAE_CS42_5BL_TGACv1_405277_AA1323870.1	236	2.79e-79
AET_Chr1_Loc000873.1	TRIAE_CS42_7BS_TGACv1_591779_AA1920630.1	113	9.09e-35
AET_Chr1_Loc000875.2	TRIAE_CS42_1DS_TGACv1_088056_AA0265760.1	315	8.57e-109
AET_Chr1_Loc000881.1	TRIAE_CS42_1DS_TGACv1_081394_AA0260470.1	1221	0
AET_Chr1_Loc000883.2	TRIAE_CS42_1DS_TGACv1_081312_AA0259760.1	249	9.64e-83
AET_Chr1_Loc000887.2	TRIAE_CS42_1DS_TGACv1_080306_AA0245630.2	607	0
AET_Chr1_Loc000888.2	TRIAE_CS42_1AS_TGACv1_019017_AA0057990.1	395	4.71e-130
AET_Chr1_Loc000890.1	TRIAE_CS42_1DS_TGACv1_080822_AA0254120.1	725	0
AET_Chr1_Loc000892.1	TRIAE_CS42_1DS_TGACv1_080586_AA0250590.1	986	0
AET_Chr1_Loc000896.1	TRIAE_CS42_1DS_TGACv1_080716_AA0252640.1	729	0
AET_Chr1_Loc000897.6	TRIAE_CS42_1DS_TGACv1_080569_AA0250320.1	1278	0
AET_Chr1_Loc000898.2	TRIAE_CS42_4DL_TGACv1_344973_AA1150780.1	176	4.33e-58
AET_Chr1_Loc000900.1	TRIAE_CS42_1AL_TGACv1_004592_AA0053930.1	265	4.09e-85
AET_Chr1_Loc000902.1	TRIAE_CS42_1AS_TGACv1_019912_AA0072760.1	580	0
AET_Chr1_Loc000903.14	TRIAE_CS42_U_TGACv1_641589_AA2098900.1	1094	0
AET_Chr1_Loc000908.5	TRIAE_CS42_1DS_TGACv1_081279_AA0259500.1	1056	0
AET_Chr1_Loc000909.3	TRIAE_CS42_1BS_TGACv1_049656_AA0158990.1	158	4.17e-51
AET_Chr1_Loc000910.1	TRIAE_CS42_6BS_TGACv1_514547_AA1661340.1	80.9	8.94e-20
AET_Chr1_Loc000912.1	TRIAE_CS42_6DS_TGACv1_543727_AA1743550.1	80.9	3.69e-20
AET_Chr1_Loc000914.1	TRIAE_CS42_1DS_TGACv1_081449_AA0260740.1	969	0
AET_Chr1_Loc000917.2	TRIAE_CS42_1DS_TGACv1_081324_AA0259880.1	979	0
AET_Chr1_Loc000919.1	TRIAE_CS42_3DL_TGACv1_250334_AA0866330.1	595	0
AET_Chr1_Loc000922.1	TRIAE_CS42_1AS_TGACv1_019984_AA0073570.1	499	7.79e-180
AET_Chr1_Loc000923.1	TRIAE_CS42_1DS_TGACv1_080671_AA0252150.1	738	0
AET_Chr1_Loc000925.1	TRIAE_CS42_1DS_TGACv1_081606_AA0261850.1	294	1.04e-103
AET_Chr1_Loc000927.4	TRIAE_CS42_1DS_TGACv1_080241_AA0244040.1	274	1.26e-92
AET_Chr1_Loc000930.35	TRIAE_CS42_1DS_TGACv1_080552_AA0249980.1	559	0
AET_Chr1_Loc000931.1	TRIAE_CS42_1DS_TGACv1_080552_AA0249970.1	1033	0
AET_Chr1_Loc000932.1	TRIAE_CS42_1DS_TGACv1_081068_AA0257370.1	1655	0
AET_Chr1_Loc000933.5	TRIAE_CS42_5DL_TGACv1_434514_AA1437320.1	47.4	4.15e-07
AET_Chr1_Loc000935.1	TRIAE_CS42_1DS_TGACv1_081732_AA0262470.1	654	0
AET_Chr1_Loc000936.1	TRIAE_CS42_1DS_TGACv1_080526_AA0249590.1	156	2.2e-48
AET_Chr1_Loc000940.1	TRIAE_CS42_1AL_TGACv1_000265_AA0007690.1	152	2.39e-46
AET_Chr1_Loc000941.1	TRIAE_CS42_1BS_TGACv1_050455_AA0172240.1	98.6	7.48e-25
AET_Chr1_Loc000942.2	TRIAE_CS42_1DS_TGACv1_080344_AA0246350.2	1346	0
AET_Chr1_Loc000944.2	TRIAE_CS42_1DS_TGACv1_080841_AA0254480.2	522	0
AET_Chr1_Loc000945.1	TRIAE_CS42_1DS_TGACv1_080841_AA0254490.2	1328	0
AET_Chr1_Loc000948.1	TRIAE_CS42_1AS_TGACv1_019730_AA0070700.1	666	0
AET_Chr1_Loc000949.4	TRIAE_CS42_2DS_TGACv1_177603_AA0580930.1	342	1.16e-117
AET_Chr1_Loc000950.1	TRIAE_CS42_1BS_TGACv1_050556_AA0173350.1	2402	0
AET_Chr1_Loc000953.1	TRIAE_CS42_1DS_TGACv1_081019_AA0256840.1	232	2.01e-79
AET_Chr1_Loc000954.1	TRIAE_CS42_1DS_TGACv1_081795_AA0262770.1	398	2.24e-143
AET_Chr1_Loc000955.1	TRIAE_CS42_7DS_TGACv1_623911_AA2057350.1	110	1.02e-30
AET_Chr1_Loc000956.2	TRIAE_CS42_1DS_TGACv1_080368_AA0246900.1	670	0
AET_Chr1_Loc000957.40	TRIAE_CS42_2BL_TGACv1_130354_AA0409410.2	75.5	1.17e-16
AET_Chr1_Loc000959.3	TRIAE_CS42_6BL_TGACv1_500678_AA1608370.1	190	1.11e-62
AET_Chr1_Loc000961.2	TRIAE_CS42_1DS_TGACv1_081011_AA0256740.1	668	0
AET_Chr1_Loc000962.6	TRIAE_CS42_1DS_TGACv1_080591_AA0250660.1	2184	0
AET_Chr1_Loc000964.1	TRIAE_CS42_5DL_TGACv1_432985_AA1396860.1	60.8	6.3e-11
AET_Chr1_Loc000966.1	TRIAE_CS42_3DL_TGACv1_249637_AA0853080.1	205	1.43e-67
AET_Chr1_Loc000968.4	TRIAE_CS42_1DS_TGACv1_080521_AA0249490.1	780	0
AET_Chr1_Loc000970.2	TRIAE_CS42_4DL_TGACv1_342405_AA1112750.1	654	0
AET_Chr1_Loc000975.1	TRIAE_CS42_1DS_TGACv1_080261_AA0244610.1	678	0
AET_Chr1_Loc000976.1	TRIAE_CS42_1DS_TGACv1_080261_AA0244640.1	706	0
AET_Chr1_Loc000977.2	TRIAE_CS42_1DS_TGACv1_080261_AA0244650.1	392	3.67e-139
AET_Chr1_Loc000978.3	TRIAE_CS42_1DS_TGACv1_080849_AA0254630.1	653	0
AET_Chr1_Loc000980.3	TRIAE_CS42_1DS_TGACv1_080849_AA0254610.1	193	2.27e-65
AET_Chr1_Loc000981.1	TRIAE_CS42_1DS_TGACv1_080959_AA0256080.1	701	0
AET_Chr1_Loc000982.1	TRIAE_CS42_4BL_TGACv1_320722_AA1047040.6	117	1.12e-29
AET_Chr1_Loc000983.2	TRIAE_CS42_1DS_TGACv1_080951_AA0255960.1	704	0
AET_Chr1_Loc000984.1	TRIAE_CS42_1DS_TGACv1_080951_AA0255980.2	708	0
AET_Chr1_Loc000985.3	TRIAE_CS42_1BS_TGACv1_050671_AA0174330.1	440	2e-159
AET_Chr1_Loc000986.4	TRIAE_CS42_1BS_TGACv1_049629_AA0158470.1	686	0
AET_Chr1_Loc000987.6	TRIAE_CS42_1DS_TGACv1_080918_AA0255540.5	750	0
AET_Chr1_Loc000989.2	TRIAE_CS42_1DS_TGACv1_081890_AA0263260.1	614	0
AET_Chr1_Loc000993.35	TRIAE_CS42_3DL_TGACv1_250090_AA0862050.2	535	0
AET_Chr1_Loc000995.3	TRIAE_CS42_1DS_TGACv1_081022_AA0256890.1	231	1.11e-79
AET_Chr1_Loc000996.3	TRIAE_CS42_5BL_TGACv1_404884_AA1314140.1	207	3.67e-65
AET_Chr1_Loc001000.2	TRIAE_CS42_1DS_TGACv1_081418_AA0260620.1	871	0
AET_Chr1_Loc001001.6	TRIAE_CS42_1DS_TGACv1_080821_AA0254110.6	2583	0
AET_Chr1_Loc001002.1	TRIAE_CS42_1DS_TGACv1_080769_AA0253470.1	816	0
AET_Chr1_Loc001003.1	TRIAE_CS42_1DS_TGACv1_080769_AA0253460.1	588	0
AET_Chr1_Loc001007.5	TRIAE_CS42_1DS_TGACv1_080580_AA0250530.1	1022	0
AET_Chr1_Loc001008.3	TRIAE_CS42_1BS_TGACv1_050232_AA0169270.1	105	2.53e-30
AET_Chr1_Loc001011.1	TRIAE_CS42_1DS_TGACv1_080554_AA0250010.1	623	0
AET_Chr1_Loc001014.6	TRIAE_CS42_1DS_TGACv1_080393_AA0247260.2	1004	0
AET_Chr1_Loc001020.1	TRIAE_CS42_1BS_TGACv1_050233_AA0169320.1	879	0
AET_Chr1_Loc001022.4	TRIAE_CS42_1DS_TGACv1_080618_AA0251110.1	553	0
AET_Chr1_Loc001023.1	TRIAE_CS42_1BS_TGACv1_049553_AA0156690.1	422	1.21e-152
AET_Chr1_Loc001027.3	TRIAE_CS42_1DS_TGACv1_080735_AA0252930.1	201	1.48e-63
AET_Chr1_Loc001038.12	TRIAE_CS42_1DS_TGACv1_726741_AA2170650.1	195	6.35e-66
AET_Chr1_Loc001039.2	TRIAE_CS42_1AS_TGACv1_019701_AA0070210.3	783	0
AET_Chr1_Loc001047.20	TRIAE_CS42_1DS_TGACv1_080749_AA0253170.1	594	0
AET_Chr1_Loc001050.1	TRIAE_CS42_2AL_TGACv1_094824_AA0303680.1	476	3.73e-165
AET_Chr1_Loc001057.2	TRIAE_CS42_1BS_TGACv1_051112_AA0177810.1	665	0
AET_Chr1_Loc001062.8	TRIAE_CS42_1DS_TGACv1_080958_AA0256040.1	757	0
AET_Chr1_Loc001064.1	TRIAE_CS42_U_TGACv1_642204_AA2113300.1	239	4.67e-77
AET_Chr1_Loc001066.7	TRIAE_CS42_U_TGACv1_642759_AA2122920.1	613	0
AET_Chr1_Loc001067.3	TRIAE_CS42_U_TGACv1_642759_AA2122930.1	794	0
AET_Chr1_Loc001073.2	TRIAE_CS42_1DS_TGACv1_081127_AA0257830.1	1099	0
AET_Chr1_Loc001076.1	TRIAE_CS42_1DS_TGACv1_081412_AA0260560.1	586	0
AET_Chr1_Loc001078.1	TRIAE_CS42_4AL_TGACv1_294297_AA1001450.1	104	6.9e-31
AET_Chr1_Loc001088.11	TRIAE_CS42_1AS_TGACv1_019372_AA0065720.2	1834	0
AET_Chr1_Loc001089.1	TRIAE_CS42_4AL_TGACv1_290155_AA0982460.1	210	6.1e-62
AET_Chr1_Loc001096.1	TRIAE_CS42_1DS_TGACv1_080520_AA0249460.1	900	0
AET_Chr1_Loc001099.2	TRIAE_CS42_1AS_TGACv1_019739_AA0070830.2	863	0
AET_Chr1_Loc001100.2	TRIAE_CS42_1DS_TGACv1_080319_AA0245750.2	845	0
AET_Chr1_Loc001101.2	TRIAE_CS42_1DS_TGACv1_081286_AA0259520.1	1259	0
AET_Chr1_Loc001102.1	TRIAE_CS42_1DS_TGACv1_081286_AA0259530.2	434	5.16e-156
AET_Chr1_Loc001103.1	TRIAE_CS42_4BL_TGACv1_320912_AA1051470.1	255	2.26e-82
AET_Chr1_Loc001106.2	TRIAE_CS42_1DS_TGACv1_080174_AA0242280.2	917	0
AET_Chr1_Loc001108.2	TRIAE_CS42_1DS_TGACv1_080174_AA0242240.1	1547	0
AET_Chr1_Loc001111.1	TRIAE_CS42_1DS_TGACv1_082022_AA0263610.2	190	1.36e-57
AET_Chr1_Loc001113.5	TRIAE_CS42_1DS_TGACv1_081323_AA0259860.1	940	0
AET_Chr1_Loc001119.3	TRIAE_CS42_1AL_TGACv1_003323_AA0049210.1	101	1.84e-26
AET_Chr1_Loc001124.1	TRIAE_CS42_1DS_TGACv1_080275_AA0244970.1	739	0
AET_Chr1_Loc001125.5	TRIAE_CS42_1DS_TGACv1_081586_AA0261700.1	1239	0
AET_Chr1_Loc001126.1	TRIAE_CS42_1DS_TGACv1_081586_AA0261690.1	1190	0
AET_Chr1_Loc001128.1	TRIAE_CS42_U_TGACv1_643356_AA2131090.1	738	0
AET_Chr1_Loc001129.3	TRIAE_CS42_1AS_TGACv1_019452_AA0066750.1	829	0
AET_Chr1_Loc001130.1	TRIAE_CS42_1DS_TGACv1_081237_AA0259110.2	720	0
AET_Chr1_Loc001133.1	TRIAE_CS42_1AS_TGACv1_019649_AA0069530.1	205	6.91e-70
AET_Chr1_Loc001135.7	TRIAE_CS42_1AS_TGACv1_019344_AA0065150.1	344	2.12e-116
AET_Chr1_Loc001138.1	TRIAE_CS42_4AS_TGACv1_308859_AA1029720.1	201	4.45e-61
AET_Chr1_Loc001140.1	TRIAE_CS42_1DS_TGACv1_080269_AA0244780.1	703	0
AET_Chr1_Loc001142.19	TRIAE_CS42_7AS_TGACv1_569893_AA1826510.1	244	3.64e-75
AET_Chr1_Loc001144.21	TRIAE_CS42_1DS_TGACv1_080630_AA0251370.1	146	4.18e-44
AET_Chr1_Loc001145.1	TRIAE_CS42_1DS_TGACv1_080417_AA0247590.1	466	2.18e-169
AET_Chr1_Loc001149.1	TRIAE_CS42_1DS_TGACv1_082516_AA0264740.1	816	0
AET_Chr1_Loc001150.1	TRIAE_CS42_4AL_TGACv1_291592_AA0995500.1	133	1.62e-38
AET_Chr1_Loc001151.1	TRIAE_CS42_5DL_TGACv1_434217_AA1431930.1	334	6.99e-118
AET_Chr1_Loc001152.4	TRIAE_CS42_1DS_TGACv1_080630_AA0251340.1	588	0
AET_Chr1_Loc001156.12	TRIAE_CS42_1BS_TGACv1_051093_AA0177720.1	649	0
AET_Chr1_Loc001160.1	TRIAE_CS42_7DS_TGACv1_623839_AA2056690.1	638	0
AET_Chr1_Loc001161.2	TRIAE_CS42_2AL_TGACv1_096764_AA0321250.1	946	0
AET_Chr1_Loc001163.1	TRIAE_CS42_1DS_TGACv1_080670_AA0252130.1	674	0
AET_Chr1_Loc001165.1	TRIAE_CS42_4BL_TGACv1_320300_AA1034340.1	125	4.25e-36
AET_Chr1_Loc001166.2	TRIAE_CS42_1DS_TGACv1_080932_AA0255770.1	676	0
AET_Chr1_Loc001167.1	TRIAE_CS42_1DS_TGACv1_080718_AA0252660.1	696	0
AET_Chr1_Loc001168.4	TRIAE_CS42_1AS_TGACv1_020313_AA0076480.1	984	0
AET_Chr1_Loc001173.1	TRIAE_CS42_4BL_TGACv1_320400_AA1037860.1	645	0
AET_Chr1_Loc001174.6	TRIAE_CS42_1DS_TGACv1_080170_AA0242120.1	320	3.01e-113
AET_Chr1_Loc001176.3	TRIAE_CS42_1BS_TGACv1_049545_AA0156490.1	879	0
AET_Chr1_Loc001177.1	TRIAE_CS42_3AL_TGACv1_194843_AA0640580.1	122	3.41e-37
AET_Chr1_Loc001178.1	TRIAE_CS42_1BS_TGACv1_049545_AA0156480.1	339	4.42e-114
AET_Chr1_Loc001181.5	TRIAE_CS42_1AS_TGACv1_019104_AA0060670.1	1887	0
AET_Chr1_Loc001182.8	TRIAE_CS42_1AS_TGACv1_019725_AA0070620.1	613	0
AET_Chr1_Loc001185.1	TRIAE_CS42_1DS_TGACv1_081885_AA0263200.1	635	0
AET_Chr1_Loc001186.1	TRIAE_CS42_1DS_TGACv1_081986_AA0263510.1	737	0
AET_Chr1_Loc001187.2	TRIAE_CS42_1BS_TGACv1_049936_AA0164510.1	959	0
AET_Chr1_Loc001188.2	TRIAE_CS42_1AS_TGACv1_019813_AA0071740.1	1008	0
AET_Chr1_Loc001192.2	TRIAE_CS42_1DS_TGACv1_081669_AA0262230.1	1142	0
AET_Chr1_Loc001193.4	TRIAE_CS42_1BS_TGACv1_049385_AA0151630.1	587	0
AET_Chr1_Loc001195.16	TRIAE_CS42_2BL_TGACv1_131340_AA0426360.1	884	0
AET_Chr1_Loc001200.16	TRIAE_CS42_1AS_TGACv1_020028_AA0074030.2	2127	0
AET_Chr1_Loc001202.1	TRIAE_CS42_U_TGACv1_641529_AA2097225.1	430	1.15e-145
AET_Chr1_Loc001204.7	TRIAE_CS42_1AS_TGACv1_020151_AA0075220.1	3086	0
AET_Chr1_Loc001205.1	TRIAE_CS42_1DS_TGACv1_081786_AA0262700.1	788	0
AET_Chr1_Loc001211.1	TRIAE_CS42_1DS_TGACv1_080595_AA0250710.1	282	1.45e-95
AET_Chr1_Loc001212.1	TRIAE_CS42_1DS_TGACv1_080595_AA0250710.1	155	3.47e-48
AET_Chr1_Loc001213.5	TRIAE_CS42_1DS_TGACv1_080383_AA0247120.1	1025	0
AET_Chr1_Loc001215.1	TRIAE_CS42_1DS_TGACv1_080383_AA0247150.1	720	0
AET_Chr1_Loc001218.3	TRIAE_CS42_1AS_TGACv1_018991_AA0057380.1	356	7.48e-125
AET_Chr1_Loc001219.2	TRIAE_CS42_1DS_TGACv1_081050_AA0257120.3	583	0
AET_Chr1_Loc001220.2	TRIAE_CS42_1DS_TGACv1_081257_AA0259310.1	654	0
AET_Chr1_Loc001222.1	TRIAE_CS42_1DS_TGACv1_080870_AA0254970.1	367	4.66e-131
AET_Chr1_Loc001226.4	TRIAE_CS42_1DS_TGACv1_080447_AA0248210.2	1659	0
AET_Chr1_Loc001228.4	TRIAE_CS42_1DS_TGACv1_081776_AA0262660.2	375	2.55e-133
AET_Chr1_Loc001229.3	TRIAE_CS42_1DS_TGACv1_081623_AA0262020.1	610	0
AET_Chr1_Loc001230.3	TRIAE_CS42_1DS_TGACv1_081344_AA0260090.2	669	0
AET_Chr1_Loc001231.1	TRIAE_CS42_1DS_TGACv1_080338_AA0246280.1	778	0
AET_Chr1_Loc001233.2	TRIAE_CS42_1DS_TGACv1_080525_AA0249550.1	790	0
AET_Chr1_Loc001235.1	TRIAE_CS42_1DS_TGACv1_080525_AA0249570.1	512	0
AET_Chr1_Loc001236.12	TRIAE_CS42_1DS_TGACv1_080556_AA0250020.1	897	0
AET_Chr1_Loc001238.2	TRIAE_CS42_1DS_TGACv1_080150_AA0241520.1	381	2.6e-136
AET_Chr1_Loc001242.1	TRIAE_CS42_1DS_TGACv1_080134_AA0240970.1	466	2.69e-168
AET_Chr1_Loc001243.1	TRIAE_CS42_1DS_TGACv1_080134_AA0240990.1	551	0
AET_Chr1_Loc001246.4	TRIAE_CS42_1DS_TGACv1_081158_AA0258160.1	1002	0
AET_Chr1_Loc001247.2	TRIAE_CS42_1AS_TGACv1_019426_AA0066490.1	599	0
AET_Chr1_Loc001249.6	TRIAE_CS42_1DS_TGACv1_080804_AA0253970.1	389	1.63e-135
AET_Chr1_Loc001256.4	TRIAE_CS42_1DS_TGACv1_080861_AA0254860.1	887	0
AET_Chr1_Loc001257.2	TRIAE_CS42_1DS_TGACv1_080861_AA0254850.1	1532	0
AET_Chr1_Loc001258.1	TRIAE_CS42_1DS_TGACv1_080861_AA0254830.1	116	4.65e-36
AET_Chr1_Loc001259.3	TRIAE_CS42_1BS_TGACv1_050729_AA0174830.1	1446	0
AET_Chr1_Loc001260.2	TRIAE_CS42_1DS_TGACv1_080943_AA0255910.1	1052	0
AET_Chr1_Loc001264.2	TRIAE_CS42_1DS_TGACv1_081672_AA0262250.1	611	0
AET_Chr1_Loc001267.12	TRIAE_CS42_1BS_TGACv1_051023_AA0177300.3	2603	0
AET_Chr1_Loc001268.3	TRIAE_CS42_1DS_TGACv1_080772_AA0253570.1	476	1.59e-172
AET_Chr1_Loc001270.1	TRIAE_CS42_4BL_TGACv1_320381_AA1037300.1	204	4.15e-65
AET_Chr1_Loc001271.9	TRIAE_CS42_1BS_TGACv1_050795_AA0175590.1	149	4.54e-48
AET_Chr1_Loc001275.1	TRIAE_CS42_6DS_TGACv1_545079_AA1749910.1	94.7	4.73e-23
AET_Chr1_Loc001278.7	TRIAE_CS42_2AL_TGACv1_095475_AA0311300.1	392	5.08e-136
AET_Chr1_Loc001282.5	TRIAE_CS42_1DS_TGACv1_081366_AA0260200.1	327	4.39e-111
AET_Chr1_Loc001286.1	TRIAE_CS42_U_TGACv1_641498_AA2096500.1	701	0
AET_Chr1_Loc001289.9	TRIAE_CS42_1DS_TGACv1_080414_AA0247520.2	348	1.02e-121
AET_Chr1_Loc001291.1	TRIAE_CS42_1DS_TGACv1_081003_AA0256690.1	550	0
AET_Chr1_Loc001294.13	TRIAE_CS42_1DS_TGACv1_080762_AA0253370.2	688	0
AET_Chr1_Loc001298.2	TRIAE_CS42_1DS_TGACv1_080332_AA0246120.1	1174	0
AET_Chr1_Loc001299.7	TRIAE_CS42_1DS_TGACv1_080516_AA0249390.1	1780	0
AET_Chr1_Loc001300.3	TRIAE_CS42_1DS_TGACv1_081188_AA0258500.1	251	4.06e-87
AET_Chr1_Loc001301.1	TRIAE_CS42_1DS_TGACv1_081188_AA0258510.1	367	2.06e-131
AET_Chr1_Loc001302.1	TRIAE_CS42_1BS_TGACv1_050818_AA0175870.1	360	1.58e-128
AET_Chr1_Loc001303.1	TRIAE_CS42_1DS_TGACv1_080964_AA0256140.1	698	0
AET_Chr1_Loc001304.1	TRIAE_CS42_1AS_TGACv1_019346_AA0065180.1	277	3.68e-96
AET_Chr1_Loc001306.4	TRIAE_CS42_1DS_TGACv1_080423_AA0247630.1	2130	0
AET_Chr1_Loc001308.2	TRIAE_CS42_1AS_TGACv1_020365_AA0077020.1	377	6.79e-133
AET_Chr1_Loc001312.1	TRIAE_CS42_1DS_TGACv1_080515_AA0249340.1	1013	0
AET_Chr1_Loc001314.1	TRIAE_CS42_1DS_TGACv1_080515_AA0249350.1	844	0
AET_Chr1_Loc001316.1	TRIAE_CS42_1AL_TGACv1_002899_AA0045980.1	316	2.32e-112
AET_Chr1_Loc001318.1	TRIAE_CS42_1AS_TGACv1_019134_AA0061240.1	345	3e-119
AET_Chr1_Loc001323.2	TRIAE_CS42_1AS_TGACv1_019606_AA0068940.1	449	6.98e-159
AET_Chr1_Loc001324.19	TRIAE_CS42_3DL_TGACv1_252823_AA0892200.1	251	6.32e-82
AET_Chr1_Loc001327.5	TRIAE_CS42_4AL_TGACv1_288993_AA0962860.1	140	3.57e-40
AET_Chr1_Loc001340.1	TRIAE_CS42_1BS_TGACv1_049912_AA0164120.1	1280	0
AET_Chr1_Loc001342.17	TRIAE_CS42_1DS_TGACv1_081075_AA0257430.4	1371	0
AET_Chr1_Loc001344.2	TRIAE_CS42_1DS_TGACv1_081075_AA0257440.1	419	6.76e-151
AET_Chr1_Loc001345.2	TRIAE_CS42_1DS_TGACv1_080753_AA0253280.1	1084	0
AET_Chr1_Loc001346.1	TRIAE_CS42_1DS_TGACv1_080753_AA0253270.1	526	0
AET_Chr1_Loc001347.3	TRIAE_CS42_1BS_TGACv1_050570_AA0173470.1	537	0
AET_Chr1_Loc001352.1	TRIAE_CS42_5AS_TGACv1_392592_AA1261490.1	97.4	3.18e-25
AET_Chr1_Loc001353.1	TRIAE_CS42_1DS_TGACv1_080689_AA0252280.1	433	6.62e-157
AET_Chr1_Loc001358.1	TRIAE_CS42_U_TGACv1_650491_AA2149130.1	366	2.3e-121
AET_Chr1_Loc001360.7	TRIAE_CS42_1DS_TGACv1_080756_AA0253310.1	1206	0
AET_Chr1_Loc001364.1	TRIAE_CS42_1DS_TGACv1_080663_AA0251880.1	339	5.75e-121
AET_Chr1_Loc001365.14	TRIAE_CS42_1DS_TGACv1_080663_AA0251860.1	390	3.24e-139
AET_Chr1_Loc001370.1	TRIAE_CS42_1AS_TGACv1_020405_AA0077260.1	465	6.31e-169
AET_Chr1_Loc001372.3	TRIAE_CS42_1DS_TGACv1_080140_AA0241150.1	404	5.11e-145
AET_Chr1_Loc001373.4	TRIAE_CS42_1DS_TGACv1_080140_AA0241140.1	841	0
AET_Chr1_Loc001374.1	TRIAE_CS42_1DS_TGACv1_080140_AA0241130.1	803	0
AET_Chr1_Loc001375.1	TRIAE_CS42_1AS_TGACv1_019035_AA0058510.1	86.7	1.53e-23
AET_Chr1_Loc001378.20	TRIAE_CS42_1BS_TGACv1_050022_AA0166100.1	761	0
AET_Chr1_Loc001379.1	TRIAE_CS42_1DS_TGACv1_081721_AA0262410.1	894	0
AET_Chr1_Loc001385.2	TRIAE_CS42_1DS_TGACv1_080600_AA0250800.1	2211	0
AET_Chr1_Loc001387.3	TRIAE_CS42_3B_TGACv1_221110_AA0730600.1	478	1.88e-170
AET_Chr1_Loc001388.3	TRIAE_CS42_1BS_TGACv1_049899_AA0163830.1	2315	0
AET_Chr1_Loc001389.1	TRIAE_CS42_1AS_TGACv1_019344_AA0065160.1	170	1.6e-53
AET_Chr1_Loc001391.3	TRIAE_CS42_1BS_TGACv1_049910_AA0164040.1	1753	0
AET_Chr1_Loc001400.2	TRIAE_CS42_1DS_TGACv1_082061_AA0263690.1	941	0
AET_Chr1_Loc001401.1	TRIAE_CS42_7DL_TGACv1_602916_AA1971800.1	164	3.24e-50
AET_Chr1_Loc001402.3	TRIAE_CS42_1DS_TGACv1_080781_AA0253670.1	812	0
AET_Chr1_Loc001405.3	TRIAE_CS42_1DS_TGACv1_080357_AA0246550.1	357	2.42e-127
AET_Chr1_Loc001406.2	TRIAE_CS42_1DS_TGACv1_082101_AA0263790.2	849	0
AET_Chr1_Loc001408.14	TRIAE_CS42_U_TGACv1_650657_AA2149300.1	122	1.38e-33
AET_Chr1_Loc001411.2	TRIAE_CS42_1DS_TGACv1_080369_AA0246930.1	363	1.18e-129
AET_Chr1_Loc001413.1	TRIAE_CS42_3B_TGACv1_224152_AA0793040.1	861	0
AET_Chr1_Loc001419.5	TRIAE_CS42_1DS_TGACv1_080973_AA0256340.1	167	2.61e-54
AET_Chr1_Loc001421.1	TRIAE_CS42_2DL_TGACv1_159992_AA0545310.1	152	3.92e-44
AET_Chr1_Loc001422.2	TRIAE_CS42_1AS_TGACv1_020433_AA0077490.1	1337	0
AET_Chr1_Loc001427.1	TRIAE_CS42_1DL_TGACv1_062365_AA0213320.1	348	4.79e-116
AET_Chr1_Loc001428.1	TRIAE_CS42_1DS_TGACv1_080885_AA0255140.1	984	0
AET_Chr1_Loc001429.1	TRIAE_CS42_2DS_TGACv1_177966_AA0588280.1	233	1.7e-70
AET_Chr1_Loc001431.1	TRIAE_CS42_5AS_TGACv1_394341_AA1279650.1	467	2.06e-159
AET_Chr1_Loc001432.1	TRIAE_CS42_1DS_TGACv1_080370_AA0246970.1	961	0
AET_Chr1_Loc001438.5	TRIAE_CS42_1DS_TGACv1_080342_AA0246290.2	865	0
AET_Chr1_Loc001440.1	TRIAE_CS42_7BS_TGACv1_592650_AA1942330.1	969	0
AET_Chr1_Loc001441.1	TRIAE_CS42_5DL_TGACv1_433238_AA1406580.1	76.3	6.34e-18
AET_Chr1_Loc001443.5	TRIAE_CS42_1DS_TGACv1_082290_AA0264360.1	872	0
AET_Chr1_Loc001445.3	TRIAE_CS42_1DS_TGACv1_080183_AA0242360.1	270	3.3e-92
AET_Chr1_Loc001446.1	TRIAE_CS42_1AS_TGACv1_019928_AA0072940.1	233	1.53e-80
AET_Chr1_Loc001448.1	TRIAE_CS42_7AL_TGACv1_556525_AA1764710.1	142	5.19e-41
AET_Chr1_Loc001454.1	TRIAE_CS42_1DS_TGACv1_081743_AA0262530.1	1025	0
AET_Chr1_Loc001455.2	TRIAE_CS42_1DS_TGACv1_080181_AA0242340.1	404	8.11e-145
AET_Chr1_Loc001459.3	TRIAE_CS42_1DS_TGACv1_080892_AA0255240.1	1718	0
AET_Chr1_Loc001462.2	TRIAE_CS42_1DS_TGACv1_081015_AA0256810.1	1718	0
AET_Chr1_Loc001465.3	TRIAE_CS42_U_TGACv1_642737_AA2122480.1	1606	0
AET_Chr1_Loc001466.1	TRIAE_CS42_1DS_TGACv1_080271_AA0244950.1	1059	0
AET_Chr1_Loc001467.1	TRIAE_CS42_1DS_TGACv1_080271_AA0244930.1	300	3.67e-106
AET_Chr1_Loc001469.1	TRIAE_CS42_1DS_TGACv1_080641_AA0251460.1	316	6.26e-111
AET_Chr1_Loc001474.8	TRIAE_CS42_1BS_TGACv1_049747_AA0160740.3	1316	0
AET_Chr1_Loc001475.5	TRIAE_CS42_1DS_TGACv1_081135_AA0257940.1	1189	0
AET_Chr1_Loc001476.1	TRIAE_CS42_1AS_TGACv1_019841_AA0072060.2	590	0
AET_Chr1_Loc001486.3	TRIAE_CS42_1BS_TGACv1_049737_AA0160660.1	937	0
AET_Chr1_Loc001487.5	TRIAE_CS42_1DS_TGACv1_080388_AA0247230.1	1065	0
AET_Chr1_Loc001490.1	TRIAE_CS42_1DS_TGACv1_081590_AA0261740.1	1287	0
AET_Chr1_Loc001492.1	TRIAE_CS42_7DL_TGACv1_602903_AA1971540.1	117	1.93e-32
AET_Chr1_Loc001496.2	TRIAE_CS42_1DS_TGACv1_080519_AA0249440.1	444	1.77e-160
AET_Chr1_Loc001497.4	TRIAE_CS42_1DS_TGACv1_080519_AA0249430.1	562	0
AET_Chr1_Loc001500.4	TRIAE_CS42_1DS_TGACv1_081545_AA0261300.2	910	0
AET_Chr1_Loc001501.2	TRIAE_CS42_1AS_TGACv1_019598_AA0068870.1	186	2.86e-61
AET_Chr1_Loc001507.1	TRIAE_CS42_4AS_TGACv1_306187_AA1004030.1	146	5.2e-45
AET_Chr1_Loc001510.1	TRIAE_CS42_1DS_TGACv1_080274_AA0244960.1	978	0
AET_Chr1_Loc001516.1	TRIAE_CS42_1DS_TGACv1_080148_AA0241390.1	375	2.33e-133
AET_Chr1_Loc001518.3	TRIAE_CS42_3DS_TGACv1_271726_AA0906720.3	1189	0
AET_Chr1_Loc001520.1	TRIAE_CS42_1BS_TGACv1_049515_AA0155530.1	849	0
AET_Chr1_Loc001521.2	TRIAE_CS42_3B_TGACv1_228738_AA0827500.1	659	0
AET_Chr1_Loc001526.2	TRIAE_CS42_1DS_TGACv1_080755_AA0253300.1	843	0
AET_Chr1_Loc001527.10	TRIAE_CS42_1DS_TGACv1_080142_AA0241160.1	826	0
AET_Chr1_Loc001528.1	TRIAE_CS42_1DS_TGACv1_080159_AA0241850.1	339	7.25e-121
AET_Chr1_Loc001529.2	TRIAE_CS42_1DS_TGACv1_080159_AA0241830.2	578	0
AET_Chr1_Loc001531.2	TRIAE_CS42_1DS_TGACv1_080279_AA0245010.1	1058	0
AET_Chr1_Loc001537.1	TRIAE_CS42_1BL_TGACv1_039515_AA0148180.1	407	2.15e-145
AET_Chr1_Loc001540.1	TRIAE_CS42_7AS_TGACv1_572140_AA1851500.1	414	2.55e-146
AET_Chr1_Loc001541.1	TRIAE_CS42_7AS_TGACv1_572140_AA1851500.1	279	2.53e-90
AET_Chr1_Loc001544.1	TRIAE_CS42_1AS_TGACv1_020215_AA0075720.1	53.1	2.74e-09
AET_Chr1_Loc001545.1	TRIAE_CS42_1DS_TGACv1_080402_AA0247440.1	591	0
AET_Chr1_Loc001546.1	TRIAE_CS42_1DS_TGACv1_080798_AA0253870.1	570	0
AET_Chr1_Loc001547.2	TRIAE_CS42_1DS_TGACv1_080431_AA0247810.1	353	1.77e-126
AET_Chr1_Loc001548.2	TRIAE_CS42_1DS_TGACv1_080431_AA0247800.1	409	1.04e-147
AET_Chr1_Loc001549.1	TRIAE_CS42_U_TGACv1_641271_AA2090200.1	122	6.06e-34
AET_Chr1_Loc001550.1	TRIAE_CS42_4BS_TGACv1_327872_AA1077240.1	200	2.3e-63
AET_Chr1_Loc001552.1	TRIAE_CS42_1DS_TGACv1_080113_AA0239860.1	478	1.03e-173
AET_Chr1_Loc001554.11	TRIAE_CS42_1DS_TGACv1_080316_AA0245730.3	1253	0
AET_Chr1_Loc001556.1	TRIAE_CS42_1DS_TGACv1_080778_AA0253620.1	421	5.95e-151
AET_Chr1_Loc001562.1	TRIAE_CS42_1DS_TGACv1_080462_AA0248450.2	1239	0
AET_Chr1_Loc001564.1	TRIAE_CS42_1DS_TGACv1_080462_AA0248460.1	193	2.23e-58
AET_Chr1_Loc001566.8	TRIAE_CS42_1DS_TGACv1_080426_AA0247690.1	823	0
AET_Chr1_Loc001568.3	TRIAE_CS42_1DS_TGACv1_080693_AA0252300.1	1262	0
AET_Chr1_Loc001569.2	TRIAE_CS42_1DS_TGACv1_080693_AA0252310.1	570	0
AET_Chr1_Loc001573.3	TRIAE_CS42_1DS_TGACv1_080127_AA0240660.1	496	1.14e-180
AET_Chr1_Loc001575.2	TRIAE_CS42_2AS_TGACv1_114044_AA0363520.1	59.3	2e-11
AET_Chr1_Loc001580.2	TRIAE_CS42_1DS_TGACv1_081063_AA0257300.1	957	0
AET_Chr1_Loc001585.1	TRIAE_CS42_4AL_TGACv1_289019_AA0963570.1	133	1.21e-37
AET_Chr1_Loc001586.1	TRIAE_CS42_4BS_TGACv1_327872_AA1077240.1	112	4.77e-31
AET_Chr1_Loc001596.1	TRIAE_CS42_1DS_TGACv1_081270_AA0259380.1	188	1.5e-60
AET_Chr1_Loc001597.2	TRIAE_CS42_1AS_TGACv1_019215_AA0063260.1	1136	0
AET_Chr1_Loc001604.3	TRIAE_CS42_U_TGACv1_641184_AA2087550.1	617	0
AET_Chr1_Loc001607.1	TRIAE_CS42_2BL_TGACv1_129543_AA0387920.1	51.2	5.82e-10
AET_Chr1_Loc001609.3	TRIAE_CS42_1AS_TGACv1_020024_AA0074000.1	310	4.75e-110
AET_Chr1_Loc001611.1	TRIAE_CS42_2AS_TGACv1_113692_AA0359450.1	102	3.43e-27
AET_Chr1_Loc001615.7	TRIAE_CS42_1AS_TGACv1_021591_AA0081960.2	1062	0
AET_Chr1_Loc001618.13	TRIAE_CS42_1DS_TGACv1_080136_AA0241030.1	2828	0
AET_Chr1_Loc001621.1	TRIAE_CS42_1DS_TGACv1_080812_AA0254030.2	1946	0
AET_Chr1_Loc001624.12	TRIAE_CS42_1DS_TGACv1_080760_AA0253350.1	511	1.01e-177
AET_Chr1_Loc001627.1	TRIAE_CS42_5AS_TGACv1_393202_AA1269760.1	463	6.6e-155
AET_Chr1_Loc001629.5	TRIAE_CS42_1DS_TGACv1_080719_AA0252680.1	2632	0
AET_Chr1_Loc001630.11	TRIAE_CS42_U_TGACv1_641043_AA2083150.1	75.9	3.97e-18
AET_Chr1_Loc001638.1	TRIAE_CS42_1DS_TGACv1_080550_AA0249950.1	665	0
AET_Chr1_Loc001640.1	TRIAE_CS42_6DS_TGACv1_544434_AA1748330.1	112	3.83e-32
AET_Chr1_Loc001641.1	TRIAE_CS42_1DS_TGACv1_081307_AA0259660.2	1005	0
AET_Chr1_Loc001644.1	TRIAE_CS42_7AL_TGACv1_556558_AA1765350.1	154	1.35e-44
AET_Chr1_Loc001646.1	TRIAE_CS42_7AL_TGACv1_556558_AA1765350.1	158	1.91e-45
AET_Chr1_Loc001647.1	TRIAE_CS42_4AL_TGACv1_291099_AA0992210.1	179	1.07e-55
AET_Chr1_Loc001652.1	TRIAE_CS42_1BL_TGACv1_031422_AA0113690.1	917	0
AET_Chr1_Loc001658.2	TRIAE_CS42_1BL_TGACv1_030784_AA0100750.1	400	5.23e-144
AET_Chr1_Loc001659.1	TRIAE_CS42_3B_TGACv1_222658_AA0768690.1	103	1.11e-29
AET_Chr1_Loc001660.1	TRIAE_CS42_1DS_TGACv1_081209_AA0258800.1	498	0
AET_Chr1_Loc001663.1	TRIAE_CS42_2AS_TGACv1_114163_AA0364530.1	166	3.11e-47
AET_Chr1_Loc001666.1	TRIAE_CS42_4BL_TGACv1_322529_AA1071810.1	231	1.12e-76
AET_Chr1_Loc001667.1	TRIAE_CS42_3AL_TGACv1_193660_AA0616810.1	279	2.2e-93
AET_Chr1_Loc001668.1	TRIAE_CS42_4AL_TGACv1_288870_AA0960160.1	135	9.9e-43
AET_Chr1_Loc001670.1	TRIAE_CS42_1BL_TGACv1_030650_AA0096880.1	713	0
AET_Chr1_Loc001676.3	TRIAE_CS42_1DL_TGACv1_064528_AA0234780.1	600	0
AET_Chr1_Loc001678.1	TRIAE_CS42_U_TGACv1_641693_AA2101610.1	118	1.92e-32
AET_Chr1_Loc001680.10	TRIAE_CS42_1DL_TGACv1_061609_AA0199910.1	199	1.59e-66
AET_Chr1_Loc001684.6	TRIAE_CS42_4DS_TGACv1_361176_AA1162740.2	99	1.09e-27
AET_Chr1_Loc001685.11	TRIAE_CS42_6DL_TGACv1_526548_AA1686930.1	219	2.63e-70
AET_Chr1_Loc001688.1	TRIAE_CS42_1AS_TGACv1_019446_AA0066680.3	876	0
AET_Chr1_Loc001690.2	TRIAE_CS42_1AL_TGACv1_000849_AA0020360.1	134	1.95e-42
AET_Chr1_Loc001693.29	TRIAE_CS42_7BL_TGACv1_578978_AA1902600.1	138	1.46e-39
AET_Chr1_Loc001700.11	TRIAE_CS42_1AL_TGACv1_001681_AA0033990.3	613	0
AET_Chr1_Loc001701.1	TRIAE_CS42_1AL_TGACv1_007391_AA0055320.1	272	4.94e-94
AET_Chr1_Loc001702.1	TRIAE_CS42_1DL_TGACv1_062779_AA0219740.2	4012	0
AET_Chr1_Loc001703.3	TRIAE_CS42_2AS_TGACv1_113840_AA0361340.1	285	1.15e-94
AET_Chr1_Loc001705.6	TRIAE_CS42_1DL_TGACv1_064488_AA0234640.3	1090	0
AET_Chr1_Loc001706.2	TRIAE_CS42_1AS_TGACv1_019669_AA0069740.1	1824	0
AET_Chr1_Loc001709.5	TRIAE_CS42_1DL_TGACv1_061800_AA0203570.1	1264	0
AET_Chr1_Loc001710.13	TRIAE_CS42_1DS_TGACv1_080425_AA0247680.1	121	1.18e-34
AET_Chr1_Loc001714.8	TRIAE_CS42_4AS_TGACv1_306752_AA1012760.1	238	3.4e-82
AET_Chr1_Loc001715.1	TRIAE_CS42_5DS_TGACv1_464685_AA1496030.1	182	1.4e-60
AET_Chr1_Loc001716.1	TRIAE_CS42_1DL_TGACv1_061198_AA0188540.1	304	3.01e-107
AET_Chr1_Loc001717.1	TRIAE_CS42_1AS_TGACv1_024505_AA0082790.1	48.1	2.74e-06
AET_Chr1_Loc001719.1	TRIAE_CS42_1BS_TGACv1_050436_AA0172010.1	151	4.01e-46
AET_Chr1_Loc001721.8	TRIAE_CS42_1AL_TGACv1_000348_AA0009600.1	726	0
AET_Chr1_Loc001723.1	TRIAE_CS42_6AL_TGACv1_472110_AA1517830.1	268	4.26e-89
AET_Chr1_Loc001724.2	TRIAE_CS42_1AS_TGACv1_020161_AA0075270.3	1923	0
AET_Chr1_Loc001728.1	TRIAE_CS42_1DL_TGACv1_062740_AA0219140.3	970	0
AET_Chr1_Loc001731.1	TRIAE_CS42_5BL_TGACv1_405615_AA1331510.1	87.4	9.68e-24
AET_Chr1_Loc001736.1	TRIAE_CS42_1DL_TGACv1_061057_AA0183360.1	446	5.57e-162
AET_Chr1_Loc001737.3	TRIAE_CS42_1DL_TGACv1_061387_AA0193880.2	820	0
AET_Chr1_Loc001738.1	TRIAE_CS42_3B_TGACv1_228338_AA0826555.1	188	2.04e-62
AET_Chr1_Loc001741.1	TRIAE_CS42_1DL_TGACv1_061777_AA0203330.1	163	1.56e-50
AET_Chr1_Loc001746.13	TRIAE_CS42_1DL_TGACv1_062331_AA0212740.1	192	4.22e-60
AET_Chr1_Loc001748.1	TRIAE_CS42_7BS_TGACv1_592783_AA1944260.1	402	1.3e-140
AET_Chr1_Loc001753.8	TRIAE_CS42_1DL_TGACv1_065590_AA0237250.1	839	0
AET_Chr1_Loc001764.3	TRIAE_CS42_1DL_TGACv1_061908_AA0205540.1	1528	0
AET_Chr1_Loc001766.1	TRIAE_CS42_1DL_TGACv1_064157_AA0232930.1	361	5.72e-129
AET_Chr1_Loc001767.1	TRIAE_CS42_1DL_TGACv1_064625_AA0235150.1	480	2.19e-174
AET_Chr1_Loc001773.2	TRIAE_CS42_1DL_TGACv1_061356_AA0192970.1	698	0
AET_Chr1_Loc001775.2	TRIAE_CS42_1DL_TGACv1_061346_AA0192800.1	209	1.94e-71
AET_Chr1_Loc001777.3	TRIAE_CS42_2AS_TGACv1_112579_AA0341480.1	146	2.62e-41
AET_Chr1_Loc001778.1	TRIAE_CS42_4BL_TGACv1_320277_AA1033650.1	208	4.06e-69
AET_Chr1_Loc001779.1	TRIAE_CS42_1DL_TGACv1_061962_AA0206540.1	517	0
AET_Chr1_Loc001781.1	TRIAE_CS42_1DL_TGACv1_061221_AA0189210.1	679	0
AET_Chr1_Loc001784.15	TRIAE_CS42_1DL_TGACv1_061059_AA0183410.1	1385	0
AET_Chr1_Loc001785.1	TRIAE_CS42_4AL_TGACv1_288273_AA0943200.1	153	2.23e-45
AET_Chr1_Loc001786.1	TRIAE_CS42_6BS_TGACv1_513490_AA1643180.1	200	4.68e-66
AET_Chr1_Loc001789.1	TRIAE_CS42_5DL_TGACv1_433694_AA1419680.1	146	2.97e-42
AET_Chr1_Loc001790.1	TRIAE_CS42_1DL_TGACv1_062413_AA0214180.1	546	0
AET_Chr1_Loc001792.1	TRIAE_CS42_1DL_TGACv1_062183_AA0210100.1	820	0
AET_Chr1_Loc001794.10	TRIAE_CS42_1DL_TGACv1_063507_AA0228030.2	1494	0
AET_Chr1_Loc001795.1	TRIAE_CS42_U_TGACv1_642514_AA2118790.1	642	0
AET_Chr1_Loc001796.2	TRIAE_CS42_1DL_TGACv1_061930_AA0205740.1	593	0
AET_Chr1_Loc001797.1	TRIAE_CS42_7AS_TGACv1_569084_AA1806780.1	108	1.25e-30
AET_Chr1_Loc001798.1	TRIAE_CS42_7AS_TGACv1_569084_AA1806780.1	124	4.29e-36
AET_Chr1_Loc001804.3	TRIAE_CS42_1DL_TGACv1_061502_AA0197060.1	207	7.13e-68
AET_Chr1_Loc001805.9	TRIAE_CS42_1DL_TGACv1_064086_AA0232510.1	1201	0
AET_Chr1_Loc001806.1	TRIAE_CS42_6BS_TGACv1_514466_AA1660040.1	175	1.04e-53
AET_Chr1_Loc001811.3	TRIAE_CS42_1AL_TGACv1_000949_AA0022460.1	453	2.55e-160
AET_Chr1_Loc001816.1	TRIAE_CS42_1DL_TGACv1_061429_AA0195190.1	1298	0
AET_Chr1_Loc001820.2	TRIAE_CS42_1BL_TGACv1_031508_AA0115210.1	1703	0
AET_Chr1_Loc001821.1	TRIAE_CS42_1BL_TGACv1_032266_AA0127700.1	734	0
AET_Chr1_Loc001823.1	TRIAE_CS42_1DL_TGACv1_062278_AA0211810.1	639	0
AET_Chr1_Loc001824.7	TRIAE_CS42_1AL_TGACv1_001320_AA0028620.1	881	0
AET_Chr1_Loc001825.6	TRIAE_CS42_3B_TGACv1_222465_AA0765060.1	596	0
AET_Chr1_Loc001827.2	TRIAE_CS42_1DL_TGACv1_062464_AA0214850.2	2335	0
AET_Chr1_Loc001830.1	TRIAE_CS42_3AS_TGACv1_213550_AA0707280.1	98.2	1.45e-23
AET_Chr1_Loc001837.3	TRIAE_CS42_2DS_TGACv1_180140_AA0610300.1	128	1.51e-37
AET_Chr1_Loc001839.4	TRIAE_CS42_1AL_TGACv1_001796_AA0035280.1	347	8.78e-123
AET_Chr1_Loc001841.6	TRIAE_CS42_U_TGACv1_676925_AA2157090.1	575	0
AET_Chr1_Loc001842.11	TRIAE_CS42_4DL_TGACv1_342407_AA1112830.1	1146	0
AET_Chr1_Loc001843.5	TRIAE_CS42_1AL_TGACv1_004495_AA0053680.1	673	0
AET_Chr1_Loc001844.1	TRIAE_CS42_4DL_TGACv1_342407_AA1112800.1	750	0
AET_Chr1_Loc001845.2	TRIAE_CS42_1DL_TGACv1_061959_AA0206410.1	457	7.9e-166
AET_Chr1_Loc001847.1	TRIAE_CS42_1DL_TGACv1_062056_AA0208140.1	223	1.69e-76
AET_Chr1_Loc001849.1	TRIAE_CS42_1BL_TGACv1_030961_AA0104610.1	392	6.65e-137
AET_Chr1_Loc001851.1	TRIAE_CS42_U_TGACv1_641880_AA2106580.1	291	1.18e-94
AET_Chr1_Loc001853.4	TRIAE_CS42_1DL_TGACv1_062874_AA0221230.1	805	0
AET_Chr1_Loc001855.1	TRIAE_CS42_1BL_TGACv1_032289_AA0128040.1	335	1.52e-119
AET_Chr1_Loc001859.1	TRIAE_CS42_1BL_TGACv1_031007_AA0105670.1	965	0
AET_Chr1_Loc001861.1	TRIAE_CS42_2DS_TGACv1_177352_AA0574240.1	556	0
AET_Chr1_Loc001862.3	TRIAE_CS42_1AL_TGACv1_000426_AA0011830.2	364	6.23e-123
AET_Chr1_Loc001863.7	TRIAE_CS42_1DL_TGACv1_063738_AA0230350.1	811	0
AET_Chr1_Loc001865.8	TRIAE_CS42_1DL_TGACv1_061970_AA0206650.1	471	2.93e-171
AET_Chr1_Loc001866.5	TRIAE_CS42_3DL_TGACv1_249207_AA0841350.1	122	7.72e-34
AET_Chr1_Loc001867.3	TRIAE_CS42_1DL_TGACv1_061170_AA0187690.1	1097	0
AET_Chr1_Loc001869.5	TRIAE_CS42_1AL_TGACv1_000070_AA0002180.2	812	0
AET_Chr1_Loc001871.1	TRIAE_CS42_1DL_TGACv1_063038_AA0223290.1	416	2.45e-149
AET_Chr1_Loc001872.4	TRIAE_CS42_1DL_TGACv1_061577_AA0199060.1	262	4.29e-89
AET_Chr1_Loc001875.1	TRIAE_CS42_1BL_TGACv1_033506_AA0139950.1	178	6.98e-58
AET_Chr1_Loc001877.1	TRIAE_CS42_1AL_TGACv1_000138_AA0004400.1	132	2.21e-40
AET_Chr1_Loc001878.5	TRIAE_CS42_1DL_TGACv1_062651_AA0217740.2	816	0
AET_Chr1_Loc001879.2	TRIAE_CS42_1DL_TGACv1_062651_AA0217750.1	527	0
AET_Chr1_Loc001880.21	TRIAE_CS42_1AL_TGACv1_003078_AA0047540.1	2144	0
AET_Chr1_Loc001881.1	TRIAE_CS42_4AS_TGACv1_306934_AA1015230.2	293	1.13e-102
AET_Chr1_Loc001882.1	TRIAE_CS42_1DL_TGACv1_062090_AA0208660.1	1958	0
AET_Chr1_Loc001884.5	TRIAE_CS42_U_TGACv1_643579_AA2133140.1	98.2	1.57e-25
AET_Chr1_Loc001887.1	TRIAE_CS42_1DL_TGACv1_061194_AA0188380.1	2459	0
AET_Chr1_Loc001888.2	TRIAE_CS42_1DL_TGACv1_061194_AA0188390.1	1400	0
AET_Chr1_Loc001889.1	TRIAE_CS42_U_TGACv1_644020_AA2136550.1	1207	0
AET_Chr1_Loc001890.1	TRIAE_CS42_1DL_TGACv1_063618_AA0229170.1	1217	0
AET_Chr1_Loc001892.3	TRIAE_CS42_1AL_TGACv1_001517_AA0031630.1	870	0
AET_Chr1_Loc001893.1	TRIAE_CS42_1DL_TGACv1_061055_AA0183290.1	2033	0
AET_Chr1_Loc001894.1	TRIAE_CS42_3B_TGACv1_222658_AA0768690.1	111	1.15e-32
AET_Chr1_Loc001897.1	TRIAE_CS42_1DL_TGACv1_063538_AA0228410.1	345	1.44e-123
AET_Chr1_Loc001899.1	TRIAE_CS42_1DL_TGACv1_061777_AA0203330.1	393	1.33e-136
AET_Chr1_Loc001901.1	TRIAE_CS42_U_TGACv1_643881_AA2135710.1	1042	0
AET_Chr1_Loc001902.1	TRIAE_CS42_U_TGACv1_643881_AA2135700.1	776	0
AET_Chr1_Loc001903.1	TRIAE_CS42_6AS_TGACv1_485364_AA1544180.1	166	1.79e-51
AET_Chr1_Loc001904.24	TRIAE_CS42_1DL_TGACv1_061116_AA0185950.4	1283	0
AET_Chr1_Loc001905.4	TRIAE_CS42_1DL_TGACv1_061116_AA0185940.1	953	0
AET_Chr1_Loc001910.9	TRIAE_CS42_1AL_TGACv1_002171_AA0039400.2	62.8	2.32e-13
AET_Chr1_Loc001916.1	TRIAE_CS42_1DL_TGACv1_061521_AA0197680.1	520	0
AET_Chr1_Loc001917.4	TRIAE_CS42_1DL_TGACv1_061200_AA0188550.1	335	1.92e-118
AET_Chr1_Loc001919.5	TRIAE_CS42_1AL_TGACv1_000512_AA0013610.1	2813	0
AET_Chr1_Loc001930.22	TRIAE_CS42_1DL_TGACv1_061948_AA0206180.1	596	0
AET_Chr1_Loc001932.1	TRIAE_CS42_3DS_TGACv1_272763_AA0924960.1	132	7.63e-37
AET_Chr1_Loc001933.1	TRIAE_CS42_4BL_TGACv1_320690_AA1046320.1	406	1.42e-139
AET_Chr1_Loc001936.2	TRIAE_CS42_2BS_TGACv1_145894_AA0448440.1	415	1.75e-142
AET_Chr1_Loc001940.4	TRIAE_CS42_1DL_TGACv1_063114_AA0224090.2	737	0
AET_Chr1_Loc001947.1	TRIAE_CS42_6BL_TGACv1_500024_AA1597480.1	158	3.21e-46
AET_Chr1_Loc001950.2	TRIAE_CS42_1DL_TGACv1_063027_AA0223180.1	562	0
AET_Chr1_Loc001951.2	TRIAE_CS42_1DL_TGACv1_062859_AA0221070.1	749	0
AET_Chr1_Loc001954.11	TRIAE_CS42_1DL_TGACv1_061814_AA0203750.1	767	0
AET_Chr1_Loc001956.1	TRIAE_CS42_1DL_TGACv1_061613_AA0199960.1	233	8.66e-81
AET_Chr1_Loc001958.1	TRIAE_CS42_1AL_TGACv1_004995_AA0054460.1	66.2	1.58e-13
AET_Chr1_Loc001960.1	TRIAE_CS42_1DL_TGACv1_064137_AA0232800.1	325	5.24e-115
AET_Chr1_Loc001962.5	TRIAE_CS42_2BS_TGACv1_146397_AA0464200.1	75.9	1.88e-19
AET_Chr1_Loc001964.2	TRIAE_CS42_1DL_TGACv1_061868_AA0204850.2	169	1.26e-56
AET_Chr1_Loc001971.1	TRIAE_CS42_1BL_TGACv1_032399_AA0129440.1	659	0
AET_Chr1_Loc001972.14	TRIAE_CS42_1DL_TGACv1_062698_AA0218390.1	386	6.27e-139
AET_Chr1_Loc001974.1	TRIAE_CS42_1DL_TGACv1_063118_AA0224160.1	1175	0
AET_Chr1_Loc001976.1	TRIAE_CS42_1DL_TGACv1_061805_AA0203610.1	1120	0
AET_Chr1_Loc001977.15	TRIAE_CS42_2AS_TGACv1_112956_AA0348630.2	85.9	2.34e-19
AET_Chr1_Loc001980.3	TRIAE_CS42_7BS_TGACv1_592064_AA1929770.1	157	1.75e-48
AET_Chr1_Loc001985.28	TRIAE_CS42_1DL_TGACv1_061943_AA0206070.1	716	0
AET_Chr1_Loc001987.5	TRIAE_CS42_1DL_TGACv1_061943_AA0206090.3	1276	0
AET_Chr1_Loc001988.5	TRIAE_CS42_1BL_TGACv1_030424_AA0090350.2	286	3.67e-97
AET_Chr1_Loc001991.2	TRIAE_CS42_1DL_TGACv1_063703_AA0230090.1	1985	0
AET_Chr1_Loc001996.1	TRIAE_CS42_1DL_TGACv1_061255_AA0190230.1	166	1.35e-50
AET_Chr1_Loc001997.4	TRIAE_CS42_1DL_TGACv1_061661_AA0201230.2	686	0
AET_Chr1_Loc002001.3	TRIAE_CS42_1DL_TGACv1_061179_AA0188000.1	105	5.8e-29
AET_Chr1_Loc002004.2	TRIAE_CS42_U_TGACv1_640806_AA2074980.1	157	1.34e-51
AET_Chr1_Loc002006.3	TRIAE_CS42_1DL_TGACv1_062301_AA0212110.3	1639	0
AET_Chr1_Loc002008.18	TRIAE_CS42_1DL_TGACv1_068752_AA0238420.1	243	4.42e-84
AET_Chr1_Loc002010.3	TRIAE_CS42_1DL_TGACv1_062131_AA0209180.1	241	9.61e-84
AET_Chr1_Loc002011.2	TRIAE_CS42_1DL_TGACv1_065275_AA0236770.1	722	0
AET_Chr1_Loc002014.9	TRIAE_CS42_1BL_TGACv1_031688_AA0118850.1	416	3.29e-142
AET_Chr1_Loc002016.1	TRIAE_CS42_1DL_TGACv1_062229_AA0211020.3	1422	0
AET_Chr1_Loc002018.1	TRIAE_CS42_7AS_TGACv1_569987_AA1828170.1	111	3.1e-30
AET_Chr1_Loc002019.1	TRIAE_CS42_7AS_TGACv1_569641_AA1820980.1	80.5	2.59e-19
AET_Chr1_Loc002020.4	TRIAE_CS42_1DL_TGACv1_062345_AA0212980.2	1737	0
AET_Chr1_Loc002024.1	TRIAE_CS42_1DL_TGACv1_061091_AA0184720.1	291	2.91e-102
AET_Chr1_Loc002027.20	TRIAE_CS42_1DL_TGACv1_062887_AA0221370.1	507	0
AET_Chr1_Loc002029.7	TRIAE_CS42_1DL_TGACv1_061968_AA0206620.1	1477	0
AET_Chr1_Loc002031.3	TRIAE_CS42_1BL_TGACv1_030517_AA0093030.1	723	0
AET_Chr1_Loc002032.1	TRIAE_CS42_1DL_TGACv1_062108_AA0208870.1	1009	0
AET_Chr1_Loc002035.1	TRIAE_CS42_6BS_TGACv1_513283_AA1637260.1	150	3.52e-43
AET_Chr1_Loc002039.1	TRIAE_CS42_3AS_TGACv1_210487_AA0673240.1	1034	0
AET_Chr1_Loc002041.1	TRIAE_CS42_1DL_TGACv1_061075_AA0184270.1	240	1.77e-79
AET_Chr1_Loc002042.3	TRIAE_CS42_1DL_TGACv1_061075_AA0184240.2	1068	0
AET_Chr1_Loc002043.1	TRIAE_CS42_1DL_TGACv1_061300_AA0191760.1	393	5.62e-141
AET_Chr1_Loc002049.2	TRIAE_CS42_1DL_TGACv1_062621_AA0217350.1	855	0
AET_Chr1_Loc002050.1	TRIAE_CS42_6DS_TGACv1_542651_AA1726520.1	130	1.73e-37
AET_Chr1_Loc002052.2	TRIAE_CS42_1DL_TGACv1_061237_AA0189590.1	1330	0
AET_Chr1_Loc002053.2	TRIAE_CS42_1DL_TGACv1_061624_AA0200280.1	712	0
AET_Chr1_Loc002054.2	TRIAE_CS42_1AL_TGACv1_000220_AA0006530.1	3268	0
AET_Chr1_Loc002057.1	TRIAE_CS42_1DL_TGACv1_064773_AA0235680.2	683	0
AET_Chr1_Loc002058.1	TRIAE_CS42_1DL_TGACv1_064773_AA0235670.1	319	2.52e-112
AET_Chr1_Loc002059.2	TRIAE_CS42_1BL_TGACv1_032916_AA0135360.1	404	2.37e-141
AET_Chr1_Loc002065.1	TRIAE_CS42_2DS_TGACv1_177185_AA0568200.1	346	4.39e-122
AET_Chr1_Loc002070.1	TRIAE_CS42_1DL_TGACv1_065677_AA0237300.1	293	2.5e-103
AET_Chr1_Loc002071.7	TRIAE_CS42_1AL_TGACv1_001614_AA0032970.2	1147	0
AET_Chr1_Loc002072.1	TRIAE_CS42_1DL_TGACv1_061079_AA0184320.2	862	0
AET_Chr1_Loc002074.2	TRIAE_CS42_1DL_TGACv1_062624_AA0217370.1	251	2.53e-86
AET_Chr1_Loc002077.1	TRIAE_CS42_5AL_TGACv1_374200_AA1193450.1	343	4.85e-121
AET_Chr1_Loc002079.3	TRIAE_CS42_1AL_TGACv1_001427_AA0030390.2	1117	0
AET_Chr1_Loc002081.1	TRIAE_CS42_1BL_TGACv1_030369_AA0088240.1	110	6.3e-31
AET_Chr1_Loc002085.3	TRIAE_CS42_1DL_TGACv1_061279_AA0191050.2	1337	0
AET_Chr1_Loc002086.1	TRIAE_CS42_2AL_TGACv1_093084_AA0271480.1	58.5	1.64e-11
AET_Chr1_Loc002087.1	TRIAE_CS42_1DL_TGACv1_061374_AA0193380.1	2471	0
AET_Chr1_Loc002088.5	TRIAE_CS42_1DL_TGACv1_061374_AA0193400.1	492	1.07e-178
AET_Chr1_Loc002089.13	TRIAE_CS42_1DL_TGACv1_063426_AA0227110.2	685	0
AET_Chr1_Loc002093.2	TRIAE_CS42_2BL_TGACv1_130381_AA0409960.1	152	4.05e-48
AET_Chr1_Loc002095.7	TRIAE_CS42_1DL_TGACv1_061605_AA0199820.1	673	0
AET_Chr1_Loc002097.9	TRIAE_CS42_5DS_TGACv1_457921_AA1490810.1	297	2.34e-90
AET_Chr1_Loc002098.1	TRIAE_CS42_1DL_TGACv1_061409_AA0194430.1	737	0
AET_Chr1_Loc002099.3	TRIAE_CS42_1DL_TGACv1_062604_AA0217160.1	1719	0
AET_Chr1_Loc002100.3	TRIAE_CS42_1DL_TGACv1_062604_AA0217150.2	454	4.64e-163
AET_Chr1_Loc002101.5	TRIAE_CS42_1AL_TGACv1_002826_AA0045390.1	1568	0
AET_Chr1_Loc002102.21	TRIAE_CS42_6DL_TGACv1_527278_AA1701740.1	105	8.21e-25
AET_Chr1_Loc002104.20	TRIAE_CS42_7DS_TGACv1_622511_AA2041060.2	1970	0
AET_Chr1_Loc002107.4	TRIAE_CS42_1DL_TGACv1_063100_AA0223900.1	659	0
AET_Chr1_Loc002111.4	TRIAE_CS42_1DL_TGACv1_061511_AA0197330.1	1137	0
AET_Chr1_Loc002115.28	TRIAE_CS42_1DL_TGACv1_061480_AA0196490.1	557	0
AET_Chr1_Loc002118.1	TRIAE_CS42_2AL_TGACv1_093649_AA0284430.2	59.3	7.88e-12
AET_Chr1_Loc002120.1	TRIAE_CS42_1DL_TGACv1_061067_AA0183920.1	603	0
AET_Chr1_Loc002123.1	TRIAE_CS42_1DL_TGACv1_061651_AA0201060.1	1113	0
AET_Chr1_Loc002124.2	TRIAE_CS42_1DL_TGACv1_061651_AA0201070.1	195	3.65e-66
AET_Chr1_Loc002126.7	TRIAE_CS42_1DL_TGACv1_061647_AA0200890.1	583	0
AET_Chr1_Loc002128.6	TRIAE_CS42_1DL_TGACv1_061647_AA0200900.2	1626	0
AET_Chr1_Loc002130.1	TRIAE_CS42_1AL_TGACv1_003564_AA0050380.1	188	3.13e-63
AET_Chr1_Loc002131.1	TRIAE_CS42_1BL_TGACv1_031399_AA0113180.1	100	1.91e-28
AET_Chr1_Loc002134.1	TRIAE_CS42_1DL_TGACv1_062665_AA0217980.1	175	1.94e-57
AET_Chr1_Loc002135.1	TRIAE_CS42_1DL_TGACv1_062734_AA0218930.1	186	1.27e-62
AET_Chr1_Loc002139.1	TRIAE_CS42_1DL_TGACv1_063896_AA0231470.2	369	2.1e-132
AET_Chr1_Loc002140.1	TRIAE_CS42_1BL_TGACv1_032062_AA0124920.2	335	3e-119
AET_Chr1_Loc002143.2	TRIAE_CS42_1DL_TGACv1_063247_AA0225510.1	881	0
AET_Chr1_Loc002144.4	TRIAE_CS42_1DL_TGACv1_063247_AA0225520.1	556	0
AET_Chr1_Loc002145.3	TRIAE_CS42_1DL_TGACv1_062583_AA0216840.1	553	0
AET_Chr1_Loc002152.5	TRIAE_CS42_7AS_TGACv1_570517_AA1836970.1	188	1.89e-63
AET_Chr1_Loc002153.1	TRIAE_CS42_4DL_TGACv1_342745_AA1120830.1	248	4.66e-84
AET_Chr1_Loc002156.47	TRIAE_CS42_5BL_TGACv1_404619_AA1306360.1	1536	0
AET_Chr1_Loc002157.5	TRIAE_CS42_1AL_TGACv1_002791_AA0045210.1	376	7.18e-131
AET_Chr1_Loc002158.1	TRIAE_CS42_1DL_TGACv1_063516_AA0228130.1	587	0
AET_Chr1_Loc002159.2	TRIAE_CS42_1DL_TGACv1_066096_AA0237690.1	479	1.18e-173
AET_Chr1_Loc002161.1	TRIAE_CS42_2BL_TGACv1_130076_AA0402920.1	338	1.86e-113
AET_Chr1_Loc002162.3	TRIAE_CS42_1DL_TGACv1_063333_AA0226350.1	929	0
AET_Chr1_Loc002163.1	TRIAE_CS42_1BL_TGACv1_030548_AA0093680.1	996	0
AET_Chr1_Loc002165.4	TRIAE_CS42_1DL_TGACv1_062572_AA0216690.1	179	1.06e-55
AET_Chr1_Loc002166.3	TRIAE_CS42_1DL_TGACv1_061238_AA0189620.1	742	0
AET_Chr1_Loc002170.1	TRIAE_CS42_1DL_TGACv1_062549_AA0216300.1	665	0
AET_Chr1_Loc002172.2	TRIAE_CS42_1DL_TGACv1_062297_AA0212010.1	1061	0
AET_Chr1_Loc002173.3	TRIAE_CS42_1DL_TGACv1_063063_AA0223480.1	325	7.34e-116
AET_Chr1_Loc002175.3	TRIAE_CS42_1DL_TGACv1_062078_AA0208420.1	517	0
AET_Chr1_Loc002176.1	TRIAE_CS42_4DS_TGACv1_361289_AA1165040.1	91.3	3.28e-23
AET_Chr1_Loc002182.4	TRIAE_CS42_1DL_TGACv1_061108_AA0185600.1	708	0
AET_Chr1_Loc002184.1	TRIAE_CS42_1BL_TGACv1_032339_AA0128680.1	1553	0
AET_Chr1_Loc002185.4	TRIAE_CS42_1BL_TGACv1_031645_AA0117810.3	813	0
AET_Chr1_Loc002186.1	TRIAE_CS42_7BL_TGACv1_578627_AA1898080.2	306	1.67e-102
AET_Chr1_Loc002187.1	TRIAE_CS42_1BL_TGACv1_033889_AA0142540.1	163	3.29e-50
AET_Chr1_Loc002188.1	TRIAE_CS42_5DL_TGACv1_436153_AA1458650.1	122	1.49e-35
AET_Chr1_Loc002193.1	TRIAE_CS42_5DL_TGACv1_433694_AA1419680.1	144	2.76e-41
AET_Chr1_Loc002195.1	TRIAE_CS42_3DS_TGACv1_273789_AA0933460.1	186	7.88e-56
AET_Chr1_Loc002196.1	TRIAE_CS42_4BL_TGACv1_322584_AA1072160.1	137	3.44e-42
AET_Chr1_Loc002199.1	TRIAE_CS42_1DL_TGACv1_063873_AA0231400.1	820	0
AET_Chr1_Loc002210.3	TRIAE_CS42_1AL_TGACv1_007391_AA0055320.1	249	1.8e-84
AET_Chr1_Loc002211.1	TRIAE_CS42_1DL_TGACv1_067388_AA0238180.2	100	8.43e-28
AET_Chr1_Loc002218.1	TRIAE_CS42_1DL_TGACv1_063479_AA0227700.1	395	5.25e-142
AET_Chr1_Loc002225.1	TRIAE_CS42_5AS_TGACv1_393893_AA1276950.1	133	1.15e-40
AET_Chr1_Loc002226.7	TRIAE_CS42_1DL_TGACv1_061257_AA0190240.1	933	0
AET_Chr1_Loc002227.3	TRIAE_CS42_1DL_TGACv1_061257_AA0190300.1	829	0
AET_Chr1_Loc002229.1	TRIAE_CS42_1DL_TGACv1_064868_AA0235940.1	435	5.56e-157
AET_Chr1_Loc002232.1	TRIAE_CS42_1DS_TGACv1_088323_AA0265790.1	337	9.95e-115
AET_Chr1_Loc002236.1	TRIAE_CS42_3B_TGACv1_221552_AA0744080.1	228	4.48e-71
AET_Chr1_Loc002240.15	TRIAE_CS42_1AL_TGACv1_001661_AA0033730.1	81.6	4.18e-20
AET_Chr1_Loc002243.1	TRIAE_CS42_1DL_TGACv1_062986_AA0222620.1	311	2.48e-110
AET_Chr1_Loc002245.1	TRIAE_CS42_4BL_TGACv1_321332_AA1059140.1	327	1.96e-115
AET_Chr1_Loc002246.1	TRIAE_CS42_1AL_TGACv1_000966_AA0022860.1	902	0
AET_Chr1_Loc002248.1	TRIAE_CS42_7DL_TGACv1_604502_AA1998710.1	357	6.61e-117
AET_Chr1_Loc002252.1	TRIAE_CS42_U_TGACv1_674115_AA2156410.1	368	8.26e-126
AET_Chr1_Loc002253.1	TRIAE_CS42_1DL_TGACv1_062367_AA0213360.1	459	1.44e-166
AET_Chr1_Loc002257.1	TRIAE_CS42_6AL_TGACv1_472187_AA1518830.1	87.8	5.89e-22
AET_Chr1_Loc002258.2	TRIAE_CS42_7AS_TGACv1_569489_AA1817330.1	220	1.01e-68
AET_Chr1_Loc002259.3	TRIAE_CS42_1DL_TGACv1_063225_AA0225200.2	229	5.19e-79
AET_Chr1_Loc002262.1	TRIAE_CS42_1DL_TGACv1_061679_AA0201530.1	1314	0
AET_Chr1_Loc002263.1	TRIAE_CS42_1DL_TGACv1_061679_AA0201520.1	516	0
AET_Chr1_Loc002266.1	TRIAE_CS42_1DL_TGACv1_062754_AA0219380.1	700	0
AET_Chr1_Loc002267.3	TRIAE_CS42_1DL_TGACv1_065363_AA0236960.2	295	2.11e-102
AET_Chr1_Loc002272.4	TRIAE_CS42_U_TGACv1_642769_AA2123050.1	465	1.26e-167
AET_Chr1_Loc002273.1	TRIAE_CS42_5BL_TGACv1_404624_AA1306500.1	279	2.65e-90
AET_Chr1_Loc002275.26	TRIAE_CS42_1AL_TGACv1_000443_AA0012190.1	1190	0
AET_Chr1_Loc002276.5	TRIAE_CS42_1DL_TGACv1_063630_AA0229360.1	749	0
AET_Chr1_Loc002277.1	TRIAE_CS42_1DL_TGACv1_063630_AA0229350.1	507	0
AET_Chr1_Loc002279.1	TRIAE_CS42_1AL_TGACv1_002270_AA0040290.1	1076	0
AET_Chr1_Loc002281.3	TRIAE_CS42_1DL_TGACv1_062543_AA0216190.1	1289	0
AET_Chr1_Loc002285.1	TRIAE_CS42_1BL_TGACv1_030685_AA0097890.1	1286	0
AET_Chr1_Loc002287.1	TRIAE_CS42_1AL_TGACv1_001992_AA0037540.1	245	3.18e-83
AET_Chr1_Loc002288.5	TRIAE_CS42_1DL_TGACv1_061602_AA0199740.1	733	0
AET_Chr1_Loc002292.1	TRIAE_CS42_1BL_TGACv1_031005_AA0105570.1	80.9	1.06e-20
AET_Chr1_Loc002293.1	TRIAE_CS42_1DL_TGACv1_062706_AA0218470.1	184	1.35e-61
AET_Chr1_Loc002297.1	TRIAE_CS42_2DL_TGACv1_159076_AA0531890.1	121	2.86e-34
AET_Chr1_Loc002298.1	TRIAE_CS42_2DL_TGACv1_159076_AA0531890.1	183	2.43e-57
AET_Chr1_Loc002301.1	TRIAE_CS42_1DL_TGACv1_062143_AA0209310.1	422	1.55e-151
AET_Chr1_Loc002302.1	TRIAE_CS42_1DL_TGACv1_062143_AA0209330.1	2593	0
AET_Chr1_Loc002311.1	TRIAE_CS42_5AL_TGACv1_378987_AA1255240.1	107	5.32e-31
AET_Chr1_Loc002312.1	TRIAE_CS42_2BL_TGACv1_136597_AA0444990.1	141	2.43e-45
AET_Chr1_Loc002313.1	TRIAE_CS42_5DL_TGACv1_436660_AA1462560.1	495	1.08e-176
AET_Chr1_Loc002314.1	TRIAE_CS42_5DL_TGACv1_436795_AA1463250.1	407	3.15e-144
AET_Chr1_Loc002317.9	TRIAE_CS42_4DL_TGACv1_342545_AA1116260.1	157	9.3e-45
AET_Chr1_Loc002318.1	TRIAE_CS42_5DL_TGACv1_439510_AA1468990.1	129	2.34e-38
AET_Chr1_Loc002319.1	TRIAE_CS42_7BL_TGACv1_584395_AA1919200.1	148	4.12e-48
AET_Chr1_Loc002320.5	TRIAE_CS42_1DL_TGACv1_061777_AA0203330.1	674	0
AET_Chr1_Loc002322.1	TRIAE_CS42_7DS_TGACv1_621623_AA2021410.2	74.3	1.21e-15
AET_Chr1_Loc002324.3	TRIAE_CS42_7AS_TGACv1_569013_AA1804760.2	573	0
AET_Chr1_Loc002325.1	TRIAE_CS42_2AL_TGACv1_097199_AA0323400.1	93.6	5.44e-23
AET_Chr1_Loc002327.1	TRIAE_CS42_3B_TGACv1_241172_AA0833525.1	200	3.78e-68
AET_Chr1_Loc002328.2	TRIAE_CS42_5DL_TGACv1_436858_AA1463620.1	196	3.26e-66
AET_Chr1_Loc002329.7	TRIAE_CS42_1BL_TGACv1_030980_AA0104990.2	1500	0
AET_Chr1_Loc002332.2	TRIAE_CS42_1DL_TGACv1_061115_AA0185900.1	642	0
AET_Chr1_Loc002333.1	TRIAE_CS42_6DL_TGACv1_526388_AA1681680.1	331	2.76e-113
AET_Chr1_Loc002334.1	TRIAE_CS42_4AL_TGACv1_291365_AA0994230.1	198	2.98e-63
AET_Chr1_Loc002336.11	TRIAE_CS42_1DL_TGACv1_061648_AA0200950.1	969	0
AET_Chr1_Loc002339.3	TRIAE_CS42_1AL_TGACv1_002091_AA0038690.2	1481	0
AET_Chr1_Loc002341.4	TRIAE_CS42_1DL_TGACv1_061766_AA0203110.2	673	0
AET_Chr1_Loc002344.2	TRIAE_CS42_1DL_TGACv1_062473_AA0215000.1	927	0
AET_Chr1_Loc002346.1	TRIAE_CS42_1DL_TGACv1_061281_AA0191170.1	830	0
AET_Chr1_Loc002351.14	TRIAE_CS42_1DL_TGACv1_063492_AA0227900.1	639	0
AET_Chr1_Loc002355.1	TRIAE_CS42_2BS_TGACv1_147616_AA0485600.1	142	4.27e-41
AET_Chr1_Loc002359.71	TRIAE_CS42_1AS_TGACv1_021111_AA0081020.1	70.9	4.91e-16
AET_Chr1_Loc002360.3	TRIAE_CS42_1DL_TGACv1_061349_AA0192830.1	727	0
AET_Chr1_Loc002361.1	TRIAE_CS42_1DL_TGACv1_062166_AA0209800.1	746	0
AET_Chr1_Loc002362.4	TRIAE_CS42_1DL_TGACv1_062831_AA0220650.1	776	0
AET_Chr1_Loc002369.1	TRIAE_CS42_1DL_TGACv1_062628_AA0217480.1	624	0
AET_Chr1_Loc002370.1	TRIAE_CS42_2BL_TGACv1_129396_AA0381710.3	107	9.46e-29
AET_Chr1_Loc002371.5	TRIAE_CS42_1DL_TGACv1_062700_AA0218440.1	581	0
AET_Chr1_Loc002374.1	TRIAE_CS42_1DL_TGACv1_062700_AA0218410.1	1352	0
AET_Chr1_Loc002375.3	TRIAE_CS42_1DL_TGACv1_063059_AA0223420.1	647	0
AET_Chr1_Loc002376.1	TRIAE_CS42_1DL_TGACv1_063059_AA0223410.1	1100	0
AET_Chr1_Loc002381.1	TRIAE_CS42_1DL_TGACv1_061081_AA0184380.1	389	6.28e-140
AET_Chr1_Loc002382.2	TRIAE_CS42_1DL_TGACv1_061081_AA0184370.1	784	0
AET_Chr1_Loc002384.1	TRIAE_CS42_1DL_TGACv1_061817_AA0203820.1	230	1.78e-79
AET_Chr1_Loc002385.12	TRIAE_CS42_1DL_TGACv1_063432_AA0227240.1	448	6.44e-161
AET_Chr1_Loc002386.2	TRIAE_CS42_1DL_TGACv1_063432_AA0227210.1	1189	0
AET_Chr1_Loc002387.1	TRIAE_CS42_2BL_TGACv1_130173_AA0405530.1	52.4	3.21e-08
AET_Chr1_Loc002388.1	TRIAE_CS42_2AL_TGACv1_095475_AA0311300.1	130	4.2e-38
AET_Chr1_Loc002390.1	TRIAE_CS42_1AL_TGACv1_003384_AA0049460.1	429	8.63e-154
AET_Chr1_Loc002391.3	TRIAE_CS42_1DL_TGACv1_061293_AA0191530.1	320	1.05e-112
AET_Chr1_Loc002392.5	TRIAE_CS42_1DL_TGACv1_062916_AA0221650.1	472	3.28e-171
AET_Chr1_Loc002393.1	TRIAE_CS42_1DL_TGACv1_062916_AA0221630.1	474	2.2e-172
AET_Chr1_Loc002394.1	TRIAE_CS42_U_TGACv1_641932_AA2107590.1	456	4.28e-165
AET_Chr1_Loc002395.1	TRIAE_CS42_7DS_TGACv1_624832_AA2063430.1	62	3.34e-13
AET_Chr1_Loc002396.2	TRIAE_CS42_1DL_TGACv1_062300_AA0212070.1	239	1.61e-81
AET_Chr1_Loc002397.1	TRIAE_CS42_1DL_TGACv1_062300_AA0212050.1	479	3.95e-174
AET_Chr1_Loc002398.2	TRIAE_CS42_1BL_TGACv1_033063_AA0136590.1	446	3.96e-161
AET_Chr1_Loc002401.7	TRIAE_CS42_1DL_TGACv1_062253_AA0211430.1	1932	0
AET_Chr1_Loc002407.1	TRIAE_CS42_1DL_TGACv1_061325_AA0192410.1	493	2.39e-179
AET_Chr1_Loc002408.1	TRIAE_CS42_1BL_TGACv1_030621_AA0096040.1	1286	0
AET_Chr1_Loc002409.1	TRIAE_CS42_1DL_TGACv1_063179_AA0224700.1	484	3.62e-174
AET_Chr1_Loc002410.1	TRIAE_CS42_4DL_TGACv1_344104_AA1143710.5	614	0
AET_Chr1_Loc002414.4	TRIAE_CS42_1DL_TGACv1_061754_AA0202890.1	1280	0
AET_Chr1_Loc002415.1	TRIAE_CS42_1DL_TGACv1_061983_AA0206840.1	781	0
AET_Chr1_Loc002419.1	TRIAE_CS42_1AL_TGACv1_002447_AA0042070.2	499	0
AET_Chr1_Loc002423.3	TRIAE_CS42_1BL_TGACv1_030308_AA0086270.1	2821	0
AET_Chr1_Loc002425.1	TRIAE_CS42_1DL_TGACv1_061198_AA0188540.1	45.8	7.31e-06
AET_Chr1_Loc002427.1	TRIAE_CS42_3B_TGACv1_224779_AA0801435.1	366	9.03e-131
AET_Chr1_Loc002429.1	TRIAE_CS42_1DL_TGACv1_061777_AA0203330.1	442	2.06e-157
AET_Chr1_Loc002431.1	TRIAE_CS42_2DS_TGACv1_179343_AA0606320.1	536	0
AET_Chr1_Loc002434.12	TRIAE_CS42_1DL_TGACv1_061956_AA0206340.3	1093	0
AET_Chr1_Loc002435.1	TRIAE_CS42_1DL_TGACv1_063379_AA0226840.1	693	0
AET_Chr1_Loc002440.1	TRIAE_CS42_1DL_TGACv1_061268_AA0190590.1	916	0
AET_Chr1_Loc002441.1	TRIAE_CS42_1BL_TGACv1_030320_AA0086600.1	1624	0
AET_Chr1_Loc002442.1	TRIAE_CS42_7BL_TGACv1_578173_AA1890570.1	101	2.76e-26
AET_Chr1_Loc002444.2	TRIAE_CS42_1DL_TGACv1_063374_AA0226760.1	1062	0
AET_Chr1_Loc002445.1	TRIAE_CS42_1DL_TGACv1_063374_AA0226750.1	736	0
AET_Chr1_Loc002446.2	TRIAE_CS42_4DS_TGACv1_363025_AA1183060.1	142	4.89e-41
AET_Chr1_Loc002450.1	TRIAE_CS42_5AL_TGACv1_378691_AA1254280.1	291	8.05e-96
AET_Chr1_Loc002451.2	TRIAE_CS42_1AL_TGACv1_001623_AA0033120.1	932	0
AET_Chr1_Loc002452.3	TRIAE_CS42_1DL_TGACv1_062051_AA0208040.1	74.7	3.15e-17
AET_Chr1_Loc002453.4	TRIAE_CS42_1DL_TGACv1_062513_AA0215720.1	777	0
AET_Chr1_Loc002460.1	TRIAE_CS42_1DL_TGACv1_061744_AA0202780.1	178	1.23e-58
AET_Chr1_Loc002463.1	TRIAE_CS42_6DL_TGACv1_526482_AA1684890.1	144	2.98e-41
AET_Chr1_Loc002464.2	TRIAE_CS42_1DL_TGACv1_064402_AA0234300.1	407	2.81e-146
AET_Chr1_Loc002466.2	TRIAE_CS42_6AL_TGACv1_474211_AA1534500.1	483	1.23e-170
AET_Chr1_Loc002467.1	TRIAE_CS42_6AL_TGACv1_474211_AA1534500.1	483	1.23e-170
AET_Chr1_Loc002474.2	TRIAE_CS42_1DL_TGACv1_062077_AA0208390.1	1583	0
AET_Chr1_Loc002476.4	TRIAE_CS42_1AL_TGACv1_000228_AA0006700.1	416	1.81e-145
AET_Chr1_Loc002479.1	TRIAE_CS42_1DL_TGACv1_061684_AA0201690.1	1384	0
AET_Chr1_Loc002484.1	TRIAE_CS42_1DL_TGACv1_061861_AA0204560.1	569	0
AET_Chr1_Loc002486.1	TRIAE_CS42_1DL_TGACv1_061117_AA0185970.1	711	0
AET_Chr1_Loc002491.1	TRIAE_CS42_3DS_TGACv1_271669_AA0905160.4	212	1.85e-61
AET_Chr1_Loc002492.1	TRIAE_CS42_1DL_TGACv1_061944_AA0206110.1	381	7.13e-136
AET_Chr1_Loc002494.1	TRIAE_CS42_1BL_TGACv1_032012_AA0124180.1	200	5.01e-67
AET_Chr1_Loc002495.8	TRIAE_CS42_3B_TGACv1_223913_AA0789550.1	796	0
AET_Chr1_Loc002498.4	TRIAE_CS42_1DL_TGACv1_062531_AA0215930.1	670	0
AET_Chr1_Loc002499.3	TRIAE_CS42_5BS_TGACv1_424666_AA1391170.1	1189	0
AET_Chr1_Loc002500.2	TRIAE_CS42_1DL_TGACv1_065435_AA0237090.1	1678	0
AET_Chr1_Loc002501.1	TRIAE_CS42_2AL_TGACv1_093170_AA0273980.1	243	3.64e-79
AET_Chr1_Loc002502.3	TRIAE_CS42_1AL_TGACv1_001574_AA0032460.5	1686	0
AET_Chr1_Loc002503.1	TRIAE_CS42_1DL_TGACv1_061486_AA0196700.1	767	0
AET_Chr1_Loc002504.1	TRIAE_CS42_1DL_TGACv1_061343_AA0192720.1	662	0
AET_Chr1_Loc002506.2	TRIAE_CS42_1BL_TGACv1_030327_AA0086810.2	358	1.81e-125
AET_Chr1_Loc002508.4	TRIAE_CS42_1AL_TGACv1_001700_AA0034150.1	2373	0
AET_Chr1_Loc002511.2	TRIAE_CS42_1AL_TGACv1_001859_AA0035870.2	1419	0
AET_Chr1_Loc002513.1	TRIAE_CS42_1DL_TGACv1_062176_AA0210050.1	690	0
AET_Chr1_Loc002514.2	TRIAE_CS42_1DL_TGACv1_061525_AA0197720.2	1157	0
AET_Chr1_Loc002515.1	TRIAE_CS42_1DL_TGACv1_061525_AA0197740.1	1154	0
AET_Chr1_Loc002516.2	TRIAE_CS42_1AL_TGACv1_000810_AA0019480.1	396	5.95e-143
AET_Chr1_Loc002517.1	TRIAE_CS42_1DL_TGACv1_062511_AA0215670.1	335	2.71e-119
AET_Chr1_Loc002520.6	TRIAE_CS42_1DL_TGACv1_061320_AA0192360.1	574	0
AET_Chr1_Loc002523.1	TRIAE_CS42_1AL_TGACv1_001337_AA0028910.1	1429	0
AET_Chr1_Loc002525.1	TRIAE_CS42_1DL_TGACv1_062491_AA0215250.1	599	0
AET_Chr1_Loc002527.6	TRIAE_CS42_1DL_TGACv1_063396_AA0226880.2	873	0
AET_Chr1_Loc002530.1	TRIAE_CS42_1DL_TGACv1_061985_AA0206860.1	862	0
AET_Chr1_Loc002533.3	TRIAE_CS42_1DL_TGACv1_062184_AA0210120.1	423	5.79e-153
AET_Chr1_Loc002534.2	TRIAE_CS42_1AL_TGACv1_000844_AA0020220.1	545	0
AET_Chr1_Loc002539.3	TRIAE_CS42_1DL_TGACv1_061144_AA0186880.1	466	4.35e-169
AET_Chr1_Loc002541.1	TRIAE_CS42_1DL_TGACv1_061144_AA0186870.1	337	3.97e-120
AET_Chr1_Loc002544.1	TRIAE_CS42_1BL_TGACv1_030533_AA0093340.1	244	1.28e-80
AET_Chr1_Loc002545.1	TRIAE_CS42_1DL_TGACv1_062625_AA0217410.1	671	0
AET_Chr1_Loc002547.1	TRIAE_CS42_3B_TGACv1_227843_AA0824880.1	204	2.18e-69
AET_Chr1_Loc002548.1	TRIAE_CS42_1DL_TGACv1_062272_AA0211700.1	401	1.52e-144
AET_Chr1_Loc002550.3	TRIAE_CS42_1DL_TGACv1_061302_AA0191780.1	744	0
AET_Chr1_Loc002553.4	TRIAE_CS42_1DL_TGACv1_061704_AA0201990.1	342	2.45e-120
AET_Chr1_Loc002554.1	TRIAE_CS42_1DL_TGACv1_063553_AA0228580.1	1604	0
AET_Chr1_Loc002556.3	TRIAE_CS42_1AL_TGACv1_001031_AA0023780.3	1490	0
AET_Chr1_Loc002558.2	TRIAE_CS42_1DL_TGACv1_061951_AA0206220.1	905	0
AET_Chr1_Loc002560.5	TRIAE_CS42_1DL_TGACv1_062689_AA0218170.1	759	0
AET_Chr1_Loc002561.4	TRIAE_CS42_1DL_TGACv1_063451_AA0227390.1	287	2.33e-101
AET_Chr1_Loc002562.1	TRIAE_CS42_1DL_TGACv1_063451_AA0227410.1	525	0
AET_Chr1_Loc002563.3	TRIAE_CS42_1AL_TGACv1_000765_AA0018630.1	292	8.13e-103
AET_Chr1_Loc002565.7	TRIAE_CS42_1BL_TGACv1_033167_AA0137490.1	1752	0
AET_Chr1_Loc002568.2	TRIAE_CS42_1DL_TGACv1_064642_AA0235230.1	530	0
AET_Chr1_Loc002571.3	TRIAE_CS42_5BL_TGACv1_406832_AA1350260.2	83.6	7.17e-20
AET_Chr1_Loc002573.2	TRIAE_CS42_1AL_TGACv1_002144_AA0039090.1	602	0
AET_Chr1_Loc002574.1	TRIAE_CS42_1DL_TGACv1_063216_AA0225070.1	1098	0
AET_Chr1_Loc002575.8	TRIAE_CS42_1DL_TGACv1_061954_AA0206320.1	520	0
AET_Chr1_Loc002576.1	TRIAE_CS42_1DL_TGACv1_061414_AA0194560.1	847	0
AET_Chr1_Loc002577.1	TRIAE_CS42_1DL_TGACv1_061414_AA0194570.1	564	0
AET_Chr1_Loc002581.9	TRIAE_CS42_1DL_TGACv1_064351_AA0234110.1	1016	0
AET_Chr1_Loc002583.1	TRIAE_CS42_2DL_TGACv1_167278_AA0565370.1	145	4.29e-46
AET_Chr1_Loc002584.2	TRIAE_CS42_1DL_TGACv1_063620_AA0229200.1	747	0
AET_Chr1_Loc002588.1	TRIAE_CS42_U_TGACv1_641039_AA2082970.1	798	0
AET_Chr1_Loc002589.2	TRIAE_CS42_1DL_TGACv1_063219_AA0225090.1	455	2.54e-164
AET_Chr1_Loc002590.1	TRIAE_CS42_1DL_TGACv1_061767_AA0203120.1	815	0
AET_Chr1_Loc002592.7	TRIAE_CS42_1DL_TGACv1_063694_AA0229980.1	420	3.7e-151
AET_Chr1_Loc002594.1	TRIAE_CS42_4DL_TGACv1_343897_AA1141230.1	441	2.83e-158
AET_Chr1_Loc002595.1	TRIAE_CS42_1DL_TGACv1_064389_AA0234210.1	282	7.42e-99
AET_Chr1_Loc002596.7	TRIAE_CS42_1BL_TGACv1_033455_AA0139600.1	268	4.79e-94
AET_Chr1_Loc002597.1	TRIAE_CS42_5DL_TGACv1_436858_AA1463620.1	94.7	6.44e-27
AET_Chr1_Loc002599.2	TRIAE_CS42_1DL_TGACv1_061314_AA0192270.2	557	0
AET_Chr1_Loc002600.1	TRIAE_CS42_1DL_TGACv1_061314_AA0192280.1	526	0
AET_Chr1_Loc002601.3	TRIAE_CS42_1DL_TGACv1_062937_AA0221920.1	535	0
AET_Chr1_Loc002602.1	TRIAE_CS42_1AL_TGACv1_000103_AA0003400.1	411	7.08e-147
AET_Chr1_Loc002603.4	TRIAE_CS42_1DL_TGACv1_061148_AA0187060.1	2041	0
AET_Chr1_Loc002605.20	TRIAE_CS42_1DL_TGACv1_061148_AA0187040.1	1651	0
AET_Chr1_Loc002606.13	TRIAE_CS42_1DL_TGACv1_061214_AA0189100.1	1123	0
AET_Chr1_Loc002607.1	TRIAE_CS42_1DL_TGACv1_061214_AA0189090.2	404	2.9e-145
AET_Chr1_Loc002608.2	TRIAE_CS42_1DL_TGACv1_063123_AA0224200.1	972	0
AET_Chr1_Loc002615.3	TRIAE_CS42_1DL_TGACv1_062012_AA0207390.1	610	0
AET_Chr1_Loc002616.1	TRIAE_CS42_1DL_TGACv1_062980_AA0222540.1	814	0
AET_Chr1_Loc002617.2	TRIAE_CS42_1DL_TGACv1_062980_AA0222550.1	2182	0
AET_Chr1_Loc002618.1	TRIAE_CS42_1DL_TGACv1_061095_AA0184970.1	1598	0
AET_Chr1_Loc002619.5	TRIAE_CS42_1DL_TGACv1_061095_AA0184930.1	753	0
AET_Chr1_Loc002621.11	TRIAE_CS42_1DL_TGACv1_061095_AA0184920.1	1868	0
AET_Chr1_Loc002622.1	TRIAE_CS42_1DL_TGACv1_061095_AA0184900.1	132	7.12e-38
AET_Chr1_Loc002623.1	TRIAE_CS42_6BL_TGACv1_500123_AA1599440.1	286	3.68e-94
AET_Chr1_Loc002624.1	TRIAE_CS42_1AL_TGACv1_001170_AA0026480.1	752	0
AET_Chr1_Loc002625.2	TRIAE_CS42_U_TGACv1_641884_AA2106630.1	1491	0
AET_Chr1_Loc002626.1	TRIAE_CS42_1BL_TGACv1_033285_AA0138440.1	637	0
AET_Chr1_Loc002628.3	TRIAE_CS42_1DL_TGACv1_062654_AA0217880.1	316	8.37e-108
AET_Chr1_Loc002630.1	TRIAE_CS42_6DL_TGACv1_527283_AA1701750.1	146	1.67e-42
AET_Chr1_Loc002632.1	TRIAE_CS42_3DL_TGACv1_250801_AA0873380.1	231	6.3e-74
AET_Chr1_Loc002633.2	TRIAE_CS42_1AL_TGACv1_000330_AA0009170.1	257	4.26e-89
AET_Chr1_Loc002634.1	TRIAE_CS42_1DL_TGACv1_061101_AA0185230.1	224	4.97e-77
AET_Chr1_Loc002636.1	TRIAE_CS42_U_TGACv1_641867_AA2106150.1	971	0
AET_Chr1_Loc002640.3	TRIAE_CS42_1DL_TGACv1_062752_AA0219340.4	1548	0
AET_Chr1_Loc002641.3	TRIAE_CS42_1DL_TGACv1_061535_AA0198100.1	1170	0
AET_Chr1_Loc002642.1	TRIAE_CS42_5BL_TGACv1_404147_AA1286730.1	106	1.14e-30
AET_Chr1_Loc002643.2	TRIAE_CS42_1DL_TGACv1_063136_AA0224300.1	262	1.21e-89
AET_Chr1_Loc002649.2	TRIAE_CS42_1DL_TGACv1_062233_AA0211030.1	361	1.99e-124
AET_Chr1_Loc002650.1	TRIAE_CS42_1DL_TGACv1_061793_AA0203460.1	251	4e-79
AET_Chr1_Loc002651.2	TRIAE_CS42_1DL_TGACv1_061793_AA0203460.1	1538	0
AET_Chr1_Loc002657.1	TRIAE_CS42_1DL_TGACv1_062395_AA0213780.1	582	0
AET_Chr1_Loc002660.5	TRIAE_CS42_1DL_TGACv1_062999_AA0222780.1	1746	0
AET_Chr1_Loc002661.3	TRIAE_CS42_1DL_TGACv1_062999_AA0222800.1	214	2.96e-72
AET_Chr1_Loc002663.4	TRIAE_CS42_1DL_TGACv1_063052_AA0223380.1	532	0
AET_Chr1_Loc002664.1	TRIAE_CS42_1AL_TGACv1_000090_AA0002980.1	167	7.91e-56
AET_Chr1_Loc002665.1	TRIAE_CS42_5DS_TGACv1_457199_AA1483700.1	100	2.1e-26
AET_Chr1_Loc002666.2	TRIAE_CS42_1DL_TGACv1_064981_AA0236360.1	849	0
AET_Chr1_Loc002667.5	TRIAE_CS42_U_TGACv1_641106_AA2085250.1	1276	0
AET_Chr1_Loc002668.2	TRIAE_CS42_1DL_TGACv1_063276_AA0225730.1	551	0
AET_Chr1_Loc002669.3	TRIAE_CS42_1DL_TGACv1_063241_AA0225450.1	999	0
AET_Chr1_Loc002673.1	TRIAE_CS42_U_TGACv1_643795_AA2135150.1	635	0
AET_Chr1_Loc002676.27	TRIAE_CS42_1DL_TGACv1_062446_AA0214600.1	2326	0
AET_Chr1_Loc002686.2	TRIAE_CS42_1AL_TGACv1_002161_AA0039270.1	698	0
AET_Chr1_Loc002688.1	TRIAE_CS42_1DL_TGACv1_062469_AA0214930.1	1060	0
AET_Chr1_Loc002689.1	TRIAE_CS42_1DL_TGACv1_061165_AA0187620.1	404	1.63e-145
AET_Chr1_Loc002691.1	TRIAE_CS42_1DL_TGACv1_062985_AA0222600.1	425	7.11e-153
AET_Chr1_Loc002696.1	TRIAE_CS42_1BL_TGACv1_032872_AA0134970.1	374	1.29e-133
AET_Chr1_Loc002699.1	TRIAE_CS42_1DL_TGACv1_062452_AA0214720.1	1099	0
AET_Chr1_Loc002700.5	TRIAE_CS42_1DL_TGACv1_062452_AA0214710.1	359	4.44e-125
AET_Chr1_Loc002701.2	TRIAE_CS42_1DL_TGACv1_062452_AA0214690.1	972	0
AET_Chr1_Loc002702.1	TRIAE_CS42_1DL_TGACv1_061902_AA0205430.1	1882	0
AET_Chr1_Loc002706.5	TRIAE_CS42_1DL_TGACv1_061871_AA0205020.1	709	0
AET_Chr1_Loc002707.1	TRIAE_CS42_1DL_TGACv1_063528_AA0228250.1	647	0
AET_Chr1_Loc002708.1	TRIAE_CS42_1DL_TGACv1_061162_AA0187580.1	1110	0
AET_Chr1_Loc002709.1	TRIAE_CS42_1BL_TGACv1_032580_AA0131680.1	1195	0
AET_Chr1_Loc002711.3	TRIAE_CS42_1DL_TGACv1_062477_AA0215020.1	342	3.94e-120
AET_Chr1_Loc002714.7	TRIAE_CS42_1DL_TGACv1_062221_AA0210730.1	946	0
AET_Chr1_Loc002715.2	TRIAE_CS42_1AL_TGACv1_000868_AA0020680.1	350	2.56e-123
AET_Chr1_Loc002716.2	TRIAE_CS42_1DL_TGACv1_062027_AA0207730.2	1037	0
AET_Chr1_Loc002718.1	TRIAE_CS42_1DL_TGACv1_061933_AA0205810.2	569	0
AET_Chr1_Loc002720.2	TRIAE_CS42_1DL_TGACv1_061933_AA0205780.1	2290	0
AET_Chr1_Loc002721.1	TRIAE_CS42_1DL_TGACv1_061933_AA0205770.1	556	0
AET_Chr1_Loc002722.1	TRIAE_CS42_1DL_TGACv1_061831_AA0204080.1	649	0
AET_Chr1_Loc002723.2	TRIAE_CS42_1DL_TGACv1_061831_AA0204060.1	585	0
AET_Chr1_Loc002725.4	TRIAE_CS42_1DL_TGACv1_061471_AA0196130.1	509	0
AET_Chr1_Loc002726.4	TRIAE_CS42_1DL_TGACv1_061471_AA0196180.1	1300	0
AET_Chr1_Loc002728.6	TRIAE_CS42_2BL_TGACv1_131240_AA0424890.1	46.2	2.91e-07
AET_Chr1_Loc002729.20	TRIAE_CS42_1DL_TGACv1_062359_AA0213220.1	2508	0
AET_Chr1_Loc002730.2	TRIAE_CS42_1DL_TGACv1_062359_AA0213210.1	730	0
AET_Chr1_Loc002731.2	TRIAE_CS42_1BL_TGACv1_031202_AA0109560.1	869	0
AET_Chr1_Loc002732.1	TRIAE_CS42_1DL_TGACv1_063188_AA0224790.1	421	1.26e-151
AET_Chr1_Loc002733.3	TRIAE_CS42_1BL_TGACv1_031713_AA0119480.1	622	0
AET_Chr1_Loc002735.1	TRIAE_CS42_1AL_TGACv1_000908_AA0021600.1	327	4.81e-116
AET_Chr1_Loc002736.2	TRIAE_CS42_1DL_TGACv1_061136_AA0186450.1	1602	0
AET_Chr1_Loc002741.1	TRIAE_CS42_1AL_TGACv1_001395_AA0029970.1	446	3.46e-161
AET_Chr1_Loc002742.2	TRIAE_CS42_1DL_TGACv1_062271_AA0211650.1	592	0
AET_Chr1_Loc002744.1	TRIAE_CS42_1DL_TGACv1_062718_AA0218670.2	193	9.71e-66
AET_Chr1_Loc002745.1	TRIAE_CS42_1BL_TGACv1_032281_AA0127860.1	333	8.3e-118
AET_Chr1_Loc002748.1	TRIAE_CS42_1DL_TGACv1_061633_AA0200590.1	508	0
AET_Chr1_Loc002749.5	TRIAE_CS42_6DL_TGACv1_526630_AA1688600.1	602	0
AET_Chr1_Loc002750.1	TRIAE_CS42_1DL_TGACv1_062154_AA0209480.1	609	0
AET_Chr1_Loc002751.4	TRIAE_CS42_1DL_TGACv1_062079_AA0208450.1	453	6.55e-163
AET_Chr1_Loc002752.5	TRIAE_CS42_1DL_TGACv1_063132_AA0224230.2	179	6.67e-60
AET_Chr1_Loc002753.1	TRIAE_CS42_1DL_TGACv1_061938_AA0205880.1	280	2.81e-98
AET_Chr1_Loc002756.7	TRIAE_CS42_1DL_TGACv1_064070_AA0232410.1	843	0
AET_Chr1_Loc002757.6	TRIAE_CS42_1DL_TGACv1_062724_AA0218730.2	1694	0
AET_Chr1_Loc002758.12	TRIAE_CS42_1BL_TGACv1_031681_AA0118690.2	2642	0
AET_Chr1_Loc002759.1	TRIAE_CS42_1BL_TGACv1_033528_AA0140130.1	2013	0
AET_Chr1_Loc002761.1	TRIAE_CS42_1DL_TGACv1_061812_AA0203740.1	1337	0
AET_Chr1_Loc002765.5	TRIAE_CS42_1DL_TGACv1_064307_AA0233890.1	144	1.03e-46
AET_Chr1_Loc002766.1	TRIAE_CS42_7DL_TGACv1_603720_AA1987880.1	221	9.73e-75
AET_Chr1_Loc002768.2	TRIAE_CS42_1DL_TGACv1_063601_AA0229000.1	395	1.79e-138
AET_Chr1_Loc002769.2	TRIAE_CS42_1AL_TGACv1_000667_AA0016670.1	960	0
AET_Chr1_Loc002770.1	TRIAE_CS42_1DL_TGACv1_063601_AA0228980.1	440	2.84e-159
AET_Chr1_Loc002772.4	TRIAE_CS42_6AS_TGACv1_486021_AA1555620.1	550	0
AET_Chr1_Loc002773.2	TRIAE_CS42_1DL_TGACv1_061094_AA0184820.1	280	2.42e-98
AET_Chr1_Loc002774.3	TRIAE_CS42_1DL_TGACv1_061094_AA0184830.1	966	0
AET_Chr1_Loc002776.1	TRIAE_CS42_6AL_TGACv1_474772_AA1535880.1	217	3.04e-69
AET_Chr1_Loc002778.4	TRIAE_CS42_1DL_TGACv1_062502_AA0215520.1	634	0
AET_Chr1_Loc002780.1	TRIAE_CS42_7AS_TGACv1_571944_AA1850910.1	103	8.85e-28
AET_Chr1_Loc002781.1	TRIAE_CS42_7AS_TGACv1_571944_AA1850910.1	94	1.92e-23
AET_Chr1_Loc002782.1	TRIAE_CS42_7BS_TGACv1_594164_AA1956440.1	253	1.15e-83
AET_Chr1_Loc002783.2	TRIAE_CS42_1AL_TGACv1_001621_AA0033060.1	283	2.29e-99
AET_Chr1_Loc002786.2	TRIAE_CS42_1DL_TGACv1_061212_AA0189020.1	1878	0
AET_Chr1_Loc002787.3	TRIAE_CS42_1DL_TGACv1_062510_AA0215650.1	826	0
AET_Chr1_Loc002789.1	TRIAE_CS42_1DL_TGACv1_062510_AA0215640.1	704	0
AET_Chr1_Loc002790.20	TRIAE_CS42_U_TGACv1_643113_AA2127410.1	1997	0
AET_Chr1_Loc002791.1	TRIAE_CS42_4AL_TGACv1_288372_AA0946700.1	164	1.99e-50
AET_Chr1_Loc002793.2	TRIAE_CS42_1BL_TGACv1_031633_AA0117540.1	598	0
AET_Chr1_Loc002794.1	TRIAE_CS42_1DL_TGACv1_064657_AA0235280.1	405	4.35e-146
AET_Chr1_Loc002800.1	TRIAE_CS42_1DL_TGACv1_061870_AA0204970.1	374	4e-134
AET_Chr1_Loc002801.1	TRIAE_CS42_4DL_TGACv1_343726_AA1138700.1	58.5	5.08e-11
AET_Chr1_Loc002802.1	TRIAE_CS42_1DL_TGACv1_062072_AA0208320.1	359	1.86e-128
AET_Chr1_Loc002803.2	TRIAE_CS42_U_TGACv1_644424_AA2139460.1	1477	0
AET_Chr1_Loc002805.2	TRIAE_CS42_3AS_TGACv1_211142_AA0686030.1	231	3.89e-71
AET_Chr1_Loc002807.1	TRIAE_CS42_2AS_TGACv1_113321_AA0354400.1	66.2	7.86e-14
AET_Chr1_Loc002808.1	TRIAE_CS42_1DL_TGACv1_061427_AA0195110.1	415	1.68e-148
AET_Chr1_Loc002810.2	TRIAE_CS42_1DL_TGACv1_061494_AA0196810.1	375	1.86e-130
AET_Chr1_Loc002813.2	TRIAE_CS42_4DS_TGACv1_361717_AA1171990.1	401	1.2e-141
AET_Chr1_Loc002815.3	TRIAE_CS42_1DL_TGACv1_061290_AA0191440.1	494	9.93e-179
AET_Chr1_Loc002816.1	TRIAE_CS42_1BL_TGACv1_030321_AA0086630.1	699	0
AET_Chr1_Loc002817.7	TRIAE_CS42_1DL_TGACv1_061537_AA0198190.1	625	0
AET_Chr1_Loc002819.6	TRIAE_CS42_1DL_TGACv1_063600_AA0228950.4	949	0
AET_Chr1_Loc002821.1	TRIAE_CS42_1DL_TGACv1_063600_AA0228940.1	1084	0
AET_Chr1_Loc002822.1	TRIAE_CS42_1DL_TGACv1_064045_AA0232280.1	362	1.4e-129
AET_Chr1_Loc002823.1	TRIAE_CS42_U_TGACv1_640949_AA2080400.1	287	1.7e-100
AET_Chr1_Loc002824.1	TRIAE_CS42_1AL_TGACv1_000512_AA0013620.1	276	2.93e-95
AET_Chr1_Loc002825.2	TRIAE_CS42_1BL_TGACv1_033077_AA0136830.1	399	6.93e-144
AET_Chr1_Loc002827.1	TRIAE_CS42_1BL_TGACv1_030471_AA0091900.1	478	2.61e-173
AET_Chr1_Loc002828.5	TRIAE_CS42_1DL_TGACv1_064111_AA0232670.1	239	1.22e-77
AET_Chr1_Loc002830.2	TRIAE_CS42_1DL_TGACv1_062962_AA0222310.1	1035	0
AET_Chr1_Loc002831.1	TRIAE_CS42_1DL_TGACv1_062962_AA0222290.1	314	3.35e-111
AET_Chr1_Loc002832.1	TRIAE_CS42_1DL_TGACv1_061262_AA0190390.1	447	5e-162
AET_Chr1_Loc002833.2	TRIAE_CS42_1DL_TGACv1_061262_AA0190380.1	529	0
AET_Chr1_Loc002834.1	TRIAE_CS42_1DL_TGACv1_061262_AA0190360.2	533	0
AET_Chr1_Loc002835.2	TRIAE_CS42_1DL_TGACv1_062562_AA0216580.1	1498	0
AET_Chr1_Loc002837.1	TRIAE_CS42_5AS_TGACv1_392592_AA1261490.1	97.4	3.18e-25
AET_Chr1_Loc002842.1	TRIAE_CS42_7DL_TGACv1_603892_AA1990770.1	133	1.34e-37
AET_Chr1_Loc002847.1	TRIAE_CS42_1DL_TGACv1_061876_AA0205160.1	1179	0
AET_Chr1_Loc002849.1	TRIAE_CS42_1DL_TGACv1_061454_AA0195770.1	654	0
AET_Chr1_Loc002850.1	TRIAE_CS42_1BL_TGACv1_031011_AA0105770.1	1365	0
AET_Chr1_Loc002853.2	TRIAE_CS42_1DL_TGACv1_063531_AA0228300.1	627	0
AET_Chr1_Loc002854.1	TRIAE_CS42_7DS_TGACv1_621858_AA2027790.1	159	3.54e-47
AET_Chr1_Loc002855.4	TRIAE_CS42_1DL_TGACv1_061916_AA0205590.1	396	3.33e-138
AET_Chr1_Loc002858.4	TRIAE_CS42_1DL_TGACv1_062837_AA0220710.1	439	5.29e-158
AET_Chr1_Loc002864.4	TRIAE_CS42_1DL_TGACv1_061939_AA0205980.3	1147	0
AET_Chr1_Loc002865.1	TRIAE_CS42_1DL_TGACv1_061939_AA0205990.1	919	0
AET_Chr1_Loc002867.3	TRIAE_CS42_1AL_TGACv1_000276_AA0007950.1	402	1.21e-144
AET_Chr1_Loc002868.1	TRIAE_CS42_2BL_TGACv1_129688_AA0392660.1	93.6	4.84e-27
AET_Chr1_Loc002871.2	TRIAE_CS42_1DL_TGACv1_061597_AA0199540.1	1489	0
AET_Chr1_Loc002872.4	TRIAE_CS42_1AL_TGACv1_003577_AA0050460.1	372	1.05e-126
AET_Chr1_Loc002873.1	TRIAE_CS42_1DL_TGACv1_061597_AA0199570.1	157	1.25e-51
AET_Chr1_Loc002875.1	TRIAE_CS42_1DL_TGACv1_061597_AA0199590.2	910	0
AET_Chr1_Loc002876.1	TRIAE_CS42_1AS_TGACv1_019145_AA0061580.1	85.5	6.64e-21
AET_Chr1_Loc002878.7	TRIAE_CS42_1DL_TGACv1_061811_AA0203710.1	1079	0
AET_Chr1_Loc002879.10	TRIAE_CS42_1DL_TGACv1_061378_AA0193570.1	2616	0
AET_Chr1_Loc002882.6	TRIAE_CS42_1DL_TGACv1_062506_AA0215590.1	830	0
AET_Chr1_Loc002885.2	TRIAE_CS42_6BL_TGACv1_500368_AA1603740.1	375	5.36e-133
AET_Chr1_Loc002897.9	TRIAE_CS42_1DL_TGACv1_061737_AA0202710.1	1241	0
AET_Chr1_Loc002898.1	TRIAE_CS42_1DL_TGACv1_061737_AA0202700.1	776	0
AET_Chr1_Loc002900.1	TRIAE_CS42_2AL_TGACv1_096201_AA0317780.1	301	3.35e-101
AET_Chr1_Loc002902.4	TRIAE_CS42_1DL_TGACv1_061437_AA0195290.2	687	0
AET_Chr1_Loc002903.3	TRIAE_CS42_1DL_TGACv1_061501_AA0197050.1	697	0
AET_Chr1_Loc002905.1	TRIAE_CS42_1DL_TGACv1_061501_AA0197030.1	1133	0
AET_Chr1_Loc002906.1	TRIAE_CS42_1DL_TGACv1_061338_AA0192540.1	719	0
AET_Chr1_Loc002909.1	TRIAE_CS42_1DL_TGACv1_061295_AA0191550.1	1481	0
AET_Chr1_Loc002915.7	TRIAE_CS42_1DL_TGACv1_064250_AA0233510.1	969	0
AET_Chr1_Loc002916.1	TRIAE_CS42_1DL_TGACv1_063606_AA0229040.1	414	2.95e-149
AET_Chr1_Loc002917.1	TRIAE_CS42_1DL_TGACv1_065363_AA0236960.2	295	8.44e-103
AET_Chr1_Loc002918.9	TRIAE_CS42_1DL_TGACv1_061853_AA0204410.2	754	0
AET_Chr1_Loc002920.2	TRIAE_CS42_U_TGACv1_643301_AA2130410.1	547	0
AET_Chr1_Loc002921.1	TRIAE_CS42_7DL_TGACv1_602731_AA1966880.1	92.8	6.43e-23
AET_Chr1_Loc002922.1	TRIAE_CS42_1DL_TGACv1_065331_AA0236930.1	722	0
AET_Chr1_Loc002923.2	TRIAE_CS42_1BL_TGACv1_031370_AA0112740.1	399	2.62e-143
AET_Chr1_Loc002924.1	TRIAE_CS42_1DL_TGACv1_061485_AA0196630.1	995	0
AET_Chr1_Loc002926.2	TRIAE_CS42_1DL_TGACv1_062397_AA0213860.1	1140	0
AET_Chr1_Loc002929.1	TRIAE_CS42_1DL_TGACv1_061650_AA0201000.1	1092	0
AET_Chr1_Loc002931.3	TRIAE_CS42_1DL_TGACv1_061650_AA0201010.1	574	0
AET_Chr1_Loc002934.3	TRIAE_CS42_1AL_TGACv1_000371_AA0010490.1	574	0
AET_Chr1_Loc002935.1	TRIAE_CS42_1AL_TGACv1_000371_AA0010500.1	235	4.66e-81
AET_Chr1_Loc002936.2	TRIAE_CS42_1DL_TGACv1_062173_AA0209980.1	879	0
AET_Chr1_Loc002937.1	TRIAE_CS42_U_TGACv1_642113_AA2111670.1	862	0
AET_Chr1_Loc002942.3	TRIAE_CS42_1DL_TGACv1_062042_AA0207920.1	1052	0
AET_Chr1_Loc002943.7	TRIAE_CS42_1DL_TGACv1_062042_AA0207930.1	1051	0
AET_Chr1_Loc002949.22	TRIAE_CS42_5BS_TGACv1_424185_AA1387440.1	62.8	9.53e-12
AET_Chr1_Loc002950.18	TRIAE_CS42_1DL_TGACv1_062979_AA0222510.1	263	5.62e-83
AET_Chr1_Loc002951.1	TRIAE_CS42_1DL_TGACv1_061628_AA0200360.1	466	7.02e-168
AET_Chr1_Loc002952.29	TRIAE_CS42_1DL_TGACv1_061628_AA0200340.1	705	0
AET_Chr1_Loc002956.3	TRIAE_CS42_1BL_TGACv1_030690_AA0097970.2	2006	0
AET_Chr1_Loc002957.2	TRIAE_CS42_1DL_TGACv1_062573_AA0216710.1	358	3.82e-127
AET_Chr1_Loc002959.2	TRIAE_CS42_1DL_TGACv1_062778_AA0219720.1	1268	0
AET_Chr1_Loc002961.1	TRIAE_CS42_7DL_TGACv1_603263_AA1979480.1	233	6.46e-78
AET_Chr1_Loc002964.4	TRIAE_CS42_1DL_TGACv1_062953_AA0222070.1	915	0
AET_Chr1_Loc002965.14	TRIAE_CS42_1DL_TGACv1_061976_AA0206730.2	538	0
AET_Chr1_Loc002966.2	TRIAE_CS42_1AL_TGACv1_001157_AA0026250.1	868	0
AET_Chr1_Loc002967.4	TRIAE_CS42_1DL_TGACv1_061858_AA0204460.1	2001	0
AET_Chr1_Loc002969.4	TRIAE_CS42_1DL_TGACv1_061858_AA0204450.1	1079	0
AET_Chr1_Loc002971.2	TRIAE_CS42_1DL_TGACv1_061449_AA0195530.1	185	2.64e-62
AET_Chr1_Loc002972.2	TRIAE_CS42_1DL_TGACv1_061449_AA0195550.1	1040	0
AET_Chr1_Loc002974.3	TRIAE_CS42_1DL_TGACv1_062637_AA0217570.1	1032	0
AET_Chr1_Loc002978.1	TRIAE_CS42_1DL_TGACv1_062582_AA0216830.1	508	0
AET_Chr1_Loc002982.2	TRIAE_CS42_1AL_TGACv1_000251_AA0007340.2	630	0
AET_Chr1_Loc002984.1	TRIAE_CS42_2AS_TGACv1_115077_AA0370850.1	114	8.94e-31
AET_Chr1_Loc002990.2	TRIAE_CS42_1AL_TGACv1_001207_AA0026940.1	1066	0
AET_Chr1_Loc002997.1	TRIAE_CS42_1DL_TGACv1_061574_AA0198900.1	1580	0
AET_Chr1_Loc002998.2	TRIAE_CS42_1AL_TGACv1_001104_AA0025110.1	1576	0
AET_Chr1_Loc003002.3	TRIAE_CS42_1DL_TGACv1_061213_AA0189040.2	1079	0
AET_Chr1_Loc003003.1	TRIAE_CS42_1DL_TGACv1_061213_AA0189050.1	201	1.46e-68
AET_Chr1_Loc003009.11	TRIAE_CS42_1DL_TGACv1_061719_AA0202310.1	239	1.11e-80
AET_Chr1_Loc003011.1	TRIAE_CS42_1DL_TGACv1_062424_AA0214320.1	916	0
AET_Chr1_Loc003013.1	TRIAE_CS42_1DL_TGACv1_061100_AA0185140.1	1771	0
AET_Chr1_Loc003018.7	TRIAE_CS42_1DL_TGACv1_061296_AA0191610.1	478	1.16e-172
AET_Chr1_Loc003022.1	TRIAE_CS42_1DL_TGACv1_061306_AA0192010.1	360	2.25e-129
AET_Chr1_Loc003023.1	TRIAE_CS42_1DL_TGACv1_061306_AA0192030.1	495	2.22e-180
AET_Chr1_Loc003024.1	TRIAE_CS42_1DL_TGACv1_061306_AA0192040.1	680	0
AET_Chr1_Loc003025.1	TRIAE_CS42_1DL_TGACv1_061306_AA0192060.1	587	0
AET_Chr1_Loc003028.3	TRIAE_CS42_1DL_TGACv1_064075_AA0232420.1	331	8.57e-118
AET_Chr1_Loc003029.1	TRIAE_CS42_4AS_TGACv1_306486_AA1008970.1	166	5.53e-52
AET_Chr1_Loc003032.2	TRIAE_CS42_1DL_TGACv1_061143_AA0186770.1	696	0
AET_Chr1_Loc003034.1	TRIAE_CS42_1DL_TGACv1_061143_AA0186780.1	784	0
AET_Chr1_Loc003035.1	TRIAE_CS42_1DL_TGACv1_061143_AA0186820.1	786	0
AET_Chr1_Loc003038.2	TRIAE_CS42_1DL_TGACv1_061562_AA0198720.1	552	0
AET_Chr1_Loc003039.11	TRIAE_CS42_1DL_TGACv1_062489_AA0215190.1	1248	0
AET_Chr1_Loc003041.2	TRIAE_CS42_1DL_TGACv1_062489_AA0215200.1	1441	0
AET_Chr1_Loc003043.1	TRIAE_CS42_1AL_TGACv1_000142_AA0004560.1	369	1.49e-130
AET_Chr1_Loc003044.1	TRIAE_CS42_1DL_TGACv1_062103_AA0208770.1	867	0
AET_Chr1_Loc003047.1	TRIAE_CS42_1DL_TGACv1_063088_AA0223760.1	1169	0
AET_Chr1_Loc003049.1	TRIAE_CS42_1DL_TGACv1_062348_AA0212990.1	800	0
AET_Chr1_Loc003051.1	TRIAE_CS42_1DL_TGACv1_062348_AA0213000.1	326	1.82e-115
AET_Chr1_Loc003052.2	TRIAE_CS42_1DL_TGACv1_062348_AA0213020.1	668	0
AET_Chr1_Loc003055.3	TRIAE_CS42_1BL_TGACv1_032278_AA0127820.1	912	0
AET_Chr1_Loc003056.3	TRIAE_CS42_1DL_TGACv1_061521_AA0197630.1	114	3.96e-31
AET_Chr1_Loc003057.1	TRIAE_CS42_4BS_TGACv1_327872_AA1077240.1	296	2.15e-100
AET_Chr1_Loc003058.1	TRIAE_CS42_1DL_TGACv1_061136_AA0186470.1	232	3.22e-80
AET_Chr1_Loc003059.1	TRIAE_CS42_5DL_TGACv1_434793_AA1441740.1	148	2.25e-44
AET_Chr1_Loc003061.1	TRIAE_CS42_1BL_TGACv1_031582_AA0116440.1	2028	0
AET_Chr1_Loc003062.3	TRIAE_CS42_1DL_TGACv1_063794_AA0230830.1	674	0
AET_Chr1_Loc003064.1	TRIAE_CS42_1DL_TGACv1_061791_AA0203440.1	776	0
AET_Chr1_Loc003066.1	TRIAE_CS42_1DL_TGACv1_063095_AA0223840.1	129	1.4e-39
AET_Chr1_Loc003071.1	TRIAE_CS42_1DL_TGACv1_061931_AA0205760.1	731	0
AET_Chr1_Loc003076.1	TRIAE_CS42_1DL_TGACv1_062384_AA0213540.1	1772	0
AET_Chr1_Loc003077.1	TRIAE_CS42_4BS_TGACv1_331330_AA1109870.1	104	1.73e-28
AET_Chr1_Loc003080.4	TRIAE_CS42_1DL_TGACv1_062026_AA0207680.1	353	2.32e-122
AET_Chr1_Loc003081.2	TRIAE_CS42_1DL_TGACv1_061840_AA0204180.1	664	0
AET_Chr1_Loc003082.1	TRIAE_CS42_1DL_TGACv1_061840_AA0204120.1	1641	0
AET_Chr1_Loc003083.1	TRIAE_CS42_1DL_TGACv1_061840_AA0204110.1	1115	0
AET_Chr1_Loc003084.2	TRIAE_CS42_1AL_TGACv1_001718_AA0034300.1	1414	0
AET_Chr1_Loc003085.1	TRIAE_CS42_1DL_TGACv1_061840_AA0204090.2	398	6.37e-142
AET_Chr1_Loc003086.13	TRIAE_CS42_1DL_TGACv1_062025_AA0207640.1	877	0
AET_Chr1_Loc003089.3	TRIAE_CS42_1DL_TGACv1_062802_AA0220170.1	1139	0
AET_Chr1_Loc003090.1	TRIAE_CS42_2DS_TGACv1_177260_AA0571000.1	464	2.47e-148
AET_Chr1_Loc003091.1	TRIAE_CS42_1AL_TGACv1_001540_AA0031930.1	785	0
AET_Chr1_Loc003092.1	TRIAE_CS42_1DL_TGACv1_061920_AA0205680.1	724	0
AET_Chr1_Loc003093.1	TRIAE_CS42_1DL_TGACv1_063964_AA0231980.1	914	0
AET_Chr1_Loc003094.1	TRIAE_CS42_5DL_TGACv1_434007_AA1427120.1	300	3.7e-103
AET_Chr1_Loc003095.4	TRIAE_CS42_1DL_TGACv1_062194_AA0210390.2	706	0
AET_Chr1_Loc003099.2	TRIAE_CS42_1DL_TGACv1_061438_AA0195320.1	681	0
AET_Chr1_Loc003103.2	TRIAE_CS42_1BL_TGACv1_030366_AA0088140.1	689	0
AET_Chr1_Loc003104.1	TRIAE_CS42_7BL_TGACv1_584463_AA1919260.1	107	1.07e-30
AET_Chr1_Loc003105.3	TRIAE_CS42_7BL_TGACv1_589926_AA1920290.1	190	4.46e-62
AET_Chr1_Loc003106.1	TRIAE_CS42_2BS_TGACv1_146366_AA0463360.1	182	2.8e-60
AET_Chr1_Loc003107.2	TRIAE_CS42_5BL_TGACv1_407328_AA1355840.1	85.1	1.64e-22
AET_Chr1_Loc003108.1	TRIAE_CS42_1BL_TGACv1_036393_AA0147350.1	100	6.93e-27
AET_Chr1_Loc003112.1	TRIAE_CS42_1BS_TGACv1_050436_AA0172010.1	108	4.61e-30
AET_Chr1_Loc003113.1	TRIAE_CS42_3B_TGACv1_231068_AA0830465.1	150	9.23e-48
AET_Chr1_Loc003116.1	TRIAE_CS42_1DL_TGACv1_061074_AA0184210.1	937	0
AET_Chr1_Loc003117.3	TRIAE_CS42_1DL_TGACv1_061074_AA0184220.1	165	1.51e-51
AET_Chr1_Loc003123.1	TRIAE_CS42_U_TGACv1_641911_AA2107110.1	2200	0
AET_Chr1_Loc003124.3	TRIAE_CS42_1DL_TGACv1_062472_AA0214950.2	1088	0
AET_Chr1_Loc003125.2	TRIAE_CS42_1DL_TGACv1_063863_AA0231350.1	1731	0
AET_Chr1_Loc003127.14	TRIAE_CS42_1BL_TGACv1_031980_AA0123690.1	441	4.41e-158
AET_Chr1_Loc003128.4	TRIAE_CS42_1DL_TGACv1_062324_AA0212570.1	1125	0
AET_Chr1_Loc003129.2	TRIAE_CS42_1DL_TGACv1_062324_AA0212590.1	672	0
AET_Chr1_Loc003130.1	TRIAE_CS42_1DL_TGACv1_062324_AA0212600.2	500	7.5e-179
AET_Chr1_Loc003132.8	TRIAE_CS42_1DL_TGACv1_062555_AA0216350.1	1866	0
AET_Chr1_Loc003133.1	TRIAE_CS42_1DL_TGACv1_062555_AA0216330.1	220	1.12e-75
AET_Chr1_Loc003135.1	TRIAE_CS42_1BL_TGACv1_032078_AA0125010.1	211	5.83e-71
AET_Chr1_Loc003137.17	TRIAE_CS42_1DL_TGACv1_061536_AA0198160.1	927	0
AET_Chr1_Loc003138.10	TRIAE_CS42_1DL_TGACv1_061397_AA0194180.1	377	9.65e-132
AET_Chr1_Loc003139.8	TRIAE_CS42_1DL_TGACv1_061397_AA0194190.1	434	5.15e-157
AET_Chr1_Loc003143.1	TRIAE_CS42_1DL_TGACv1_062671_AA0218080.1	1010	0
AET_Chr1_Loc003145.2	TRIAE_CS42_1BL_TGACv1_030948_AA0104160.1	307	1.95e-107
AET_Chr1_Loc003146.1	TRIAE_CS42_1AS_TGACv1_019334_AA0064970.1	211	2.1e-71
AET_Chr1_Loc003147.1	TRIAE_CS42_1BL_TGACv1_032371_AA0129070.1	542	0
AET_Chr1_Loc003149.3	TRIAE_CS42_1AS_TGACv1_020885_AA0080310.2	97.4	6.21e-25
AET_Chr1_Loc003154.28	TRIAE_CS42_5DL_TGACv1_433593_AA1417060.1	105	7.35e-28
AET_Chr1_Loc003159.1	TRIAE_CS42_1DL_TGACv1_061945_AA0206120.1	682	0
AET_Chr1_Loc003162.2	TRIAE_CS42_1BL_TGACv1_032323_AA0128360.1	688	0
AET_Chr1_Loc003163.4	TRIAE_CS42_1DL_TGACv1_062483_AA0215060.2	1486	0
AET_Chr1_Loc003164.2	TRIAE_CS42_1AL_TGACv1_000671_AA0016810.1	226	1.13e-77
AET_Chr1_Loc003168.3	TRIAE_CS42_1DL_TGACv1_061442_AA0195410.1	847	0
AET_Chr1_Loc003170.1	TRIAE_CS42_1DL_TGACv1_062097_AA0208700.1	816	0
AET_Chr1_Loc003172.1	TRIAE_CS42_1AS_TGACv1_019485_AA0067230.1	299	1.52e-99
AET_Chr1_Loc003173.5	TRIAE_CS42_1DL_TGACv1_062601_AA0217130.1	119	1.99e-34
AET_Chr1_Loc003174.3	TRIAE_CS42_1DL_TGACv1_062601_AA0217110.3	322	1.22e-113
AET_Chr1_Loc003175.3	TRIAE_CS42_1DL_TGACv1_061653_AA0201110.3	1003	0
AET_Chr1_Loc003177.9	TRIAE_CS42_1DL_TGACv1_063889_AA0231440.1	582	0
AET_Chr1_Loc003178.5	TRIAE_CS42_1DL_TGACv1_061092_AA0184750.2	1907	0
AET_Chr1_Loc003179.1	TRIAE_CS42_3DS_TGACv1_271704_AA0906210.1	516	2.54e-178
AET_Chr1_Loc003180.1	TRIAE_CS42_1DL_TGACv1_061092_AA0184800.1	172	3.03e-57
AET_Chr1_Loc003182.1	TRIAE_CS42_1DL_TGACv1_062449_AA0214640.1	139	6.65e-45
AET_Chr1_Loc003184.4	TRIAE_CS42_1DL_TGACv1_064128_AA0232720.1	185	1.8e-62
AET_Chr1_Loc003185.3	TRIAE_CS42_1DL_TGACv1_064128_AA0232730.1	187	3.03e-62
AET_Chr1_Loc003186.1	TRIAE_CS42_1AS_TGACv1_020544_AA0078240.1	87	2.89e-21
AET_Chr1_Loc003187.1	TRIAE_CS42_U_TGACv1_640717_AA2070810.1	1145	0
AET_Chr1_Loc003188.1	TRIAE_CS42_1BL_TGACv1_030924_AA0103890.1	728	0
AET_Chr1_Loc003189.2	TRIAE_CS42_1DL_TGACv1_061877_AA0205190.2	883	0
AET_Chr1_Loc003191.1	TRIAE_CS42_1DL_TGACv1_061614_AA0199990.2	340	2.67e-121
AET_Chr1_Loc003192.1	TRIAE_CS42_1BL_TGACv1_034449_AA0144540.1	217	1.24e-73
AET_Chr1_Loc003195.5	TRIAE_CS42_1DL_TGACv1_062585_AA0216860.1	552	0
AET_Chr1_Loc003196.1	TRIAE_CS42_1DL_TGACv1_062585_AA0216870.1	1115	0
AET_Chr1_Loc003202.1	TRIAE_CS42_1BL_TGACv1_030743_AA0099700.1	208	3.18e-71
AET_Chr1_Loc003204.1	TRIAE_CS42_1AL_TGACv1_001308_AA0028410.1	147	1.02e-47
AET_Chr1_Loc003205.1	TRIAE_CS42_1DL_TGACv1_063722_AA0230230.1	450	2.66e-161
AET_Chr1_Loc003206.1	TRIAE_CS42_1DL_TGACv1_063722_AA0230240.1	1044	0
AET_Chr1_Loc003208.2	TRIAE_CS42_1DL_TGACv1_063722_AA0230250.1	135	5.35e-39
AET_Chr1_Loc003211.2	TRIAE_CS42_1DL_TGACv1_062824_AA0220550.1	1050	0
AET_Chr1_Loc003212.6	TRIAE_CS42_1DL_TGACv1_062760_AA0219490.2	1326	0
AET_Chr1_Loc003215.1	TRIAE_CS42_1DL_TGACv1_061309_AA0192100.2	1026	0
AET_Chr1_Loc003218.2	TRIAE_CS42_1DL_TGACv1_061126_AA0186270.1	189	9.23e-64
AET_Chr1_Loc003221.1	TRIAE_CS42_1AL_TGACv1_002391_AA0041510.1	194	9.25e-66
AET_Chr1_Loc003222.2	TRIAE_CS42_1DL_TGACv1_062109_AA0208910.1	983	0
AET_Chr1_Loc003223.2	TRIAE_CS42_1BL_TGACv1_033578_AA0140460.1	387	5.39e-137
AET_Chr1_Loc003226.5	TRIAE_CS42_1DL_TGACv1_061054_AA0183250.1	632	0
AET_Chr1_Loc003227.1	TRIAE_CS42_1DL_TGACv1_061054_AA0183230.1	204	5.25e-67
AET_Chr1_Loc003228.2	TRIAE_CS42_1DL_TGACv1_061054_AA0183220.1	622	0
AET_Chr1_Loc003229.1	TRIAE_CS42_5AS_TGACv1_392592_AA1261490.1	95.9	1.1e-24
AET_Chr1_Loc003231.1	TRIAE_CS42_1DL_TGACv1_061054_AA0183160.1	199	1.05e-65
AET_Chr1_Loc003238.1	TRIAE_CS42_1DL_TGACv1_066004_AA0237630.1	543	0
AET_Chr1_Loc003239.2	TRIAE_CS42_1DL_TGACv1_066004_AA0237620.1	302	6.44e-106
AET_Chr1_Loc003240.6	TRIAE_CS42_1DL_TGACv1_063203_AA0224930.2	873	0
AET_Chr1_Loc003241.1	TRIAE_CS42_2DS_TGACv1_178831_AA0601490.1	335	1.77e-114
AET_Chr1_Loc003244.1	TRIAE_CS42_7DS_TGACv1_623911_AA2057350.1	270	2.17e-91
AET_Chr1_Loc003245.7	TRIAE_CS42_1DL_TGACv1_061979_AA0206770.1	1007	0
AET_Chr1_Loc003246.1	TRIAE_CS42_1DL_TGACv1_061353_AA0192910.1	1701	0
AET_Chr1_Loc003248.1	TRIAE_CS42_1DL_TGACv1_061405_AA0194350.1	442	1.91e-160
AET_Chr1_Loc003252.2	TRIAE_CS42_1DL_TGACv1_061988_AA0206970.1	496	5.1e-179
AET_Chr1_Loc003255.1	TRIAE_CS42_1BL_TGACv1_030598_AA0095250.1	280	6.15e-98
AET_Chr1_Loc003257.1	TRIAE_CS42_1BL_TGACv1_032408_AA0129530.1	73.2	9.77e-19
AET_Chr1_Loc003258.1	TRIAE_CS42_1DL_TGACv1_061872_AA0205050.1	590	0
AET_Chr1_Loc003259.1	TRIAE_CS42_1DL_TGACv1_061063_AA0183600.2	900	0
AET_Chr1_Loc003260.1	TRIAE_CS42_2AL_TGACv1_093649_AA0284430.2	231	6.98e-76
AET_Chr1_Loc003261.1	TRIAE_CS42_U_TGACv1_642074_AA2110690.1	82.4	3.62e-20
AET_Chr1_Loc003262.1	TRIAE_CS42_U_TGACv1_642074_AA2110690.1	192	1.29e-61
AET_Chr1_Loc003263.1	TRIAE_CS42_5AS_TGACv1_394618_AA1281300.1	314	1.88e-106
AET_Chr1_Loc003267.1	TRIAE_CS42_2AL_TGACv1_093084_AA0271480.1	57.4	4.5e-11
AET_Chr1_Loc003271.1	TRIAE_CS42_1DL_TGACv1_062652_AA0217800.1	1400	0
AET_Chr1_Loc003273.1	TRIAE_CS42_1DL_TGACv1_061298_AA0191700.1	874	0
AET_Chr1_Loc003275.1	TRIAE_CS42_1DL_TGACv1_064278_AA0233690.1	703	0
AET_Chr1_Loc003278.4	TRIAE_CS42_1AL_TGACv1_002042_AA0038100.1	1814	0
AET_Chr1_Loc003279.1	TRIAE_CS42_1DL_TGACv1_061311_AA0192190.1	362	3.21e-129
AET_Chr1_Loc003280.1	TRIAE_CS42_1DL_TGACv1_062338_AA0212800.2	254	6.29e-88
AET_Chr1_Loc003291.1	TRIAE_CS42_1DL_TGACv1_062633_AA0217550.1	743	0
AET_Chr1_Loc003294.9	TRIAE_CS42_1DL_TGACv1_062768_AA0219590.1	832	0
AET_Chr1_Loc003295.1	TRIAE_CS42_1DL_TGACv1_064799_AA0235760.1	144	1.55e-43
AET_Chr1_Loc003297.1	TRIAE_CS42_1DL_TGACv1_061267_AA0190570.1	1062	0
AET_Chr1_Loc003299.1	TRIAE_CS42_1AL_TGACv1_001626_AA0033150.1	211	5.01e-72
AET_Chr1_Loc003301.3	TRIAE_CS42_1DL_TGACv1_061386_AA0193870.1	300	1.95e-106
AET_Chr1_Loc003303.2	TRIAE_CS42_1DL_TGACv1_061386_AA0193850.1	1303	0
AET_Chr1_Loc003304.2	TRIAE_CS42_1DL_TGACv1_061676_AA0201500.1	964	0
AET_Chr1_Loc003306.1	TRIAE_CS42_3B_TGACv1_222528_AA0766470.1	79.7	8.74e-19
AET_Chr1_Loc003312.2	TRIAE_CS42_1DL_TGACv1_061584_AA0199150.1	1113	0
AET_Chr1_Loc003313.2	TRIAE_CS42_1AL_TGACv1_000713_AA0017660.1	1248	0
AET_Chr1_Loc003314.2	TRIAE_CS42_4AL_TGACv1_288804_AA0958450.1	1051	0
AET_Chr1_Loc003316.1	TRIAE_CS42_1DL_TGACv1_062362_AA0213260.1	1048	0
AET_Chr1_Loc003317.3	TRIAE_CS42_1AL_TGACv1_002853_AA0045580.1	290	2.32e-102
AET_Chr1_Loc003318.3	TRIAE_CS42_1DL_TGACv1_062899_AA0221470.1	655	0
AET_Chr1_Loc003319.11	TRIAE_CS42_1DL_TGACv1_062470_AA0214940.1	929	0
AET_Chr1_Loc003320.1	TRIAE_CS42_1DL_TGACv1_062561_AA0216560.1	270	5.09e-94
AET_Chr1_Loc003325.1	TRIAE_CS42_1DL_TGACv1_062561_AA0216530.1	266	1.71e-93
AET_Chr1_Loc003330.1	TRIAE_CS42_1DL_TGACv1_062273_AA0211720.1	494	1.18e-179
AET_Chr1_Loc003336.1	TRIAE_CS42_1BL_TGACv1_030249_AA0083800.1	337	2.04e-120
AET_Chr1_Loc003338.1	TRIAE_CS42_1AL_TGACv1_001813_AA0035490.1	412	6.86e-149
AET_Chr1_Loc003339.11	TRIAE_CS42_1DL_TGACv1_061709_AA0202040.1	769	0
AET_Chr1_Loc003342.1	TRIAE_CS42_1DL_TGACv1_061367_AA0193190.1	1170	0
AET_Chr1_Loc003343.1	TRIAE_CS42_1DL_TGACv1_063169_AA0224560.1	487	4.39e-175
AET_Chr1_Loc003345.1	TRIAE_CS42_5DL_TGACv1_440389_AA1469200.1	303	9.33e-104
AET_Chr1_Loc003347.1	TRIAE_CS42_3AL_TGACv1_204800_AA0670930.1	618	0
AET_Chr1_Loc003348.2	TRIAE_CS42_1AL_TGACv1_001146_AA0025930.1	421	7.78e-152
AET_Chr1_Loc003349.4	TRIAE_CS42_1DL_TGACv1_061382_AA0193640.1	549	0
AET_Chr1_Loc003350.3	TRIAE_CS42_1DL_TGACv1_061382_AA0193680.1	186	8.79e-60
AET_Chr1_Loc003353.1	TRIAE_CS42_1AL_TGACv1_002908_AA0046240.1	298	3.23e-105
AET_Chr1_Loc003355.1	TRIAE_CS42_1DL_TGACv1_061519_AA0197600.1	154	2.58e-50
AET_Chr1_Loc003356.1	TRIAE_CS42_1BL_TGACv1_030448_AA0090880.1	70.9	2.27e-16
AET_Chr1_Loc003357.2	TRIAE_CS42_1DL_TGACv1_061722_AA0202360.1	885	0
AET_Chr1_Loc003358.2	TRIAE_CS42_1DL_TGACv1_061722_AA0202370.1	507	0
AET_Chr1_Loc003363.1	TRIAE_CS42_1DL_TGACv1_063205_AA0224940.1	367	2.3e-131
AET_Chr1_Loc003365.3	TRIAE_CS42_U_TGACv1_642411_AA2117180.1	491	2.84e-175
AET_Chr1_Loc003366.8	TRIAE_CS42_U_TGACv1_642411_AA2117200.1	1201	0
AET_Chr1_Loc003370.1	TRIAE_CS42_U_TGACv1_642411_AA2117230.1	1201	0
AET_Chr1_Loc003371.2	TRIAE_CS42_1DL_TGACv1_063455_AA0227460.1	1145	0
AET_Chr1_Loc003372.3	TRIAE_CS42_1DL_TGACv1_063455_AA0227470.1	828	0
AET_Chr1_Loc003377.3	TRIAE_CS42_1BL_TGACv1_030626_AA0096220.1	217	2.11e-74
AET_Chr1_Loc003378.2	TRIAE_CS42_1DL_TGACv1_063069_AA0223560.3	593	0
AET_Chr1_Loc003380.4	TRIAE_CS42_1AL_TGACv1_002560_AA0043120.1	243	2.22e-83
AET_Chr1_Loc003382.2	TRIAE_CS42_1DL_TGACv1_061504_AA0197080.1	283	4.8e-99
AET_Chr1_Loc003384.3	TRIAE_CS42_1DL_TGACv1_061195_AA0188480.1	2021	0
AET_Chr1_Loc003386.3	TRIAE_CS42_1BL_TGACv1_030295_AA0085740.1	303	9.69e-100
AET_Chr1_Loc003390.1	TRIAE_CS42_5AS_TGACv1_395173_AA1282700.1	122	4.29e-34
AET_Chr1_Loc003391.2	TRIAE_CS42_U_TGACv1_641306_AA2091480.1	278	8.18e-98
AET_Chr1_Loc003392.1	TRIAE_CS42_1DL_TGACv1_062711_AA0218540.1	179	2.43e-60
AET_Chr1_Loc003394.1	TRIAE_CS42_5AL_TGACv1_376650_AA1239470.1	133	1.71e-39
AET_Chr1_Loc003395.1	TRIAE_CS42_1DL_TGACv1_062711_AA0218580.1	840	0
AET_Chr1_Loc003400.1	TRIAE_CS42_1DL_TGACv1_061172_AA0187750.1	937	0
AET_Chr1_Loc003407.1	TRIAE_CS42_1DL_TGACv1_062535_AA0215990.1	1578	0
AET_Chr1_Loc003408.6	TRIAE_CS42_1BL_TGACv1_033076_AA0136800.1	1913	0
AET_Chr1_Loc003410.5	TRIAE_CS42_1AL_TGACv1_001932_AA0036950.1	1589	0
AET_Chr1_Loc003416.4	TRIAE_CS42_1DL_TGACv1_063806_AA0231000.1	1460	0
AET_Chr1_Loc003417.1	TRIAE_CS42_1BL_TGACv1_033713_AA0141550.1	547	0
AET_Chr1_Loc003418.2	TRIAE_CS42_5BS_TGACv1_423552_AA1379340.1	444	2.11e-155
AET_Chr1_Loc003422.3	TRIAE_CS42_1AL_TGACv1_000149_AA0004700.1	126	3.54e-39
AET_Chr1_Loc003424.1	TRIAE_CS42_1AL_TGACv1_002098_AA0038710.1	115	1.33e-32
AET_Chr1_Loc003425.1	TRIAE_CS42_1DL_TGACv1_062781_AA0219820.1	332	4.6e-118
AET_Chr1_Loc003426.6	TRIAE_CS42_1DL_TGACv1_061459_AA0195890.1	1862	0
AET_Chr1_Loc003428.1	TRIAE_CS42_1AL_TGACv1_000306_AA0008450.1	202	1.45e-68
AET_Chr1_Loc003429.3	TRIAE_CS42_1AS_TGACv1_019334_AA0064970.1	204	4.28e-69
AET_Chr1_Loc003430.2	TRIAE_CS42_7AS_TGACv1_569045_AA1805620.1	205	5.75e-69
AET_Chr1_Loc003431.1	TRIAE_CS42_1DL_TGACv1_063307_AA0226140.1	609	0
AET_Chr1_Loc003432.2	TRIAE_CS42_1BL_TGACv1_030747_AA0099730.1	476	1.86e-172
AET_Chr1_Loc003434.1	TRIAE_CS42_1DL_TGACv1_062993_AA0222690.1	309	1.81e-106
AET_Chr1_Loc003436.1	TRIAE_CS42_1AL_TGACv1_000112_AA0003710.1	940	0
AET_Chr1_Loc003437.1	TRIAE_CS42_1DL_TGACv1_061361_AA0193140.1	500	6.09e-179
AET_Chr1_Loc003438.1	TRIAE_CS42_1DL_TGACv1_062902_AA0221490.1	447	3.51e-157
AET_Chr1_Loc003439.1	TRIAE_CS42_1DL_TGACv1_062902_AA0221510.1	376	7.31e-135
AET_Chr1_Loc003440.5	TRIAE_CS42_1DL_TGACv1_064886_AA0236010.1	379	4.47e-132
AET_Chr1_Loc003441.2	TRIAE_CS42_5AL_TGACv1_374019_AA1187910.1	898	0
AET_Chr1_Loc003443.1	TRIAE_CS42_5BL_TGACv1_407793_AA1359650.1	77.4	5.74e-18
AET_Chr1_Loc003449.1	TRIAE_CS42_2AS_TGACv1_112999_AA0349430.1	258	5.06e-85
AET_Chr1_Loc003451.1	TRIAE_CS42_1AL_TGACv1_005292_AA0054710.1	691	0
AET_Chr1_Loc003452.16	TRIAE_CS42_1DL_TGACv1_064197_AA0233170.2	2318	0
AET_Chr1_Loc003454.2	TRIAE_CS42_6BL_TGACv1_499616_AA1587640.1	124	2.33e-34
AET_Chr1_Loc003456.1	TRIAE_CS42_1BL_TGACv1_030590_AA0094930.1	298	4.1e-99
AET_Chr1_Loc003459.2	TRIAE_CS42_1AL_TGACv1_002902_AA0046060.1	530	0
AET_Chr1_Loc003460.2	TRIAE_CS42_1DL_TGACv1_061556_AA0198610.1	847	0
AET_Chr1_Loc003461.1	TRIAE_CS42_1DL_TGACv1_061556_AA0198620.1	843	0
AET_Chr1_Loc003462.1	TRIAE_CS42_1DL_TGACv1_062914_AA0221610.1	746	0
AET_Chr1_Loc003464.1	TRIAE_CS42_4DS_TGACv1_365981_AA1184510.1	178	1.56e-57
AET_Chr1_Loc003468.1	TRIAE_CS42_1DL_TGACv1_062225_AA0210840.1	530	0
AET_Chr1_Loc003472.2	TRIAE_CS42_1AL_TGACv1_003219_AA0048770.1	706	0
AET_Chr1_Loc003473.1	TRIAE_CS42_2AL_TGACv1_092926_AA0267230.1	162	8.3e-48
AET_Chr1_Loc003474.1	TRIAE_CS42_1AL_TGACv1_003219_AA0048770.1	112	1.7e-30
AET_Chr1_Loc003475.3	TRIAE_CS42_1DL_TGACv1_061638_AA0200670.1	1687	0
AET_Chr1_Loc003477.3	TRIAE_CS42_1DL_TGACv1_062093_AA0208670.1	963	0
AET_Chr1_Loc003479.2	TRIAE_CS42_1AS_TGACv1_019334_AA0064970.1	204	1.26e-68
AET_Chr1_Loc003481.3	TRIAE_CS42_1DL_TGACv1_061177_AA0187940.1	379	5.4e-136
AET_Chr1_Loc003482.1	TRIAE_CS42_6DL_TGACv1_527283_AA1701760.1	187	6.22e-59
AET_Chr1_Loc003485.1	TRIAE_CS42_1BL_TGACv1_030489_AA0092270.1	1099	0
AET_Chr1_Loc003487.1	TRIAE_CS42_1DL_TGACv1_062497_AA0215390.1	266	1.14e-86
AET_Chr1_Loc003488.1	TRIAE_CS42_1BL_TGACv1_033429_AA0139380.1	797	0
AET_Chr1_Loc003491.5	TRIAE_CS42_1DL_TGACv1_062400_AA0213870.1	457	4.55e-166
AET_Chr1_Loc003494.1	TRIAE_CS42_1BL_TGACv1_030408_AA0089770.2	335	4.08e-117
AET_Chr1_Loc003497.1	TRIAE_CS42_U_TGACv1_640922_AA2079230.1	136	8.05e-41
AET_Chr1_Loc003499.1	TRIAE_CS42_1DL_TGACv1_061460_AA0195910.1	276	1.16e-93
AET_Chr1_Loc003501.1	TRIAE_CS42_1DL_TGACv1_061188_AA0188250.1	712	0
AET_Chr1_Loc003502.2	TRIAE_CS42_1DL_TGACv1_061188_AA0188240.1	677	0
AET_Chr1_Loc003503.1	TRIAE_CS42_7DS_TGACv1_624880_AA2063730.1	78.2	1.02e-18
AET_Chr1_Loc003504.1	TRIAE_CS42_1DL_TGACv1_061941_AA0206050.1	501	5.69e-180
AET_Chr1_Loc003505.1	TRIAE_CS42_1DL_TGACv1_061941_AA0206040.1	1539	0
AET_Chr1_Loc003509.1	TRIAE_CS42_1AL_TGACv1_003118_AA0047880.1	422	3.23e-152
AET_Chr1_Loc003510.14	TRIAE_CS42_1DL_TGACv1_063445_AA0227340.1	1491	0
AET_Chr1_Loc003511.1	TRIAE_CS42_1DL_TGACv1_063445_AA0227330.1	621	0
AET_Chr1_Loc003512.2	TRIAE_CS42_1DL_TGACv1_064175_AA0233080.1	353	3.04e-126
AET_Chr1_Loc003516.3	TRIAE_CS42_1DL_TGACv1_061085_AA0184560.1	453	4.57e-164
AET_Chr1_Loc003517.4	TRIAE_CS42_1DL_TGACv1_061085_AA0184570.3	1288	0
AET_Chr1_Loc003519.1	TRIAE_CS42_1DL_TGACv1_061085_AA0184590.1	872	0
AET_Chr1_Loc003520.1	TRIAE_CS42_1DL_TGACv1_061085_AA0184620.1	1085	0
AET_Chr1_Loc003524.1	TRIAE_CS42_3B_TGACv1_223603_AA0784410.1	119	3.84e-32
AET_Chr1_Loc003526.1	TRIAE_CS42_3AS_TGACv1_213648_AA0707570.1	200	2.02e-62
AET_Chr1_Loc003527.2	TRIAE_CS42_4BS_TGACv1_329289_AA1099680.2	48.5	9.56e-06
AET_Chr1_Loc003528.1	TRIAE_CS42_1DL_TGACv1_061701_AA0201920.1	1142	0
AET_Chr1_Loc003529.3	TRIAE_CS42_1DL_TGACv1_061701_AA0201930.1	1611	0
AET_Chr1_Loc003530.1	TRIAE_CS42_2AS_TGACv1_112190_AA0332680.1	76.3	4.27e-20
AET_Chr1_Loc003532.1	TRIAE_CS42_6AS_TGACv1_488147_AA1574460.1	264	2.65e-89
AET_Chr1_Loc003533.1	TRIAE_CS42_7DS_TGACv1_630763_AA2067720.1	136	1.28e-42
AET_Chr1_Loc003537.3	TRIAE_CS42_1DL_TGACv1_064413_AA0234340.2	1265	0
AET_Chr1_Loc003540.1	TRIAE_CS42_2BS_TGACv1_147664_AA0486160.1	79.3	1.16e-19
AET_Chr1_Loc003543.1	TRIAE_CS42_1DL_TGACv1_062394_AA0213760.1	740	0
AET_Chr1_Loc003545.1	TRIAE_CS42_1DL_TGACv1_064909_AA0236110.1	506	0
AET_Chr1_Loc003546.1	TRIAE_CS42_1DL_TGACv1_061263_AA0190400.1	794	0
AET_Chr1_Loc003547.1	TRIAE_CS42_5DL_TGACv1_433063_AA1400280.1	168	1.97e-53
AET_Chr1_Loc003550.1	TRIAE_CS42_5DL_TGACv1_434007_AA1427120.1	105	2.91e-29
AET_Chr1_Loc003551.1	TRIAE_CS42_1AL_TGACv1_003123_AA0047980.1	1158	0
AET_Chr1_Loc003553.2	TRIAE_CS42_1DL_TGACv1_064707_AA0235450.1	461	2.92e-167
AET_Chr1_Loc003555.1	TRIAE_CS42_2DL_TGACv1_159076_AA0531890.1	131	9.09e-38
AET_Chr1_Loc003556.6	TRIAE_CS42_1DL_TGACv1_061860_AA0204520.1	324	1.11e-113
AET_Chr1_Loc003557.12	TRIAE_CS42_1DL_TGACv1_063695_AA0230000.1	1328	0
AET_Chr1_Loc003561.1	TRIAE_CS42_1BL_TGACv1_033666_AA0141150.1	140	1.25e-44
AET_Chr1_Loc003563.2	TRIAE_CS42_1AL_TGACv1_001123_AA0025430.1	1056	0
AET_Chr1_Loc003564.1	TRIAE_CS42_5BL_TGACv1_405904_AA1337330.1	157	1.03e-47
AET_Chr1_Loc003565.2	TRIAE_CS42_1DL_TGACv1_062431_AA0214380.1	937	0
AET_Chr1_Loc003566.1	TRIAE_CS42_1DL_TGACv1_062431_AA0214390.1	840	0
AET_Chr1_Loc003568.2	TRIAE_CS42_1DL_TGACv1_061600_AA0199700.1	588	0
AET_Chr1_Loc003569.3	TRIAE_CS42_1BL_TGACv1_032360_AA0128870.1	683	0
AET_Chr1_Loc003570.1	TRIAE_CS42_1DL_TGACv1_061530_AA0197880.1	904	0
AET_Chr1_Loc003571.4	TRIAE_CS42_1DL_TGACv1_062903_AA0221550.1	1228	0
AET_Chr1_Loc003573.1	TRIAE_CS42_1BL_TGACv1_031683_AA0118770.1	962	0
AET_Chr1_Loc003577.1	TRIAE_CS42_1DL_TGACv1_062318_AA0212440.1	192	6.1e-65
AET_Chr1_Loc003580.3	TRIAE_CS42_1BL_TGACv1_030832_AA0101800.3	237	2.53e-80
AET_Chr1_Loc003581.3	TRIAE_CS42_1DL_TGACv1_062291_AA0211860.1	583	0
AET_Chr1_Loc003583.9	TRIAE_CS42_1DL_TGACv1_062291_AA0211870.2	1144	0
AET_Chr1_Loc003584.1	TRIAE_CS42_1AL_TGACv1_001650_AA0033540.1	627	0
AET_Chr1_Loc003587.2	TRIAE_CS42_3AS_TGACv1_211374_AA0689360.1	112	2.9e-30
AET_Chr1_Loc003588.1	TRIAE_CS42_U_TGACv1_643396_AA2131620.1	558	0
AET_Chr1_Loc003590.1	TRIAE_CS42_1DL_TGACv1_063802_AA0230950.1	146	1.37e-46
AET_Chr1_Loc003595.3	TRIAE_CS42_1BL_TGACv1_030430_AA0090460.1	217	1.08e-73
AET_Chr1_Loc003596.1	TRIAE_CS42_1DL_TGACv1_062171_AA0209910.1	153	1.91e-50
AET_Chr1_Loc003597.1	TRIAE_CS42_1DL_TGACv1_063762_AA0230680.1	268	3.49e-94
AET_Chr1_Loc003599.4	TRIAE_CS42_1DL_TGACv1_062854_AA0221000.1	795	0
AET_Chr1_Loc003605.4	TRIAE_CS42_1BL_TGACv1_031111_AA0108070.1	2651	0
AET_Chr1_Loc003606.1	TRIAE_CS42_3DL_TGACv1_250890_AA0874690.1	419	2.54e-142
AET_Chr1_Loc003607.2	TRIAE_CS42_7DS_TGACv1_621953_AA2030200.1	67	7.86e-13
AET_Chr1_Loc003611.1	TRIAE_CS42_1DL_TGACv1_061258_AA0190310.1	320	1.27e-113
AET_Chr1_Loc003613.4	TRIAE_CS42_1DL_TGACv1_061133_AA0186390.1	427	5.69e-142
AET_Chr1_Loc003614.1	TRIAE_CS42_1AL_TGACv1_000549_AA0014490.1	702	0
AET_Chr1_Loc003616.3	TRIAE_CS42_1DL_TGACv1_061133_AA0186390.1	2391	0
AET_Chr1_Loc003617.1	TRIAE_CS42_1DL_TGACv1_061133_AA0186370.1	380	1.91e-136
AET_Chr1_Loc003618.8	TRIAE_CS42_1DL_TGACv1_062124_AA0209060.1	902	0
AET_Chr1_Loc003619.2	TRIAE_CS42_1DL_TGACv1_062922_AA0221690.1	259	6.19e-91
AET_Chr1_Loc003620.2	TRIAE_CS42_1DL_TGACv1_062922_AA0221730.1	789	0
AET_Chr1_Loc003621.5	TRIAE_CS42_1DL_TGACv1_063436_AA0227300.2	668	0
AET_Chr1_Loc003622.5	TRIAE_CS42_1DL_TGACv1_063579_AA0228810.3	1046	0
AET_Chr1_Loc003625.2	TRIAE_CS42_U_TGACv1_643016_AA2126210.1	586	0
AET_Chr1_Loc003627.1	TRIAE_CS42_5AL_TGACv1_374597_AA1204090.3	281	1.3e-98
AET_Chr1_Loc003629.2	TRIAE_CS42_1DL_TGACv1_062908_AA0221580.1	719	0
AET_Chr1_Loc003633.1	TRIAE_CS42_1DL_TGACv1_064387_AA0234190.1	264	3.37e-92
AET_Chr1_Loc003635.6	TRIAE_CS42_1DL_TGACv1_063662_AA0229510.2	3176	0
AET_Chr1_Loc003637.1	TRIAE_CS42_1DL_TGACv1_062339_AA0212830.1	442	3.73e-160
AET_Chr1_Loc003640.1	TRIAE_CS42_1DL_TGACv1_062084_AA0208540.1	171	1.93e-55
AET_Chr1_Loc003641.3	TRIAE_CS42_1DL_TGACv1_062084_AA0208510.1	457	8.71e-166
AET_Chr1_Loc003647.1	TRIAE_CS42_1DL_TGACv1_061505_AA0197150.1	748	0
AET_Chr1_Loc003655.1	TRIAE_CS42_1BL_TGACv1_030749_AA0099780.1	2080	0
AET_Chr1_Loc003656.3	TRIAE_CS42_1DL_TGACv1_062322_AA0212530.1	914	0
AET_Chr1_Loc003660.4	TRIAE_CS42_1DL_TGACv1_062162_AA0209740.1	1140	0
AET_Chr1_Loc003661.2	TRIAE_CS42_1AL_TGACv1_000160_AA0005070.1	761	0
AET_Chr1_Loc003663.1	TRIAE_CS42_1DL_TGACv1_062162_AA0209720.1	255	2.58e-88
AET_Chr1_Loc003665.1	TRIAE_CS42_1DL_TGACv1_062162_AA0209690.1	253	1.96e-88
AET_Chr1_Loc003670.1	TRIAE_CS42_1DL_TGACv1_062865_AA0221190.1	337	4.02e-120
AET_Chr1_Loc003671.5	TRIAE_CS42_1DL_TGACv1_062865_AA0221180.1	678	0
AET_Chr1_Loc003674.1	TRIAE_CS42_1DL_TGACv1_063912_AA0231690.1	190	2.9e-64
AET_Chr1_Loc003684.13	TRIAE_CS42_1DL_TGACv1_061874_AA0205080.1	110	7.53e-33
AET_Chr1_Loc003686.1	TRIAE_CS42_7DL_TGACv1_606497_AA2010280.1	271	7.2e-94
AET_Chr1_Loc003690.5	TRIAE_CS42_1DL_TGACv1_063078_AA0223700.1	454	9.35e-163
AET_Chr1_Loc003692.2	TRIAE_CS42_2DL_TGACv1_159076_AA0531890.1	127	1.41e-36
AET_Chr1_Loc003696.3	TRIAE_CS42_1DL_TGACv1_062021_AA0207530.1	282	1.3e-99
AET_Chr1_Loc003697.8	TRIAE_CS42_1DL_TGACv1_062021_AA0207540.1	584	0
AET_Chr1_Loc003699.3	TRIAE_CS42_1BL_TGACv1_031098_AA0107560.3	2526	0
AET_Chr1_Loc003702.1	TRIAE_CS42_1DL_TGACv1_061770_AA0203170.1	150	7.56e-45
AET_Chr1_Loc003703.1	TRIAE_CS42_1AL_TGACv1_000172_AA0005330.1	394	1.11e-138
AET_Chr1_Loc003706.2	TRIAE_CS42_1DL_TGACv1_063032_AA0223250.1	782	0
AET_Chr1_Loc003708.1	TRIAE_CS42_1DL_TGACv1_063482_AA0227780.1	751	0
AET_Chr1_Loc003711.1	TRIAE_CS42_1DL_TGACv1_061721_AA0202330.1	407	6.77e-144
AET_Chr1_Loc003712.1	TRIAE_CS42_1DL_TGACv1_061721_AA0202330.1	369	3.42e-129
AET_Chr1_Loc003725.5	TRIAE_CS42_1BS_TGACv1_049876_AA0163420.1	94.4	1.04e-24
AET_Chr1_Loc003732.22	TRIAE_CS42_1DL_TGACv1_061527_AA0197750.1	410	1.54e-139
AET_Chr1_Loc003733.1	TRIAE_CS42_1DL_TGACv1_063180_AA0224760.1	326	9.87e-116
AET_Chr1_Loc003734.3	TRIAE_CS42_1AL_TGACv1_000501_AA0013500.2	140	1.72e-44
AET_Chr1_Loc003736.11	TRIAE_CS42_1DL_TGACv1_063335_AA0226430.1	793	0
AET_Chr1_Loc003738.2	TRIAE_CS42_4BL_TGACv1_321825_AA1065890.1	227	2.14e-69
AET_Chr1_Loc003739.5	TRIAE_CS42_3B_TGACv1_224510_AA0797540.1	58.5	3.04e-12
AET_Chr1_Loc003740.3	TRIAE_CS42_1DL_TGACv1_062418_AA0214240.1	1897	0
AET_Chr1_Loc003741.5	TRIAE_CS42_1DL_TGACv1_062418_AA0214250.1	2071	0
AET_Chr1_Loc003742.2	TRIAE_CS42_1DL_TGACv1_062022_AA0207550.1	678	0
AET_Chr1_Loc003744.18	TRIAE_CS42_1BL_TGACv1_030343_AA0087430.1	662	0
AET_Chr1_Loc003745.1	TRIAE_CS42_1DL_TGACv1_061849_AA0204300.1	251	3.52e-85
AET_Chr1_Loc003747.2	TRIAE_CS42_1DL_TGACv1_061952_AA0206270.1	811	0
AET_Chr1_Loc003748.1	TRIAE_CS42_1DL_TGACv1_061952_AA0206290.1	766	0
AET_Chr1_Loc003749.1	TRIAE_CS42_6AS_TGACv1_487505_AA1571070.1	144	1.7e-41
AET_Chr1_Loc003756.1	TRIAE_CS42_1DL_TGACv1_062425_AA0214340.1	286	1.27e-98
AET_Chr1_Loc003757.1	TRIAE_CS42_1DL_TGACv1_064994_AA0236380.1	839	0
AET_Chr1_Loc003758.1	TRIAE_CS42_1DL_TGACv1_065454_AA0237120.1	348	8.44e-124
AET_Chr1_Loc003760.5	TRIAE_CS42_1BL_TGACv1_030741_AA0099650.1	338	7.65e-118
AET_Chr1_Loc003761.1	TRIAE_CS42_1BL_TGACv1_032352_AA0128810.1	683	0
AET_Chr1_Loc003764.1	TRIAE_CS42_2DL_TGACv1_158333_AA0515880.1	181	4.76e-54
AET_Chr1_Loc003765.1	TRIAE_CS42_5BL_TGACv1_404373_AA1297200.1	194	1.54e-61
AET_Chr1_Loc003767.1	TRIAE_CS42_5DS_TGACv1_458173_AA1492550.1	90.5	1.03e-22
AET_Chr1_Loc003769.1	TRIAE_CS42_5DL_TGACv1_440389_AA1469200.1	91.7	2.87e-23
AET_Chr1_Loc003775.1	TRIAE_CS42_1DL_TGACv1_062044_AA0207980.3	682	0
AET_Chr1_Loc003777.1	TRIAE_CS42_1DL_TGACv1_063691_AA0229940.1	640	0
AET_Chr1_Loc003779.9	TRIAE_CS42_1DL_TGACv1_063691_AA0229930.3	1741	0
AET_Chr1_Loc003780.1	TRIAE_CS42_1DL_TGACv1_063373_AA0226740.1	382	4.04e-137
AET_Chr1_Loc003783.2	TRIAE_CS42_1DL_TGACv1_062956_AA0222200.1	543	0
AET_Chr1_Loc003786.1	TRIAE_CS42_1DL_TGACv1_064013_AA0232110.1	755	0
AET_Chr1_Loc003788.1	TRIAE_CS42_4BS_TGACv1_327872_AA1077240.1	134	6.96e-39
AET_Chr1_Loc003791.2	TRIAE_CS42_1DL_TGACv1_061392_AA0193950.1	1426	0
AET_Chr1_Loc003793.1	TRIAE_CS42_1DL_TGACv1_061392_AA0193970.4	828	0
AET_Chr1_Loc003798.1	TRIAE_CS42_5BL_TGACv1_404755_AA1310070.1	497	1.48e-169
AET_Chr1_Loc003799.1	TRIAE_CS42_1DL_TGACv1_064133_AA0232770.1	840	0
AET_Chr1_Loc003800.1	TRIAE_CS42_1BL_TGACv1_030953_AA0104290.2	1050	0
AET_Chr1_Loc003805.1	TRIAE_CS42_5AL_TGACv1_374813_AA1209450.1	137	6.99e-39
AET_Chr1_Loc003817.1	TRIAE_CS42_2BS_TGACv1_147616_AA0485600.1	141	1.35e-40
AET_Chr1_Loc003818.1	TRIAE_CS42_7DS_TGACv1_622835_AA2046030.1	91.3	3.3e-25
AET_Chr1_Loc003819.1	TRIAE_CS42_7DS_TGACv1_622835_AA2046030.1	91.3	3.3e-25
AET_Chr1_Loc003826.1	TRIAE_CS42_1AL_TGACv1_002903_AA0046130.1	973	0
AET_Chr1_Loc003828.2	TRIAE_CS42_7DS_TGACv1_622162_AA2034200.1	149	1.2e-42
AET_Chr1_Loc003832.3	TRIAE_CS42_2BL_TGACv1_131133_AA0423060.1	387	2.32e-130
AET_Chr1_Loc003843.1	TRIAE_CS42_1DL_TGACv1_062777_AA0219680.1	3969	0
AET_Chr1_Loc003845.1	TRIAE_CS42_1DL_TGACv1_062839_AA0220760.1	207	2.13e-70
AET_Chr1_Loc003852.3	TRIAE_CS42_1DL_TGACv1_061479_AA0196470.2	686	0
AET_Chr1_Loc003859.3	TRIAE_CS42_7DL_TGACv1_603732_AA1988040.2	308	2.14e-107
AET_Chr1_Loc003860.4	TRIAE_CS42_1DL_TGACv1_061763_AA0203020.1	416	3.8e-149
AET_Chr1_Loc003874.1	TRIAE_CS42_1DL_TGACv1_064639_AA0235210.1	619	0
AET_Chr1_Loc003875.12	TRIAE_CS42_1DL_TGACv1_061154_AA0187270.1	1019	0
AET_Chr1_Loc003882.1	TRIAE_CS42_7AL_TGACv1_556175_AA1757560.1	421	5.28e-148
AET_Chr1_Loc003892.1	TRIAE_CS42_1DL_TGACv1_064105_AA0232590.1	311	1.49e-106
AET_Chr1_Loc003893.8	TRIAE_CS42_1DL_TGACv1_063317_AA0226230.1	929	0
AET_Chr1_Loc003894.5	TRIAE_CS42_1DL_TGACv1_063317_AA0226240.1	1166	0
AET_Chr1_Loc003895.1	TRIAE_CS42_1DL_TGACv1_063317_AA0226270.1	659	0
AET_Chr1_Loc003896.2	TRIAE_CS42_1AL_TGACv1_001936_AA0036980.1	192	1.23e-60
AET_Chr1_Loc003900.1	TRIAE_CS42_1BL_TGACv1_033068_AA0136630.1	285	4.27e-100
AET_Chr1_Loc003901.1	TRIAE_CS42_1DL_TGACv1_062439_AA0214480.1	251	1.2e-87
AET_Chr1_Loc003902.5	TRIAE_CS42_1DL_TGACv1_062593_AA0216910.1	600	0
AET_Chr1_Loc003903.1	TRIAE_CS42_7BS_TGACv1_593538_AA1952340.1	389	4.88e-139
AET_Chr1_Loc003904.5	TRIAE_CS42_1DL_TGACv1_062266_AA0211520.1	570	0
AET_Chr1_Loc003905.1	TRIAE_CS42_1DL_TGACv1_062266_AA0211530.1	1524	0
AET_Chr1_Loc003906.6	TRIAE_CS42_1DL_TGACv1_062266_AA0211570.1	1038	0
AET_Chr1_Loc003908.1	TRIAE_CS42_1AL_TGACv1_001917_AA0036670.1	213	1.47e-72
AET_Chr1_Loc003910.1	TRIAE_CS42_5AL_TGACv1_374645_AA1205380.1	167	2.34e-50
AET_Chr1_Loc003917.11	TRIAE_CS42_1DL_TGACv1_061533_AA0198060.1	828	0
AET_Chr1_Loc003918.1	TRIAE_CS42_1DL_TGACv1_061533_AA0198050.1	1699	0
AET_Chr1_Loc003919.1	TRIAE_CS42_1DL_TGACv1_062560_AA0216480.1	457	1.88e-165
AET_Chr1_Loc003920.3	TRIAE_CS42_1DL_TGACv1_062560_AA0216500.1	1262	0
AET_Chr1_Loc003921.2	TRIAE_CS42_1BL_TGACv1_033068_AA0136630.1	236	1.77e-80
AET_Chr1_Loc003923.2	TRIAE_CS42_1DL_TGACv1_062827_AA0220610.1	1476	0
AET_Chr1_Loc003924.1	TRIAE_CS42_1DL_TGACv1_062827_AA0220630.1	346	3.81e-123
AET_Chr1_Loc003925.1	TRIAE_CS42_1DL_TGACv1_061433_AA0195230.1	475	3.97e-172
AET_Chr1_Loc003928.1	TRIAE_CS42_1DL_TGACv1_061808_AA0203670.2	1335	0
AET_Chr1_Loc003932.2	TRIAE_CS42_1DL_TGACv1_062190_AA0210360.1	842	0
AET_Chr1_Loc003934.1	TRIAE_CS42_7BS_TGACv1_593413_AA1951180.1	229	1.55e-75
AET_Chr1_Loc003935.1	TRIAE_CS42_1DL_TGACv1_064248_AA0233500.1	1144	0
AET_Chr1_Loc003936.2	TRIAE_CS42_1BL_TGACv1_031153_AA0108800.1	1920	0
AET_Chr1_Loc003938.1	TRIAE_CS42_1DL_TGACv1_063292_AA0225900.1	244	8.75e-85
AET_Chr1_Loc003942.7	TRIAE_CS42_1BL_TGACv1_033275_AA0138340.1	1162	0
AET_Chr1_Loc003943.12	TRIAE_CS42_1DL_TGACv1_061404_AA0194320.1	901	0
AET_Chr1_Loc003944.20	TRIAE_CS42_1DL_TGACv1_061404_AA0194310.1	642	0
AET_Chr1_Loc003946.12	TRIAE_CS42_1DL_TGACv1_064149_AA0232910.1	996	0
AET_Chr1_Loc003947.1	TRIAE_CS42_1DL_TGACv1_062405_AA0213960.1	663	0
AET_Chr1_Loc003948.2	TRIAE_CS42_1DL_TGACv1_062405_AA0213970.1	695	0
AET_Chr1_Loc003949.3	TRIAE_CS42_1BL_TGACv1_030792_AA0100880.1	425	1.62e-148
AET_Chr1_Loc003950.1	TRIAE_CS42_1AL_TGACv1_002510_AA0042580.7	82.4	6.6e-20
AET_Chr1_Loc003952.3	TRIAE_CS42_1DL_TGACv1_062429_AA0214370.1	897	0
AET_Chr1_Loc003953.1	TRIAE_CS42_1AS_TGACv1_020771_AA0079840.3	86.7	1.72e-21
AET_Chr1_Loc003954.1	TRIAE_CS42_2DL_TGACv1_158990_AA0530140.1	85.5	1.73e-20
AET_Chr1_Loc003956.1	TRIAE_CS42_1DL_TGACv1_061301_AA0191770.1	521	0
AET_Chr1_Loc003958.1	TRIAE_CS42_1DL_TGACv1_061928_AA0205730.1	1449	0
AET_Chr1_Loc003959.1	TRIAE_CS42_1DL_TGACv1_062004_AA0207310.1	335	3.31e-119
AET_Chr1_Loc003960.5	TRIAE_CS42_1DL_TGACv1_064543_AA0234810.1	893	0
AET_Chr1_Loc003964.5	TRIAE_CS42_1DL_TGACv1_061575_AA0198940.2	384	2.94e-137
AET_Chr1_Loc003965.4	TRIAE_CS42_1DS_TGACv1_081766_AA0262590.1	108	2.04e-32
AET_Chr1_Loc003966.4	TRIAE_CS42_1AL_TGACv1_001746_AA0034520.1	270	1.19e-91
AET_Chr1_Loc003967.1	TRIAE_CS42_1BL_TGACv1_031294_AA0110960.1	2017	0
AET_Chr1_Loc003968.1	TRIAE_CS42_1DL_TGACv1_061321_AA0192370.1	2070	0
AET_Chr1_Loc003970.2	TRIAE_CS42_1AL_TGACv1_001862_AA0036010.1	609	0
AET_Chr1_Loc003972.5	TRIAE_CS42_1DL_TGACv1_061630_AA0200470.1	536	0
AET_Chr1_Loc003973.7	TRIAE_CS42_1BL_TGACv1_030978_AA0104940.2	820	0
AET_Chr1_Loc003974.1	TRIAE_CS42_U_TGACv1_641348_AA2092580.1	119	1.93e-36
AET_Chr1_Loc003975.1	TRIAE_CS42_1AL_TGACv1_001070_AA0024450.1	443	1.3e-160
AET_Chr1_Loc003976.1	TRIAE_CS42_4DS_TGACv1_362174_AA1177430.1	449	4.04e-156
AET_Chr1_Loc003979.3	TRIAE_CS42_1DL_TGACv1_061299_AA0191750.3	992	0
AET_Chr1_Loc003980.1	TRIAE_CS42_1AL_TGACv1_004575_AA0053910.1	566	0
AET_Chr1_Loc003981.1	TRIAE_CS42_1DL_TGACv1_061299_AA0191710.1	442	5.86e-159
AET_Chr1_Loc003983.1	TRIAE_CS42_1DL_TGACv1_062247_AA0211250.1	263	1.03e-89
AET_Chr1_Loc003984.5	TRIAE_CS42_1DL_TGACv1_063072_AA0223580.2	938	0
AET_Chr1_Loc003985.1	TRIAE_CS42_1DL_TGACv1_063072_AA0223580.2	821	0
AET_Chr1_Loc003986.1	TRIAE_CS42_1DL_TGACv1_063481_AA0227760.1	1061	0
AET_Chr1_Loc003988.3	TRIAE_CS42_1DL_TGACv1_063230_AA0225280.1	1423	0
AET_Chr1_Loc003990.2	TRIAE_CS42_1DL_TGACv1_062807_AA0220310.2	1209	0
AET_Chr1_Loc003992.1	TRIAE_CS42_1AL_TGACv1_001753_AA0034690.1	312	1.19e-110
AET_Chr1_Loc003995.1	TRIAE_CS42_1DL_TGACv1_064568_AA0234950.1	1110	0
AET_Chr1_Loc003998.1	TRIAE_CS42_2BL_TGACv1_130666_AA0415600.1	731	0
AET_Chr1_Loc004001.2	TRIAE_CS42_1AL_TGACv1_000645_AA0016450.2	306	5.22e-106
AET_Chr1_Loc004004.2	TRIAE_CS42_2AS_TGACv1_112698_AA0343590.1	63.2	5.44e-13
AET_Chr1_Loc004006.3	TRIAE_CS42_1DL_TGACv1_061249_AA0190020.1	973	0
AET_Chr1_Loc004010.1	TRIAE_CS42_1DL_TGACv1_063185_AA0224780.1	274	3.58e-96
AET_Chr1_Loc004013.1	TRIAE_CS42_2AL_TGACv1_092926_AA0267230.1	162	7.75e-48
AET_Chr1_Loc004014.2	TRIAE_CS42_1DL_TGACv1_063729_AA0230300.1	1785	0
AET_Chr1_Loc004015.4	TRIAE_CS42_1BL_TGACv1_031393_AA0113020.1	426	2.17e-154
AET_Chr1_Loc004016.1	TRIAE_CS42_1DL_TGACv1_063371_AA0226690.1	368	1.44e-131
AET_Chr1_Loc004017.1	TRIAE_CS42_5BL_TGACv1_405701_AA1333340.1	211	2.58e-68
AET_Chr1_Loc004018.1	TRIAE_CS42_1DL_TGACv1_061196_AA0188500.1	874	0
AET_Chr1_Loc004021.1	TRIAE_CS42_1AL_TGACv1_001541_AA0031950.1	1850	0
AET_Chr1_Loc004026.1	TRIAE_CS42_1DL_TGACv1_063857_AA0231280.1	496	6.4e-179
AET_Chr1_Loc004028.4	TRIAE_CS42_1BL_TGACv1_030710_AA0098510.1	1706	0
AET_Chr1_Loc004029.4	TRIAE_CS42_1DL_TGACv1_062917_AA0221670.1	1228	0
AET_Chr1_Loc004031.1	TRIAE_CS42_1DL_TGACv1_061771_AA0203210.1	626	0
AET_Chr1_Loc004035.2	TRIAE_CS42_1DL_TGACv1_062848_AA0220870.1	228	1.17e-77
AET_Chr1_Loc004041.1	TRIAE_CS42_1DL_TGACv1_062411_AA0214140.1	759	0
AET_Chr1_Loc004043.3	TRIAE_CS42_1DL_TGACv1_062411_AA0214120.1	269	7.1e-94
AET_Chr1_Loc004044.1	TRIAE_CS42_1AL_TGACv1_002304_AA0040720.2	892	0
AET_Chr1_Loc004050.1	TRIAE_CS42_3B_TGACv1_224869_AA0802480.1	367	4.2e-128
AET_Chr1_Loc004051.1	TRIAE_CS42_1DL_TGACv1_062697_AA0218350.1	756	0
AET_Chr1_Loc004052.1	TRIAE_CS42_1DL_TGACv1_062951_AA0222040.2	1094	0
AET_Chr1_Loc004053.4	TRIAE_CS42_1DL_TGACv1_062951_AA0222030.1	728	0
AET_Chr1_Loc004056.3	TRIAE_CS42_1AL_TGACv1_000494_AA0013480.1	685	0
AET_Chr1_Loc004058.4	TRIAE_CS42_1DL_TGACv1_061266_AA0190510.1	724	0
AET_Chr1_Loc004059.1	TRIAE_CS42_1DL_TGACv1_061266_AA0190530.1	424	1.55e-153
AET_Chr1_Loc004060.1	TRIAE_CS42_1DL_TGACv1_061266_AA0190540.1	508	0
AET_Chr1_Loc004061.1	TRIAE_CS42_1DL_TGACv1_064143_AA0232860.1	1968	0
AET_Chr1_Loc004066.1	TRIAE_CS42_1DL_TGACv1_061539_AA0198230.1	319	2.49e-113
AET_Chr1_Loc004067.7	TRIAE_CS42_1BL_TGACv1_032480_AA0130320.1	930	0
AET_Chr1_Loc004068.1	TRIAE_CS42_1DL_TGACv1_068071_AA0238340.1	190	1.59e-64
AET_Chr1_Loc004069.1	TRIAE_CS42_1DL_TGACv1_064599_AA0235010.1	190	1.59e-64
AET_Chr1_Loc004070.1	TRIAE_CS42_1DL_TGACv1_063603_AA0229010.1	1132	0
AET_Chr1_Loc004071.1	TRIAE_CS42_1DL_TGACv1_063603_AA0229020.1	1167	0
AET_Chr1_Loc004072.1	TRIAE_CS42_3DL_TGACv1_249429_AA0848460.1	133	3.12e-37
AET_Chr1_Loc004073.1	TRIAE_CS42_U_TGACv1_641801_AA2104460.1	200	2.34e-64
AET_Chr1_Loc004074.2	TRIAE_CS42_U_TGACv1_641801_AA2104470.1	1660	0
AET_Chr1_Loc004075.4	TRIAE_CS42_U_TGACv1_641801_AA2104490.1	869	0
AET_Chr1_Loc004076.1	TRIAE_CS42_U_TGACv1_641801_AA2104520.1	1883	0
AET_Chr1_Loc004077.4	TRIAE_CS42_1DL_TGACv1_061287_AA0191340.2	1863	0
AET_Chr1_Loc004078.1	TRIAE_CS42_1DL_TGACv1_064740_AA0235600.1	660	0
AET_Chr1_Loc004081.1	TRIAE_CS42_1DL_TGACv1_062354_AA0213140.1	661	0
AET_Chr1_Loc004082.2	TRIAE_CS42_1DL_TGACv1_062326_AA0212670.1	1760	0
AET_Chr1_Loc004083.1	TRIAE_CS42_6DL_TGACv1_526889_AA1694410.1	230	1.52e-70
AET_Chr1_Loc004086.6	TRIAE_CS42_1DL_TGACv1_062372_AA0213430.2	731	0
AET_Chr1_Loc004087.8	TRIAE_CS42_1AL_TGACv1_002008_AA0037780.2	1828	0
AET_Chr1_Loc004090.1	TRIAE_CS42_1DL_TGACv1_061814_AA0203790.1	562	0
AET_Chr1_Loc004091.7	TRIAE_CS42_1DL_TGACv1_061814_AA0203800.1	250	1.59e-84
AET_Chr1_Loc004093.1	TRIAE_CS42_1DL_TGACv1_062789_AA0219990.1	848	0
AET_Chr1_Loc004094.1	TRIAE_CS42_1DL_TGACv1_062789_AA0219970.1	416	7.08e-150
AET_Chr1_Loc004099.4	TRIAE_CS42_1DL_TGACv1_061472_AA0196260.1	773	0
AET_Chr1_Loc004102.1	TRIAE_CS42_1DL_TGACv1_061472_AA0196220.1	914	0
AET_Chr1_Loc004104.2	TRIAE_CS42_1DL_TGACv1_062127_AA0209080.1	944	0
AET_Chr1_Loc004105.1	TRIAE_CS42_1DL_TGACv1_062127_AA0209110.1	404	7.45e-146
AET_Chr1_Loc004107.1	TRIAE_CS42_1DL_TGACv1_063698_AA0230010.2	1788	0
AET_Chr1_Loc004108.1	TRIAE_CS42_1BL_TGACv1_030772_AA0100450.2	1194	0
AET_Chr1_Loc004125.3	TRIAE_CS42_1DL_TGACv1_062500_AA0215430.1	470	2.02e-170
AET_Chr1_Loc004126.1	TRIAE_CS42_1BL_TGACv1_032375_AA0129100.1	237	2.64e-82
AET_Chr1_Loc004127.5	TRIAE_CS42_1DL_TGACv1_062500_AA0215480.1	2024	0
AET_Chr1_Loc004130.1	TRIAE_CS42_6BL_TGACv1_499919_AA1594820.1	174	3.31e-53
AET_Chr1_Loc004147.6	TRIAE_CS42_3B_TGACv1_221937_AA0753520.1	50.1	1.12e-06
AET_Chr1_Loc004148.1	TRIAE_CS42_7BS_TGACv1_592650_AA1942330.1	296	3.27e-95
AET_Chr1_Loc004157.1	TRIAE_CS42_2BL_TGACv1_132841_AA0440030.1	169	1.33e-50
AET_Chr1_Loc004159.1	TRIAE_CS42_1AL_TGACv1_001592_AA0032580.1	161	1.14e-52
AET_Chr1_Loc004172.1	TRIAE_CS42_1AL_TGACv1_001148_AA0026030.3	941	0
AET_Chr1_Loc004178.1	TRIAE_CS42_1DL_TGACv1_061383_AA0193800.1	906	0
AET_Chr1_Loc004188.1	TRIAE_CS42_1DL_TGACv1_064567_AA0234930.1	283	7.11e-100
AET_Chr1_Loc004189.5	TRIAE_CS42_1DL_TGACv1_063728_AA0230290.1	447	1.12e-159
AET_Chr1_Loc004193.2	TRIAE_CS42_5AL_TGACv1_376133_AA1232510.1	202	1.44e-63
AET_Chr1_Loc004195.1	TRIAE_CS42_1DL_TGACv1_061774_AA0203290.1	385	2.82e-138
AET_Chr1_Loc004196.1	TRIAE_CS42_1AL_TGACv1_004360_AA0053310.1	241	4.57e-83
AET_Chr1_Loc004198.1	TRIAE_CS42_1AL_TGACv1_004360_AA0053310.1	213	3.64e-72
AET_Chr1_Loc004203.2	TRIAE_CS42_1DL_TGACv1_062681_AA0218130.1	342	3.87e-122
AET_Chr1_Loc004206.1	TRIAE_CS42_1DL_TGACv1_063306_AA0226090.1	302	1.8e-106
AET_Chr1_Loc004207.1	TRIAE_CS42_1DL_TGACv1_063306_AA0226090.1	304	2.19e-107
AET_Chr1_Loc004214.2	TRIAE_CS42_1DL_TGACv1_063099_AA0223850.1	1189	0
AET_Chr1_Loc004215.1	TRIAE_CS42_1AL_TGACv1_001526_AA0031720.1	423	3.21e-152
AET_Chr1_Loc004217.6	TRIAE_CS42_7DL_TGACv1_605673_AA2007600.1	292	7.27e-99
AET_Chr1_Loc004218.3	TRIAE_CS42_1DL_TGACv1_061852_AA0204400.1	731	0
AET_Chr1_Loc004219.2	TRIAE_CS42_1DL_TGACv1_061852_AA0204390.1	919	0
AET_Chr1_Loc004222.1	TRIAE_CS42_1DL_TGACv1_061656_AA0201180.1	1444	0
AET_Chr1_Loc004224.11	TRIAE_CS42_1DL_TGACv1_062182_AA0210070.1	1820	0
AET_Chr1_Loc004227.1	TRIAE_CS42_1BL_TGACv1_031136_AA0108390.1	182	5.83e-60
AET_Chr1_Loc004230.1	TRIAE_CS42_1DL_TGACv1_061855_AA0204420.1	331	1.74e-117
AET_Chr1_Loc004234.1	TRIAE_CS42_1AL_TGACv1_002629_AA0043900.1	254	2.51e-88
AET_Chr1_Loc004235.7	TRIAE_CS42_1BL_TGACv1_033746_AA0141830.1	838	0
AET_Chr1_Loc004236.2	TRIAE_CS42_1DL_TGACv1_063178_AA0224690.1	336	9.61e-117
AET_Chr1_Loc004237.1	TRIAE_CS42_1DL_TGACv1_063178_AA0224680.1	211	1.7e-72
AET_Chr1_Loc004239.1	TRIAE_CS42_1DL_TGACv1_063523_AA0228200.1	209	1.16e-71
AET_Chr1_Loc004241.1	TRIAE_CS42_1DL_TGACv1_063523_AA0228200.1	216	2.67e-74
AET_Chr1_Loc004242.1	TRIAE_CS42_1DL_TGACv1_063523_AA0228200.1	144	8.72e-46
AET_Chr1_Loc004243.4	TRIAE_CS42_1BL_TGACv1_032951_AA0135720.1	494	9.47e-177
AET_Chr1_Loc004244.5	TRIAE_CS42_1DL_TGACv1_063542_AA0228460.1	677	0
AET_Chr1_Loc004248.1	TRIAE_CS42_1DL_TGACv1_064251_AA0233520.2	1214	0
AET_Chr1_Loc004249.1	TRIAE_CS42_1DL_TGACv1_061453_AA0195700.2	1815	0
AET_Chr1_Loc004250.1	TRIAE_CS42_1DL_TGACv1_062032_AA0207790.1	1086	0
AET_Chr1_Loc004251.2	TRIAE_CS42_1DL_TGACv1_061171_AA0187720.1	1052	0
AET_Chr1_Loc004254.3	TRIAE_CS42_1DL_TGACv1_061278_AA0191010.1	1043	0
AET_Chr1_Loc004255.1	TRIAE_CS42_5BL_TGACv1_404147_AA1286730.1	128	5.55e-39
AET_Chr1_Loc004259.2	TRIAE_CS42_1DL_TGACv1_064188_AA0233130.1	1129	0
AET_Chr1_Loc004260.1	TRIAE_CS42_1DL_TGACv1_061455_AA0195780.1	1649	0
AET_Chr1_Loc004263.2	TRIAE_CS42_1BL_TGACv1_031653_AA0117960.1	940	0
AET_Chr1_Loc004264.1	TRIAE_CS42_3DS_TGACv1_271578_AA0902850.1	977	0
AET_Chr1_Loc004265.3	TRIAE_CS42_3DS_TGACv1_271578_AA0902860.1	753	0
AET_Chr1_Loc004267.1	TRIAE_CS42_7DL_TGACv1_604036_AA1992930.1	140	1.83e-40
AET_Chr1_Loc004268.1	TRIAE_CS42_1DL_TGACv1_062769_AA0219630.1	737	0
AET_Chr1_Loc004270.4	TRIAE_CS42_1DL_TGACv1_062769_AA0219630.1	724	0
AET_Chr1_Loc004272.6	TRIAE_CS42_1DL_TGACv1_061528_AA0197830.1	1174	0
AET_Chr1_Loc004273.2	TRIAE_CS42_1DL_TGACv1_061528_AA0197840.1	583	0
AET_Chr1_Loc004277.1	TRIAE_CS42_1DL_TGACv1_061726_AA0202490.1	436	2.87e-158
AET_Chr1_Loc004278.1	TRIAE_CS42_1DL_TGACv1_061726_AA0202510.1	445	8.87e-160
AET_Chr1_Loc004279.17	TRIAE_CS42_1DL_TGACv1_061434_AA0195260.1	3312	0
AET_Chr1_Loc004281.2	TRIAE_CS42_1AL_TGACv1_000249_AA0007320.1	84.7	2.97e-21
AET_Chr1_Loc004283.1	TRIAE_CS42_1DL_TGACv1_061203_AA0188720.1	647	0
AET_Chr1_Loc004284.5	TRIAE_CS42_1BL_TGACv1_030382_AA0088740.1	526	0
AET_Chr1_Loc004287.1	TRIAE_CS42_1BL_TGACv1_030948_AA0104160.1	294	1.07e-101
AET_Chr1_Loc004288.1	TRIAE_CS42_1DL_TGACv1_062342_AA0212900.1	585	0
AET_Chr1_Loc004289.1	TRIAE_CS42_1DL_TGACv1_062342_AA0212880.1	239	4.42e-83
AET_Chr1_Loc004290.1	TRIAE_CS42_1AL_TGACv1_003194_AA0048650.1	1017	0
AET_Chr1_Loc004293.1	TRIAE_CS42_1DL_TGACv1_062618_AA0217310.1	283	1.08e-99
AET_Chr1_Loc004294.1	TRIAE_CS42_6AL_TGACv1_473893_AA1533360.1	343	1.36e-113
AET_Chr1_Loc004295.1	TRIAE_CS42_6BL_TGACv1_503610_AA1628160.1	119	6.49e-33
AET_Chr1_Loc004296.10	TRIAE_CS42_5DL_TGACv1_433058_AA1400150.1	90.1	1.7e-20
AET_Chr1_Loc004298.1	TRIAE_CS42_1DL_TGACv1_063075_AA0223640.1	618	0
AET_Chr1_Loc004300.2	TRIAE_CS42_1DL_TGACv1_063075_AA0223630.1	1456	0
AET_Chr1_Loc004301.3	TRIAE_CS42_1DL_TGACv1_063075_AA0223610.2	214	8.96e-74
AET_Chr1_Loc004304.1	TRIAE_CS42_1AL_TGACv1_000718_AA0017750.1	900	0
AET_Chr1_Loc004305.1	TRIAE_CS42_1AL_TGACv1_001145_AA0025890.1	300	8.55e-106
AET_Chr1_Loc004306.1	TRIAE_CS42_1BL_TGACv1_030948_AA0104160.1	311	1.93e-108
AET_Chr1_Loc004307.1	TRIAE_CS42_1AS_TGACv1_019334_AA0064970.1	212	1.22e-71
AET_Chr1_Loc004308.1	TRIAE_CS42_3B_TGACv1_223602_AA0784360.1	285	6.92e-98
AET_Chr1_Loc004312.5	TRIAE_CS42_1DL_TGACv1_062785_AA0219910.1	794	0
AET_Chr1_Loc004316.1	TRIAE_CS42_1DL_TGACv1_064890_AA0236030.1	1026	0
AET_Chr1_Loc004317.2	TRIAE_CS42_1DL_TGACv1_063047_AA0223330.1	824	0
AET_Chr1_Loc004318.1	TRIAE_CS42_1DL_TGACv1_063047_AA0223340.1	431	7.91e-156
AET_Chr1_Loc004320.1	TRIAE_CS42_5AS_TGACv1_392592_AA1261490.1	97.8	2.52e-25
AET_Chr1_Loc004327.1	TRIAE_CS42_2BL_TGACv1_129496_AA0386130.1	118	2.35e-33
AET_Chr1_Loc004329.3	TRIAE_CS42_1DL_TGACv1_062219_AA0210690.1	690	0
AET_Chr1_Loc004334.3	TRIAE_CS42_1DL_TGACv1_062219_AA0210680.1	808	0
AET_Chr1_Loc004335.2	TRIAE_CS42_3B_TGACv1_246242_AA0834280.1	151	4.88e-48
AET_Chr1_Loc004337.1	TRIAE_CS42_1AS_TGACv1_019334_AA0064970.1	215	2.57e-72
AET_Chr1_Loc004338.1	TRIAE_CS42_1DL_TGACv1_063404_AA0226990.1	496	1.55e-180
AET_Chr1_Loc004340.1	TRIAE_CS42_1DL_TGACv1_064161_AA0232970.1	425	1.2e-153
AET_Chr1_Loc004344.13	TRIAE_CS42_1DL_TGACv1_062823_AA0220520.1	331	3.92e-117
AET_Chr1_Loc004345.1	TRIAE_CS42_3DS_TGACv1_271551_AA0902410.5	108	2.17e-29
AET_Chr1_Loc004346.2	TRIAE_CS42_1DL_TGACv1_061522_AA0197700.1	365	1.69e-130
AET_Chr1_Loc004347.2	TRIAE_CS42_1DL_TGACv1_063471_AA0227620.1	399	4.55e-143
AET_Chr1_Loc004348.4	TRIAE_CS42_1DL_TGACv1_063471_AA0227600.1	880	0
AET_Chr1_Loc004349.1	TRIAE_CS42_1DL_TGACv1_063471_AA0227590.1	216	3.27e-74
AET_Chr1_Loc004352.16	TRIAE_CS42_1DL_TGACv1_063504_AA0228000.1	338	1.58e-116
AET_Chr1_Loc004355.1	TRIAE_CS42_1DL_TGACv1_061592_AA0199350.1	2595	0
AET_Chr1_Loc004358.2	TRIAE_CS42_1DL_TGACv1_062036_AA0207860.1	1721	0
AET_Chr1_Loc004359.13	TRIAE_CS42_1DL_TGACv1_062036_AA0207880.1	896	0
AET_Chr1_Loc004360.2	TRIAE_CS42_1DL_TGACv1_062036_AA0207890.1	533	0
AET_Chr1_Loc004361.2	TRIAE_CS42_U_TGACv1_640759_AA2072810.1	69.7	1.62e-15
AET_Chr1_Loc004363.1	TRIAE_CS42_6BS_TGACv1_513283_AA1637260.1	109	2.41e-29
AET_Chr1_Loc004365.4	TRIAE_CS42_1DL_TGACv1_062639_AA0217590.1	633	0
AET_Chr1_Loc004368.12	TRIAE_CS42_1DL_TGACv1_061359_AA0193060.1	1285	0
AET_Chr1_Loc004370.1	TRIAE_CS42_1DL_TGACv1_064618_AA0235090.1	340	2.02e-115
AET_Chr1_Loc004371.3	TRIAE_CS42_1DL_TGACv1_061990_AA0206980.1	794	0
AET_Chr1_Loc004373.10	TRIAE_CS42_1DL_TGACv1_062749_AA0219280.3	748	0
AET_Chr1_Loc004374.1	TRIAE_CS42_1DL_TGACv1_062749_AA0219250.1	377	2.72e-133
AET_Chr1_Loc004375.1	TRIAE_CS42_1DL_TGACv1_063375_AA0226770.1	671	0
AET_Chr1_Loc004376.1	TRIAE_CS42_1DL_TGACv1_061757_AA0202960.1	942	0
AET_Chr1_Loc004379.5	TRIAE_CS42_3DS_TGACv1_271951_AA0911570.1	82.4	2.06e-18
AET_Chr1_Loc004380.1	TRIAE_CS42_5AL_TGACv1_374215_AA1194040.1	142	7.21e-42
AET_Chr1_Loc004381.1	TRIAE_CS42_1DL_TGACv1_062730_AA0218790.1	267	1.36e-93
AET_Chr1_Loc004382.5	TRIAE_CS42_1BL_TGACv1_031593_AA0116690.2	301	7.6e-106
AET_Chr1_Loc004383.1	TRIAE_CS42_1BL_TGACv1_031648_AA0117850.1	208	2.64e-68
AET_Chr1_Loc004384.1	TRIAE_CS42_4BS_TGACv1_331330_AA1109870.1	286	5.56e-97
AET_Chr1_Loc004385.1	TRIAE_CS42_6AL_TGACv1_473188_AA1529330.1	197	1.36e-62
AET_Chr1_Loc004386.13	TRIAE_CS42_1BL_TGACv1_030467_AA0091630.1	2389	0
AET_Chr1_Loc004388.1	TRIAE_CS42_1DL_TGACv1_064242_AA0233420.1	870	0
AET_Chr1_Loc004395.3	TRIAE_CS42_1DL_TGACv1_062419_AA0214280.1	311	3.81e-105
AET_Chr1_Loc004398.5	TRIAE_CS42_1AL_TGACv1_000396_AA0011080.1	182	2.47e-61
AET_Chr1_Loc004403.1	TRIAE_CS42_6BL_TGACv1_501716_AA1620120.1	125	1.98e-36
AET_Chr1_Loc004406.1	TRIAE_CS42_1DL_TGACv1_061467_AA0196060.1	1490	0
AET_Chr1_Loc004408.1	TRIAE_CS42_1DL_TGACv1_061467_AA0196070.1	538	0
AET_Chr1_Loc004409.1	TRIAE_CS42_1DL_TGACv1_062736_AA0218970.1	421	1.25e-149
AET_Chr1_Loc004410.2	TRIAE_CS42_1DL_TGACv1_062736_AA0218940.1	92	2.42e-26
AET_Chr1_Loc004411.1	TRIAE_CS42_1DL_TGACv1_062795_AA0220070.1	68.9	7.13e-17
AET_Chr1_Loc004413.2	TRIAE_CS42_1DL_TGACv1_062795_AA0220080.1	1330	0
[truncated: 36,152 more rows]
