# Supplementary material for: Genome sequence of the progenitor of the wheat D genome Aegilops tauschii
Source: Nature. 2017 Nov 1;551(7681):498–502. doi: 10.1038/nature24486 (PMC7416625; doi:10.1038/nature24486)
Supplement: Supplementary Table 3 — This file contains a list of the 1,762 Resistance Gene Analogues annotated in the Ae. tauschii genome sequence. (XLSX 125 kb) [file 41586_2017_BFnature24486_MOESM4_ESM.xlsx]

## Sheet: Table.S3.RGA.annotation
Supplementary Excel File 2
Pseudomolecule or scaffold	Gene name	RGA gene transcript	Gene start	Gene end	Gene length	Strand	RGA class	Abbreviation
1D	AET1Gv20002300	AET_Chr1_Loc005218.5	515495	517902	2407	-	Receptor like kinase	RLK
1D	AET1Gv20002600	AET_Chr1_Loc005220.2	547714	551416	3702	-	CC-NBS	CN
1D	AET1Gv20003900	AET_Chr1_Loc000017.3	916433	925119	8686	+	NBS-LRR	NL
1D	AET1Gv20004400	AET_Chr1_Loc005228.3	1131146	1132505	1359	-	CC-NBS	CN
1D	AET1Gv20005200	AET_Chr1_Loc000024.1	1458281	1460308	2027	+	CC-NBS-LRR	CNL
1D	AET1Gv20005400	AET_Chr1_Loc005234.3	1475311	1484749	9438	-	CC-NBS-LRR	CNL
1D	AET1Gv20005900	AET_Chr1_Loc005235.2	1665581	1669093	3512	-	Receptor like protein	RLP
1D	AET1Gv20006700	AET_Chr1_Loc005239.5	1864744	1876412	11668	-	NBS-LRR	NL
1D	AET1Gv20007000	AET_Chr1_Loc005240.2	1876754	1881418	4664	-	CC-NBS-LRR	CNL
1D	AET1Gv20007100	AET_Chr1_Loc000036.4	1898362	1902228	3866	+	CC-NBS-LRR	CNL
1D	AET1Gv20007300	AET_Chr1_Loc005242.3	1908033	1915173	7140	-	CC-NBS-LRR	CNL
1D	AET1Gv20007600	AET_Chr1_Loc000038.8	1974870	1981293	6423	+	NBS-LRR	NL
1D	AET1Gv20011200	AET_Chr1_Loc000054.2	4113684	4198567	84883	+	Receptor like kinase	RLK
1D	AET1Gv20011400	AET_Chr1_Loc000055.2	4162693	4179142	16449	+	CC-NBS-LRR	CNL
1D	AET1Gv20013500	AET_Chr1_Loc005274.1	4406370	4410124	3754	-	Receptor like kinase	RLK
1D	AET1Gv20013800	AET_Chr1_Loc005276.2	4443905	4462769	18864	-	Receptor like kinase	RLK
1D	AET1Gv20014300	AET_Chr1_Loc005280.1	4512167	4515052	2885	-	Receptor like kinase	RLK
1D	AET1Gv20014600	AET_Chr1_Loc005281.1	4549006	4553855	4849	-	Receptor like kinase	RLK
1D	AET1Gv20015200	AET_Chr1_Loc005286.3	4592118	4595286	3168	-	Receptor like kinase	RLK
1D	AET1Gv20015800	AET_Chr1_Loc005290.1	4799913	4803810	3897	-	Receptor like kinase	RLK
1D	AET1Gv20018800	AET_Chr1_Loc000089.15	5095268	5097852	2584	+	CC-NBS-LRR	CNL
1D	AET1Gv20020600	AET_Chr1_Loc000100.2	5592654	5599368	6714	+	CC-NBS-LRR	CNL
1D	AET1Gv20021200	AET_Chr1_Loc000103.2	5659623	5664906	5283	+	NBS-LRR	NL
1D	AET1Gv20023500	AET_Chr1_Loc005323.1	5895705	5900362	4657	-	NBS-LRR	NL
1D	AET1Gv20027200	AET_Chr1_Loc005339.2	6436367	6441684	5317	-	CC-NBS-LRR	CNL
1D	AET1Gv20029300	AET_Chr1_Loc000148.2	6691650	6696465	4815	+	Receptor like kinase	RLK
1D	AET1Gv20029400	AET_Chr1_Loc005349.3	6697287	6701544	4257	-	transmembrane and coiled-coil protein	TM-CC
1D	AET1Gv20030200	AET_Chr1_Loc005352.2	6810337	6813227	2890	-	Receptor like kinase	RLK
1D	AET1Gv20030700	AET_Chr1_Loc005354.1	6848839	6851844	3005	-	Receptor like kinase	RLK
1D	AET1Gv20035300	AET_Chr1_Loc000180.3	7691962	7696287	4325	+	Receptor like kinase	RLK
1D	AET1Gv20035800	AET_Chr1_Loc000183.2	7813689	7816205	2516	+	Receptor like kinase	RLK
1D	AET1Gv20036400	AET_Chr1_Loc005380.5	7841708	7845776	4068	-	CC-NBS-LRR	CNL
1D	AET1Gv20036600	AET_Chr1_Loc000187.2	7860047	7865641	5594	+	Receptor like kinase	RLK
1D	AET1Gv20037000	AET_Chr1_Loc005384.9	8001275	8004711	3436	-	Receptor like kinase	RLK
1D	AET1Gv20037200	AET_Chr1_Loc000189.1	8053394	8056546	3152	+	Receptor like kinase	RLK
1D	AET1Gv20037300	AET_Chr1_Loc005386.1	8077052	8078279	1227	-	Nucleotide-binding site	NBS
1D	AET1Gv20037700	AET_Chr1_Loc005389.1	8125727	8129480	3753	-	CC-NBS-LRR	CNL
1D	AET1Gv20038300	AET_Chr1_Loc005393.1	8244955	8248805	3850	-	Receptor like kinase	RLK
1D	AET1Gv20038400	AET_Chr1_Loc000193.3	8253234	8270300	17066	+	CC-NBS-LRR	CNL
1D	AET1Gv20038800	AET_Chr1_Loc000196.1	8357347	8357853	506	+	Nucleotide-binding site	NBS
1D	AET1Gv20038900	AET_Chr1_Loc005395.15	8441084	8443573	2489	-	Receptor like kinase	RLK
1D	AET1Gv20040300	AET_Chr1_Loc000205.2	8701271	8704049	2778	+	CC-NBS-LRR	CNL
1D	AET1Gv20040500	AET_Chr1_Loc000206.5	8709771	8713786	4015	+	CC-NBS	CN
1D	AET1Gv20040600	AET_Chr1_Loc000207.6	8794990	8798007	3017	+	Receptor like kinase	RLK
1D	AET1Gv20040700	AET_Chr1_Loc000208.2	8808515	8815294	6779	+	Receptor like kinase	RLK
1D	AET1Gv20040200	AET_Chr1_Loc005399.36	8809607	8815696	6089	-	Receptor like kinase	RLK
1D	AET1Gv20042900	AET_Chr1_Loc005413.5	9509267	9522378	13111	-	NBS-LRR	NL
1D	AET1Gv20043200	AET_Chr1_Loc005414.2	9541260	9546302	5042	-	NBS-LRR	NL
1D	AET1Gv20044700	AET_Chr1_Loc005419.5	9881208	9884971	3763	-	NBS-LRR	NL
1D	AET1Gv20044800	AET_Chr1_Loc000230.2	9885009	9892437	7428	+	CC-NBS-LRR	CNL
1D	AET1Gv20046500	AET_Chr1_Loc005427.2	10357466	10366008	8542	-	NBS-LRR	NL
1D	AET1Gv20046700	AET_Chr1_Loc005428.1	10408524	10413556	5032	-	NBS-LRR	NL
1D	AET1Gv20049100	AET_Chr1_Loc000248.3	10875042	10888688	13646	+	NBS-LRR	NL
1D	AET1Gv20053100	AET_Chr1_Loc005463.2	11715063	11718883	3820	-	Receptor like kinase	RLK
1D	AET1Gv20054300	AET_Chr1_Loc005467.1	11789227	11793145	3918	-	CC-NBS	CN
1D	AET1Gv20054700	AET_Chr1_Loc005471.2	12008919	12013402	4483	-	CC-NBS-LRR	CNL
1D	AET1Gv20059000	AET_Chr1_Loc000292.39	12605003	12611106	6103	+	NBS-LRR	NL
1D	AET1Gv20060200	AET_Chr1_Loc005503.5	12702220	12711934	9714	-	NBS-LRR	NL
1D	AET1Gv20061800	AET_Chr1_Loc005509.2	13008498	13010849	2351	-	CC-NBS	CN
1D	AET1Gv20064800	AET_Chr1_Loc000324.35	13516747	13523930	7183	+	CC-NBS-LRR	CNL
1D	AET1Gv20066500	AET_Chr1_Loc005530.2	14259217	14263920	4703	-	Receptor like kinase	RLK
1D	AET1Gv20077200	AET_Chr1_Loc000394.1	18416639	18420309	3670	+	Receptor like kinase	RLK
1D	AET1Gv20077900	AET_Chr1_Loc000397.1	19017293	19020788	3495	+	Receptor like kinase	RLK
1D	AET1Gv20078200	AET_Chr1_Loc005582.6	19037722	19041235	3513	-	CC-NBS-LRR	CNL
1D	AET1Gv20084900	AET_Chr1_Loc000431.5	20751015	20756553	5538	+	CC-NBS-LRR	CNL
1D	AET1Gv20091300	AET_Chr1_Loc005646.5	22479992	22486575	6583	-	CC-NBS-LRR	CNL
1D	AET1Gv20113500	AET_Chr1_Loc000576.19	31087949	31090179	2230	+	Receptor like kinase	RLK
1D	AET1Gv20118600	AET_Chr1_Loc000595.3	33005862	33007389	1527	+	Receptor like protein	RLP
1D	AET1Gv20121600	AET_Chr1_Loc000614.10	33481518	33485077	3559	+	Receptor like kinase	RLK
1D	AET1Gv20142700	AET_Chr1_Loc000726.4	41355393	41361176	5783	+	Receptor like kinase	RLK
1D	AET1Gv20143200	AET_Chr1_Loc000728.1	41492522	41497341	4819	+	CC-NBS-LRR	CNL
1D	AET1Gv20144800	AET_Chr1_Loc000735.2	42357231	42359906	2675	+	Receptor like kinase	RLK
1D	AET1Gv20155600	AET_Chr1_Loc005965.2	46733322	46735585	2263	-	NBS-LRR	NL
1D	AET1Gv20165500	AET_Chr1_Loc000836.2	51330549	51333152	2603	+	Receptor like kinase	RLK
1D	AET1Gv20179000	AET_Chr1_Loc006090.1	56247061	56250222	3161	-	Receptor like kinase	RLK
1D	AET1Gv20186800	AET_Chr1_Loc000932.1	60753193	60755982	2789	+	Receptor like protein	RLP
1D	AET1Gv20186900	AET_Chr1_Loc006128.7	60758258	60761440	3182	-	Receptor like kinase	RLK
1D	AET1Gv20222000	AET_Chr1_Loc006303.5	79263431	79271024	7593	-	NBS-LRR	NL
1D	AET1Gv20227700	AET_Chr1_Loc006338.1	81219877	81249224	29347	-	Receptor like kinase	RLK
1D	AET1Gv20228900	AET_Chr1_Loc006343.19	81388233	81394745	6512	-	NBS-LRR	NL
1D	AET1Gv20242800	AET_Chr1_Loc001195.8	88466291	88474024	7733	+	CC-NBS-LRR	CNL
1D	AET1Gv20273900	AET_Chr1_Loc001340.2	108655811	108658897	3086	+	Receptor like kinase	RLK
1D	AET1Gv20275300	AET_Chr1_Loc006589.1	109603846	109606359	2513	-	Receptor like kinase	RLK
1D	AET1Gv20282300	AET_Chr1_Loc001385.2	113551265	113554811	3546	+	Receptor like kinase	RLK
1D	AET1Gv20283700	AET_Chr1_Loc001391.3	114327021	114330485	3464	+	Receptor like protein	RLP
1D	AET1Gv20284600	AET_Chr1_Loc006634.2	114584905	114597895	12990	-	Receptor like kinase	RLK
1D	AET1Gv20288400	AET_Chr1_Loc006652.3	116385922	116392099	6177	-	transmembrane and coiled-coil protein	TM-CC
1D	AET1Gv20295300	AET_Chr1_Loc006680.2	121852503	121854425	1922	-	Receptor like protein	RLP
1D	AET1Gv20305200	AET_Chr1_Loc006729.1	130110657	130112762	2105	-	Receptor like protein	RLP
1D	AET1Gv20309500	AET_Chr1_Loc001526.2	134225813	134233044	7231	+	Receptor like kinase	RLK
1D	AET1Gv20316600	AET_Chr1_Loc001568.3	139082639	139086903	4264	+	Receptor like kinase	RLK
1D	AET1Gv20360900	AET_Chr1_Loc001784.15	197992856	197998680	5824	+	Receptor like kinase	RLK
1D	AET1Gv20379900	AET_Chr1_Loc007086.2	208603867	208607684	3817	-	Receptor like kinase	RLK
1D	AET1Gv20380100	AET_Chr1_Loc001882.1	208634513	208637885	3372	+	Receptor like kinase	RLK
1D	AET1Gv20380700	AET_Chr1_Loc001887.1	208946917	208951436	4519	+	Receptor like kinase	RLK
1D	AET1Gv20381200	AET_Chr1_Loc007091.1	208990749	208992896	2147	-	Receptor like protein	RLP
1D	AET1Gv20386000	AET_Chr1_Loc001910.5	211161114	211166264	5150	+	NBS-LRR	NL
1D	AET1Gv20411400	AET_Chr1_Loc002039.1	226729236	226741592	12356	+	Receptor like kinase	RLK
1D	AET1Gv20428300	AET_Chr1_Loc002126.6	239564076	239569252	5176	+	transmembrane and coiled-coil protein	TM-CC
1D	AET1Gv20436400	AET_Chr1_Loc007359.1	242988387	242990311	1924	-	transmembrane and coiled-coil protein	TM-CC
1D	AET1Gv20453100	AET_Chr1_Loc007449.2	253026825	253035967	9142	-	Receptor like protein	RLP
1D	AET1Gv20455900	AET_Chr1_Loc007462.3	254327004	254330083	3079	-	Nucleotide-binding site	NBS
1D	AET1Gv20456200	AET_Chr1_Loc007463.2	255074734	255084187	9453	-	NBS-LRR	NL
1D	AET1Gv20457400	AET_Chr1_Loc002262.3	255461768	255464571	2803	+	Receptor like kinase	RLK
1D	AET1Gv20487600	AET_Chr1_Loc007623.9	272941039	272944064	3025	-	Receptor like kinase	RLK
1D	AET1Gv20552000	AET_Chr1_Loc002726.4	315553800	315558159	4359	+	transmembrane and coiled-coil protein	TM-CC
1D	AET1Gv20555200	AET_Chr1_Loc002742.1	318556931	318559347	2416	+	Receptor like kinase	RLK
1D	AET1Gv20563300	AET_Chr1_Loc002786.2	322346159	322349723	3564	+	Receptor like kinase	RLK
1D	AET1Gv20576900	AET_Chr1_Loc008060.6	330143548	330147256	3708	-	Receptor like kinase	RLK
1D	AET1Gv20586300	AET_Chr1_Loc008102.8	335103583	335107534	3951	-	Receptor like kinase	RLK
1D	AET1Gv20587200	AET_Chr1_Loc002909.1	335927511	335930581	3070	+	Receptor like kinase	RLK
1D	AET1Gv20587600	AET_Chr1_Loc008110.1	335945635	335948222	2587	-	transmembrane and coiled-coil protein	TM-CC
1D	AET1Gv20598000	AET_Chr1_Loc002972.2	342691011	342696730	5719	+	transmembrane and coiled-coil protein	TM-CC
1D	AET1Gv20605100	AET_Chr1_Loc008188.6	346086120	346094396	8276	-	transmembrane and coiled-coil protein	TM-CC
1D	AET1Gv20612300	AET_Chr1_Loc008225.5	349384965	349394172	9207	-	CC-NBS-LRR	CNL
1D	AET1Gv20612400	AET_Chr1_Loc003039.5	349388198	349393126	4928	+	NBS-LRR	NL
1D	AET1Gv20622700	AET_Chr1_Loc008275.1	354508874	354510609	1735	-	transmembrane and coiled-coil protein	TM-CC
1D	AET1Gv20629300	AET_Chr1_Loc003123.1	357680619	357684616	3997	+	NBS-LRR	NL
1D	AET1Gv20629400	AET_Chr1_Loc008310.2	357721545	357724893	3348	-	Receptor like kinase	RLK
1D	AET1Gv20629900	AET_Chr1_Loc003125.2	358030060	358032720	2660	+	Receptor like kinase	RLK
1D	AET1Gv20641400	AET_Chr1_Loc008380.2	366141088	366146017	4929	-	Receptor like kinase	RLK
1D	AET1Gv20645800	AET_Chr1_Loc003196.1	368950130	368953539	3409	+	NBS-LRR	NL
1D	AET1Gv20648400	AET_Chr1_Loc003206.1	369723554	369725820	2266	+	Receptor like protein	RLP
1D	AET1Gv20655800	AET_Chr1_Loc003245.7	372549958	372552740	2782	+	Receptor like kinase	RLK
1D	AET1Gv20658300	AET_Chr1_Loc008463.2	373710325	373713142	2817	-	Receptor like kinase	RLK
1D	AET1Gv20658400	AET_Chr1_Loc008464.6	374074070	374077295	3225	-	Receptor like kinase	RLK
1D	AET1Gv20697400	AET_Chr1_Loc003441.2	396752741	396755648	2907	+	Receptor like kinase	RLK
1D	AET1Gv20699100	AET_Chr1_Loc003452.20	398951780	398956911	5131	+	transmembrane and coiled-coil protein	TM-CC
1D	AET1Gv20704500	AET_Chr1_Loc008693.1	400949515	400954973	5458	-	Receptor like kinase	RLK
1D	AET1Gv20713200	AET_Chr1_Loc008737.3	404238116	404239678	1562	-	Receptor like kinase	RLK
1D	AET1Gv20714400	AET_Chr1_Loc008742.2	404343478	404345987	2509	-	Receptor like kinase	RLK
1D	AET1Gv20718500	AET_Chr1_Loc008766.2	406431627	406437320	5693	-	Receptor like kinase	RLK
1D	AET1Gv20719900	AET_Chr1_Loc003557.3	407125187	407136945	11758	+	Receptor like kinase	RLK
1D	AET1Gv20722300	AET_Chr1_Loc008788.1	408344802	408352656	7854	-	transmembrane and coiled-coil protein	TM-CC
1D	AET1Gv20722800	AET_Chr1_Loc008791.6	408775859	408782300	6441	-	Receptor like kinase	RLK
1D	AET1Gv20731200	AET_Chr1_Loc008839.2	411270600	411292435	21835	-	Receptor like protein	RLP
1D	AET1Gv20731500	AET_Chr1_Loc008840.1	411320517	411522834	202317	-	Receptor like protein	RLP
1D	AET1Gv20732500	AET_Chr1_Loc008846.2	411993819	411995857	2038	-	Receptor like kinase	RLK
1D	AET1Gv20732600	AET_Chr1_Loc003613.4	412004227	412015498	11271	+	CC-NBS	CN
1D	AET1Gv20733200	AET_Chr1_Loc003616.1	412087565	412093534	5969	+	CC-NBS-LRR	CNL
1D	AET1Gv20737500	AET_Chr1_Loc008873.7	414776068	414778787	2719	-	Receptor like kinase	RLK
1D	AET1Gv20757600	AET_Chr1_Loc003740.3	419371760	419377334	5574	+	Receptor like kinase	RLK
1D	AET1Gv20757700	AET_Chr1_Loc003741.5	419380768	419386177	5409	+	Receptor like kinase	RLK
1D	AET1Gv20763400	AET_Chr1_Loc003779.9	421608839	421615583	6744	+	Receptor like kinase	RLK
1D	AET1Gv20767300	AET_Chr1_Loc003798.1	422661464	422663146	1682	+	CC-NBS	CN
1D	AET1Gv20775800	AET_Chr1_Loc009054.8	423961317	423968737	7420	-	transmembrane and coiled-coil protein	TM-CC
1D	AET1Gv20779600	AET_Chr1_Loc003852.2	424333219	424336974	3755	+	NBS-LRR	NL
1D	AET1Gv20792900	AET_Chr1_Loc009142.1	427790278	427795402	5124	-	Receptor like kinase	RLK
1D	AET1Gv20793300	AET_Chr1_Loc003917.11	427825643	427835221	9578	+	Receptor like kinase	RLK
1D	AET1Gv20804800	AET_Chr1_Loc003979.3	433440844	433442803	1959	+	Receptor like kinase	RLK
1D	AET1Gv20811400	AET_Chr1_Loc004014.2	436505544	436509702	4158	+	Receptor like kinase	RLK
1D	AET1Gv20814700	AET_Chr1_Loc004028.2	438454611	438460909	6298	+	NBS-LRR	NL
1D	AET1Gv20814800	AET_Chr1_Loc009244.2	438533816	438537346	3530	-	Receptor like kinase	RLK
1D	AET1Gv20815900	AET_Chr1_Loc009252.1	438900465	438910210	9745	-	Receptor like kinase	RLK
1D	AET1Gv20820600	AET_Chr1_Loc009272.2	440217885	440223498	5613	-	Receptor like kinase	RLK
1D	AET1Gv20823500	AET_Chr1_Loc004074.2	441172313	441177508	5195	+	Receptor like kinase	RLK
1D	AET1Gv20823600	AET_Chr1_Loc004075.4	441190563	441192332	1769	+	Receptor like protein	RLP
1D	AET1Gv20823700	AET_Chr1_Loc004076.1	441197068	441201802	4734	+	Receptor like kinase	RLK
1D	AET1Gv20823900	AET_Chr1_Loc004078.1	441206710	441208793	2083	+	Receptor like kinase	RLK
1D	AET1Gv20823800	AET_Chr1_Loc004077.6	441251613	441256036	4423	+	Receptor like kinase	RLK
1D	AET1Gv20824300	AET_Chr1_Loc004082.2	441424125	441428022	3897	+	Receptor like kinase	RLK
1D	AET1Gv20824400	AET_Chr1_Loc009286.1	441448141	441460709	12568	-	Receptor like kinase	RLK
1D	AET1Gv20824600	AET_Chr1_Loc009288.4	441472055	441476343	4288	-	Receptor like kinase	RLK
1D	AET1Gv20824700	AET_Chr1_Loc009289.1	441477771	441529515	51744	-	Receptor like kinase	RLK
1D	AET1Gv20826200	AET_Chr1_Loc004086.2	441889927	441894286	4359	+	Receptor like protein	RLP
1D	AET1Gv20846700	AET_Chr1_Loc009402.1	446002605	446004630	2025	-	Receptor like protein	RLP
1D	AET1Gv20853200	AET_Chr1_Loc009429.1	447813970	447815805	1835	-	CC-NBS	CN
1D	AET1Gv20853300	AET_Chr1_Loc009430.2	447816537	447818649	2112	-	Nucleotide-binding site	NBS
1D	AET1Gv20853400	AET_Chr1_Loc009431.1	447821456	447823365	1909	-	CC-NBS	CN
1D	AET1Gv20853800	AET_Chr1_Loc009434.1	447835786	447837276	1490	-	Nucleotide-binding site	NBS
1D	AET1Gv20861700	AET_Chr1_Loc009477.1	450330096	450332806	2710	-	Receptor like kinase	RLK
1D	AET1Gv20861900	AET_Chr1_Loc004260.1	450417835	450420381	2546	+	Receptor like kinase	RLK
1D	AET1Gv20861600	AET_Chr1_Loc004259.2	450571116	450575917	4801	+	Receptor like kinase	RLK
1D	AET1Gv20866900	AET_Chr1_Loc004279.9	451893408	451911129	17721	+	transmembrane and coiled-coil protein	TM-CC
1D	AET1Gv20877100	AET_Chr1_Loc009554.1	454370464	454375572	5108	-	Receptor like kinase	RLK
1D	AET1Gv20880500	AET_Chr1_Loc004355.1	455843593	455847405	3812	+	CC-NBS-LRR	CNL
1D	AET1Gv20883700	AET_Chr1_Loc004371.1	457523962	457525645	1683	+	Receptor like kinase	RLK
1D	AET1Gv20891600	AET_Chr1_Loc004406.1	459860468	459863329	2861	+	Receptor like kinase	RLK
1D	AET1Gv20899600	AET_Chr1_Loc004453.5	462869922	462879122	9200	+	CC-NBS-LRR	CNL
1D	AET1Gv20899700	AET_Chr1_Loc004454.5	462909621	462918125	8504	+	NBS-LRR	NL
1D	AET1Gv20901400	AET_Chr1_Loc009664.5	463400117	463408642	8525	-	NBS-LRR	NL
1D	AET1Gv20901500	AET_Chr1_Loc004466.2	463768477	463777509	9032	+	CC-NBS-LRR	CNL
1D	AET1Gv20902100	AET_Chr1_Loc004469.2	464058614	464062704	4090	+	Receptor like kinase	RLK
1D	AET1Gv20905600	AET_Chr1_Loc009685.3	465175213	465177599	2386	-	NBS-LRR	NL
1D	AET1Gv20908900	AET_Chr1_Loc009703.1	466013422	466021085	7663	-	CC-NBS-LRR	CNL
1D	AET1Gv20909000	AET_Chr1_Loc009704.5	466024298	466030326	6028	-	CC-NBS-LRR	CNL
1D	AET1Gv20913000	AET_Chr1_Loc009727.1	467137757	467142569	4812	-	NBS-LRR	NL
1D	AET1Gv20916100	AET_Chr1_Loc009741.7	467892758	467903386	10628	-	NBS-LRR	NL
1D	AET1Gv20918600	AET_Chr1_Loc009755.1	468508922	468509643	721	-	Receptor like protein	RLP
1D	AET1Gv20922100	AET_Chr1_Loc004559.3	469363504	469366545	3041	+	Receptor like kinase	RLK
1D	AET1Gv20933400	AET_Chr1_Loc009828.1	471722365	471723571	1206	-	CC-NBS	CN
1D	AET1Gv20938700	AET_Chr1_Loc009857.10	472675803	472719691	43888	-	NBS-LRR	NL
1D	AET1Gv20968900	AET_Chr1_Loc004802.3	481255346	481272265	16919	+	transmembrane and coiled-coil protein	TM-CC
1D	AET1Gv20973900	AET_Chr1_Loc010021.9	482399103	482403747	4644	-	CC-NBS-LRR	CNL
1D	AET1Gv20981200	AET_Chr1_Loc010061.4	484114916	484126330	11414	-	NBS-LRR	NL
1D	AET1Gv20990600	AET_Chr1_Loc004903.2	486507944	486523000	15056	+	CC-NBS-LRR	CNL
1D	AET1Gv20992700	AET_Chr1_Loc010120.1	487106482	487109972	3490	-	Receptor like kinase	RLK
1D	AET1Gv21001300	AET_Chr1_Loc010162.20	488683177	488686351	3174	-	Receptor like kinase	RLK
1D	AET1Gv21001400	AET_Chr1_Loc004960.5	488690431	488693560	3129	+	Receptor like kinase	RLK
1D	AET1Gv21001900	AET_Chr1_Loc010165.1	488767484	488770619	3135	-	Receptor like kinase	RLK
1D	AET1Gv21002000	AET_Chr1_Loc004963.3	488774952	488777690	2738	+	Receptor like kinase	RLK
1D	AET1Gv21007200	AET_Chr1_Loc004987.14	490486932	490493406	6474	+	CC-NBS-LRR	CNL
1D	AET1Gv21007400	AET_Chr1_Loc004988.2	490497692	490502633	4941	+	CC-NBS	CN
1D	AET1Gv21010200	AET_Chr1_Loc005000.1	491156643	491163956	7313	+	Receptor like protein	RLP
1D	AET1Gv21017700	AET_Chr1_Loc010249.2	492688754	492696676	7922	-	transmembrane and coiled-coil protein	TM-CC
1D	AET1Gv21019700	AET_Chr1_Loc010261.1	493277143	493280134	2991	-	Receptor like protein	RLP
1D	AET1Gv21020300	AET_Chr1_Loc005046.5	493390860	493395808	4948	+	CC-NBS-LRR	CNL
1D	AET1Gv21021400	AET_Chr1_Loc005054.1	493821179	493827246	6067	+	Receptor like kinase	RLK
1D	AET1Gv21021600	AET_Chr1_Loc010267.2	493835561	493881445	45884	-	transmembrane and coiled-coil protein	TM-CC
1D	AET1Gv21022100	AET_Chr1_Loc005057.7	493925304	493935774	10470	+	transmembrane and coiled-coil protein	TM-CC
1D	AET1Gv21024400	AET_Chr1_Loc010282.4	494316520	494320663	4143	-	Receptor like kinase	RLK
1D	AET1Gv21024800	AET_Chr1_Loc005069.2	494422069	494431589	9520	+	CC-NBS-LRR	CNL
1D	AET1Gv21025100	AET_Chr1_Loc010286.1	494512608	494519102	6494	-	Receptor like kinase	RLK
1D	AET1Gv21026700	AET_Chr1_Loc010294.5	495023026	495026952	3926	-	CC-NBS-LRR	CNL
1D	AET1Gv21027000	AET_Chr1_Loc010296.5	495212375	495217251	4876	-	CC-NBS-LRR	CNL
1D	AET1Gv21027400	AET_Chr1_Loc005084.1	495229146	495230493	1347	+	transmembrane and coiled-coil protein	TM-CC
1D	AET1Gv21028100	AET_Chr1_Loc005087.5	495795356	495799038	3682	+	NBS-LRR	NL
1D	AET1Gv21034400	AET_Chr1_Loc010328.5	497418690	497439376	20686	-	NBS-LRR	NL
1D	AET1Gv21037800	AET_Chr1_Loc010348.1	498045958	498048456	2498	-	Receptor like protein	RLP
1D	AET1Gv21038000	AET_Chr1_Loc010350.1	498084259	498087324	3065	-	Receptor like protein	RLP
1D	AET1Gv21038100	AET_Chr1_Loc005135.1	498095928	498097410	1482	+	Receptor like protein	RLP
1D	AET1Gv21047600	AET_Chr1_Loc010394.2	500919500	500923736	4236	-	Receptor like kinase	RLK
1D	AET1Gv21049000	AET_Chr1_Loc005194.1	501463799	501467208	3409	+	Receptor like kinase	RLK
1D	AET1Gv21049500	AET_Chr1_Loc010400.2	501754371	501766309	11938	-	NBS-LRR	NL
1D	AET1Gv21049700	AET_Chr1_Loc005199.1	501826792	501834744	7952	+	NBS-LRR	NL
2D	AET2Gv20002000	AET_Chr2_Loc010523.4	243545	249793	6248	+	NBS-LRR	NL
2D	AET2Gv20002200	AET_Chr2_Loc010524.1	281053	286190	5137	+	CC-NBS-LRR	CNL
2D	AET2Gv20002300	AET_Chr2_Loc017016.2	286633	291047	4414	-	NBS-LRR	NL
2D	AET2Gv20003800	AET_Chr2_Loc010532.8	1151370	1160181	8811	+	CC-NBS-LRR	CNL
2D	AET2Gv20004200	AET_Chr2_Loc010534.5	1206915	1210324	3409	+	Receptor like kinase	RLK
2D	AET2Gv20005700	AET_Chr2_Loc010544.2	1414183	1419363	5180	+	CC-NBS-LRR	CNL
2D	AET2Gv20006200	AET_Chr2_Loc010549.2	1491870	1494327	2457	+	Receptor like kinase	RLK
2D	AET2Gv20006300	AET_Chr2_Loc010550.4	1503994	1511978	7984	+	CC-NBS	CN
2D	AET2Gv20006500	AET_Chr2_Loc017030.4	1587732	1591173	3441	-	Receptor like kinase	RLK
2D	AET2Gv20006600	AET_Chr2_Loc017031.3	1596321	1600503	4182	-	Receptor like kinase	RLK
2D	AET2Gv20007500	AET_Chr2_Loc017036.7	1685040	1692104	7064	-	NBS-LRR	NL
2D	AET2Gv20007900	AET_Chr2_Loc017039.1	1732019	1735919	3900	-	Receptor like kinase	RLK
2D	AET2Gv20008200	AET_Chr2_Loc017041.3	1743496	1751565	8069	-	CC-NBS-LRR	CNL
2D	AET2Gv20008800	AET_Chr2_Loc017044.1	1798012	1799997	1985	-	CC-NBS-LRR	CNL
2D	AET2Gv20010400	AET_Chr2_Loc017051.19	2274514	2279768	5254	-	NBS-LRR	NL
2D	AET2Gv20018300	AET_Chr2_Loc017092.11	4326611	4328173	1562	-	CC-NBS	CN
2D	AET2Gv20018800	AET_Chr2_Loc010610.2	4402892	4404420	1528	+	CC-NBS	CN
2D	AET2Gv20020500	AET_Chr2_Loc010621.2	4648255	4654943	6688	+	Receptor like kinase	RLK
2D	AET2Gv20020600	AET_Chr2_Loc010622.1	4661302	4663826	2524	+	Receptor like kinase	RLK
2D	AET2Gv20025900	AET_Chr2_Loc010656.1	5782834	5785298	2464	+	Receptor like kinase	RLK
2D	AET2Gv20026500	AET_Chr2_Loc010661.2	5854460	5858212	3752	+	Receptor like kinase	RLK
2D	AET2Gv20027300	AET_Chr2_Loc010667.1	5932046	5936665	4619	+	Receptor like kinase	RLK
2D	AET2Gv20030800	AET_Chr2_Loc010683.5	6773759	6776986	3227	+	CC-NBS-LRR	CNL
2D	AET2Gv20035900	AET_Chr2_Loc017160.1	8569729	8573148	3419	-	Receptor like kinase	RLK
2D	AET2Gv20038300	AET_Chr2_Loc010726.1	9029141	9030646	1505	+	Nucleotide-binding site	NBS
2D	AET2Gv20039000	AET_Chr2_Loc017174.2	9227544	9230790	3246	-	Nucleotide-binding site	NBS
2D	AET2Gv20039100	AET_Chr2_Loc017175.2	9231439	9233964	2525	-	Nucleotide-binding site	NBS
2D	AET2Gv20042000	AET_Chr2_Loc017194.1	10029010	10031169	2159	-	Receptor like kinase	RLK
2D	AET2Gv20042300	AET_Chr2_Loc017196.1	10036304	10046740	10436	-	NBS-LRR	NL
2D	AET2Gv20042400	AET_Chr2_Loc010742.5	10072120	10076936	4816	+	CC-NBS-LRR	CNL
2D	AET2Gv20043700	AET_Chr2_Loc017204.5	10251371	10257424	6053	-	CC-NBS-LRR	CNL
2D	AET2Gv20047300	AET_Chr2_Loc017222.2	10695727	10699261	3534	-	Receptor like kinase	RLK
2D	AET2Gv20048100	AET_Chr2_Loc017229.8	10821199	10826707	5508	-	NBS-LRR	NL
2D	AET2Gv20048500	AET_Chr2_Loc017231.1	10867090	10871733	4643	-	Nucleotide-binding site	NBS
2D	AET2Gv20052500	AET_Chr2_Loc017254.3	12122662	12127636	4974	-	Receptor like kinase	RLK
2D	AET2Gv20055500	AET_Chr2_Loc010794.10	12942956	12952485	9529	+	Receptor like kinase	RLK
2D	AET2Gv20065700	AET_Chr2_Loc017327.1	14507004	14509293	2289	-	Receptor like kinase	RLK
2D	AET2Gv20067800	AET_Chr2_Loc017334.1	14891047	14892556	1509	-	Receptor like kinase	RLK
2D	AET2Gv20068500	AET_Chr2_Loc017338.1	15014264	15024084	9820	-	NBS-LRR	NL
2D	AET2Gv20068600	AET_Chr2_Loc017339.2	15025031	15029722	4691	-	NBS-LRR	NL
2D	AET2Gv20068700	AET_Chr2_Loc010861.1	15057106	15063956	6850	+	NBS-LRR	NL
2D	AET2Gv20068900	AET_Chr2_Loc017341.6	15103631	15113272	9641	-	NBS-LRR	NL
2D	AET2Gv20069500	AET_Chr2_Loc017344.2	15184334	15189103	4769	-	NBS-LRR	NL
2D	AET2Gv20069900	AET_Chr2_Loc010866.2	15265868	15269756	3888	+	NBS-LRR	NL
2D	AET2Gv20071200	AET_Chr2_Loc017351.15	15609665	15613822	4157	-	NBS-LRR	NL
2D	AET2Gv20071900	AET_Chr2_Loc017355.2	15732958	15735496	2538	-	transmembrane and coiled-coil protein	TM-CC
2D	AET2Gv20074700	AET_Chr2_Loc017369.14	16593053	16597308	4255	-	transmembrane and coiled-coil protein	TM-CC
2D	AET2Gv20074800	AET_Chr2_Loc010891.2	16620184	16636548	16364	+	CC-NBS-LRR	CNL
2D	AET2Gv20075300	AET_Chr2_Loc010895.1	16782015	16797268	15253	+	Receptor like kinase	RLK
2D	AET2Gv20075400	AET_Chr2_Loc010896.5	16872251	16882252	10001	+	Nucleotide-binding site	NBS
2D	AET2Gv20075800	AET_Chr2_Loc010899.2	16885465	16886568	1103	+	Nucleotide-binding site	NBS
2D	AET2Gv20074900	AET_Chr2_Loc010892.5	16888494	16893148	4654	+	NBS-LRR	NL
2D	AET2Gv20077300	AET_Chr2_Loc017382.1	17294601	17296998	2397	-	Receptor like kinase	RLK
2D	AET2Gv20078300	AET_Chr2_Loc010906.2	17561575	17566058	4483	+	Receptor like kinase	RLK
2D	AET2Gv20080800	AET_Chr2_Loc017404.6	18329253	18334282	5029	-	CC-NBS-LRR	CNL
2D	AET2Gv20083400	AET_Chr2_Loc010926.5	18929507	18940232	10725	+	CC-NBS-LRR	CNL
2D	AET2Gv20085000	AET_Chr2_Loc017431.3	19500617	19508831	8214	-	Receptor like kinase	RLK
2D	AET2Gv20085500	AET_Chr2_Loc010936.7	19805746	19810914	5168	+	Receptor like kinase	RLK
2D	AET2Gv20090700	AET_Chr2_Loc017461.1	21311117	21437415	126298	-	Receptor like kinase	RLK
2D	AET2Gv20102400	AET_Chr2_Loc011018.1	23670128	23676949	6821	+	Receptor like kinase	RLK
2D	AET2Gv20105200	AET_Chr2_Loc017529.1	24057287	24060423	3136	-	Receptor like protein	RLP
2D	AET2Gv20106000	AET_Chr2_Loc011036.2	24153948	24159745	5797	+	NBS-LRR	NL
2D	AET2Gv20108000	AET_Chr2_Loc017543.1	24502469	24506529	4060	-	CC-NBS-LRR	CNL
2D	AET2Gv20123600	AET_Chr2_Loc017624.2	28612874	28632824	19950	-	NBS-LRR	NL
2D	AET2Gv20125400	AET_Chr2_Loc017637.1	29086765	29091091	4326	-	Receptor like kinase	RLK
2D	AET2Gv20125600	AET_Chr2_Loc011127.3	29102089	29106812	4723	+	Receptor like kinase	RLK
2D	AET2Gv20125700	AET_Chr2_Loc017638.5	29110376	29115233	4857	-	Receptor like kinase	RLK
2D	AET2Gv20125900	AET_Chr2_Loc017640.5	29126490	29131215	4725	-	Receptor like kinase	RLK
2D	AET2Gv20126500	AET_Chr2_Loc017643.12	29198125	29202854	4729	-	Receptor like kinase	RLK
2D	AET2Gv20125800	AET_Chr2_Loc017639.12	29226634	29231231	4597	-	Receptor like kinase	RLK
2D	AET2Gv20126900	AET_Chr2_Loc017645.7	29551420	29555689	4269	-	Receptor like kinase	RLK
2D	AET2Gv20127200	AET_Chr2_Loc017647.1	29562028	29565426	3398	-	Receptor like kinase	RLK
2D	AET2Gv20132700	AET_Chr2_Loc011160.1	30244953	30246287	1334	+	Nucleotide-binding site	NBS
2D	AET2Gv20132800	AET_Chr2_Loc011161.1	30246407	30246568	161	+	Nucleotide-binding site	NBS
2D	AET2Gv20132900	AET_Chr2_Loc011162.1	30253579	30265121	11542	+	CC-NBS-LRR	CNL
2D	AET2Gv20134200	AET_Chr2_Loc011172.2	30720876	30730682	9806	+	NBS-LRR	NL
2D	AET2Gv20136100	AET_Chr2_Loc011183.1	31086982	31095030	8048	+	Receptor like kinase	RLK
2D	AET2Gv20136000	AET_Chr2_Loc011182.5	31129815	31134923	5108	+	Receptor like kinase	RLK
2D	AET2Gv20138600	AET_Chr2_Loc017702.1	31668502	31671650	3148	-	Receptor like protein	RLP
2D	AET2Gv20143500	AET_Chr2_Loc011217.1	33449898	33451898	2000	+	Receptor like kinase	RLK
2D	AET2Gv20162700	AET_Chr2_Loc011310.3	38210975	38214777	3802	+	NBS-LRR	NL
2D	AET2Gv20162800	AET_Chr2_Loc017826.3	38215713	38220728	5015	-	CC-NBS-LRR	CNL
2D	AET2Gv20166500	AET_Chr2_Loc017844.2	38973918	38976798	2880	-	Receptor like kinase	RLK
2D	AET2Gv20166800	AET_Chr2_Loc011330.2	38997846	39011473	13627	+	Receptor like kinase	RLK
2D	AET2Gv20170600	AET_Chr2_Loc011350.3	39644017	39647863	3846	+	Receptor like kinase	RLK
2D	AET2Gv20171000	AET_Chr2_Loc011352.6	39720288	39723861	3573	+	NBS-LRR	NL
2D	AET2Gv20171200	AET_Chr2_Loc017867.1	39785437	39787930	2493	-	Receptor like kinase	RLK
2D	AET2Gv20177700	AET_Chr2_Loc017900.1	44253912	44256469	2557	-	Receptor like kinase	RLK
2D	AET2Gv20189400	AET_Chr2_Loc011434.8	47622256	47625211	2955	+	Receptor like kinase	RLK
2D	AET2Gv20209900	AET_Chr2_Loc011532.2	57013658	57016312	2654	+	Receptor like kinase	RLK
2D	AET2Gv20214100	AET_Chr2_Loc018083.3	58250793	58252222	1429	-	Receptor like kinase	RLK
2D	AET2Gv20217000	AET_Chr2_Loc011580.2	60235847	60238773	2926	+	Receptor like kinase	RLK
2D	AET2Gv20217400	AET_Chr2_Loc018097.1	60635203	60638780	3577	-	Receptor like kinase	RLK
2D	AET2Gv20235700	AET_Chr2_Loc011674.1	70019377	70022844	3467	+	Receptor like kinase	RLK
2D	AET2Gv20246000	AET_Chr2_Loc018233.2	72998619	73001379	2760	-	Receptor like kinase	RLK
2D	AET2Gv20253400	AET_Chr2_Loc011767.1	75280925	75282973	2048	+	Receptor like kinase	RLK
2D	AET2Gv20253600	AET_Chr2_Loc011769.2	75288230	75290840	2610	+	Receptor like kinase	RLK
2D	AET2Gv20256200	AET_Chr2_Loc011783.1	75989868	75997651	7783	+	Receptor like kinase	RLK
2D	AET2Gv20257900	AET_Chr2_Loc018286.1	77007442	77010234	2792	-	Receptor like kinase	RLK
2D	AET2Gv20262700	AET_Chr2_Loc011816.1	79480138	79483148	3010	+	Receptor like kinase	RLK
2D	AET2Gv20269600	AET_Chr2_Loc018348.1	81583519	81585826	2307	-	Receptor like kinase	RLK
2D	AET2Gv20269700	AET_Chr2_Loc018349.2	81619787	81622045	2258	-	Receptor like kinase	RLK
2D	AET2Gv20269900	AET_Chr2_Loc011849.1	81634458	81636525	2067	+	Receptor like kinase	RLK
2D	AET2Gv20316000	AET_Chr2_Loc012072.2	104644155	104647683	3528	+	Receptor like kinase	RLK
2D	AET2Gv20326000	AET_Chr2_Loc012120.2	108820569	108824660	4091	+	Receptor like protein	RLP
2D	AET2Gv20332400	AET_Chr2_Loc012153.3	112286449	112290769	4320	+	Receptor like kinase	RLK
2D	AET2Gv20342100	AET_Chr2_Loc012205.4	117000087	117001437	1350	+	Receptor like kinase	RLK
2D	AET2Gv20347500	AET_Chr2_Loc018739.2	118880652	118887110	6458	-	Receptor like kinase	RLK
2D	AET2Gv20367800	AET_Chr2_Loc018851.1	130306230	130310183	3953	-	Receptor like kinase	RLK
2D	AET2Gv20373700	AET_Chr2_Loc012354.5	132535018	132541034	6016	+	CC-NBS-LRR	CNL
2D	AET2Gv20378800	AET_Chr2_Loc012377.1	135515263	135519333	4070	+	Receptor like kinase	RLK
2D	AET2Gv20405700	AET_Chr2_Loc019039.1	154540062	154542370	2308	-	Receptor like kinase	RLK
2D	AET2Gv20406300	AET_Chr2_Loc012506.1	154813440	154816044	2604	+	Receptor like kinase	RLK
2D	AET2Gv20408600	AET_Chr2_Loc012517.2	156372218	156374328	2110	+	Receptor like kinase	RLK
2D	AET2Gv20410300	AET_Chr2_Loc019061.5	157039023	157045315	6292	-	CC-NBS-LRR	CNL
2D	AET2Gv20413700	AET_Chr2_Loc012540.11	158768918	158774327	5409	+	NBS-LRR	NL
2D	AET2Gv20417900	AET_Chr2_Loc012560.2	161362827	161364908	2081	+	Receptor like kinase	RLK
2D	AET2Gv20420900	AET_Chr2_Loc019119.8	163674862	163678692	3830	-	Receptor like kinase	RLK
2D	AET2Gv20423600	AET_Chr2_Loc019136.1	165138086	165138917	831	-	TIR-unknown domain	TX
2D	AET2Gv20426700	AET_Chr2_Loc012599.4	167481613	167487865	6252	+	Receptor like kinase	RLK
2D	AET2Gv20428400	AET_Chr2_Loc012611.4	169697456	169701648	4192	+	transmembrane and coiled-coil protein	TM-CC
2D	AET2Gv20444200	AET_Chr2_Loc012692.1	181137009	181139923	2914	+	Receptor like kinase	RLK
2D	AET2Gv20445800	AET_Chr2_Loc012699.3	182402463	182410418	7955	+	Receptor like kinase	RLK
2D	AET2Gv20446200	AET_Chr2_Loc012702.4	182466950	182471196	4246	+	Receptor like kinase	RLK
2D	AET2Gv20446300	AET_Chr2_Loc012703.2	182738475	182744012	5537	+	Receptor like kinase	RLK
2D	AET2Gv20448100	AET_Chr2_Loc019248.19	183072407	183078328	5921	-	Receptor like kinase	RLK
2D	AET2Gv20455700	AET_Chr2_Loc019286.1	188521329	188523944	2615	-	Receptor like kinase	RLK
2D	AET2Gv20455800	AET_Chr2_Loc019287.2	188642502	188645077	2575	-	Receptor like kinase	RLK
2D	AET2Gv20458700	AET_Chr2_Loc019307.6	190384153	190387752	3599	-	Receptor like kinase	RLK
2D	AET2Gv20458800	AET_Chr2_Loc012758.1	190387837	190391370	3533	+	Receptor like kinase	RLK
2D	AET2Gv20460400	AET_Chr2_Loc019316.3	190861435	190864694	3259	-	Receptor like kinase	RLK
2D	AET2Gv20460500	AET_Chr2_Loc012766.2	190923747	190926295	2548	+	Receptor like kinase	RLK
2D	AET2Gv20460700	AET_Chr2_Loc019317.1	190937224	190944767	7543	-	Receptor like kinase	RLK
2D	AET2Gv20461000	AET_Chr2_Loc019318.9	190953195	190956871	3676	-	Receptor like kinase	RLK
2D	AET2Gv20461600	AET_Chr2_Loc019322.2	191201417	191205295	3878	-	Receptor like kinase	RLK
2D	AET2Gv20462800	AET_Chr2_Loc019325.7	191525233	191528421	3188	-	Receptor like kinase	RLK
2D	AET2Gv20462900	AET_Chr2_Loc019326.1	191603032	191608717	5685	-	Receptor like kinase	RLK
2D	AET2Gv20470300	AET_Chr2_Loc012813.4	196438241	196446117	7876	+	Receptor like protein	RLP
2D	AET2Gv20487100	AET_Chr2_Loc012899.5	209156038	209166422	10384	+	Receptor like protein	RLP
2D	AET2Gv20489200	AET_Chr2_Loc012908.2	211460268	211467888	7620	+	Receptor like kinase	RLK
2D	AET2Gv20532400	AET_Chr2_Loc019681.5	270614522	270649480	34958	-	transmembrane and coiled-coil protein	TM-CC
2D	AET2Gv20552500	AET_Chr2_Loc019777.16	290609800	290612818	3018	-	Receptor like kinase	RLK
2D	AET2Gv20566600	AET_Chr2_Loc013285.3	300998965	301002496	3531	+	Receptor like kinase	RLK
2D	AET2Gv20567600	AET_Chr2_Loc019857.2	301534253	301536689	2436	-	transmembrane and coiled-coil protein	TM-CC
2D	AET2Gv20569300	AET_Chr2_Loc013297.12	303365637	303369463	3826	+	Receptor like kinase	RLK
2D	AET2Gv20572200	AET_Chr2_Loc013312.5	304957041	304960272	3231	+	Receptor like kinase	RLK
2D	AET2Gv20572800	AET_Chr2_Loc013314.2	305048269	305055596	7327	+	Receptor like kinase	RLK
2D	AET2Gv20575300	AET_Chr2_Loc019897.16	307210190	307214739	4549	-	Receptor like kinase	RLK
2D	AET2Gv20575600	AET_Chr2_Loc013327.1	307707785	307711906	4121	+	Receptor like kinase	RLK
2D	AET2Gv20584500	AET_Chr2_Loc013370.5	314180040	314186851	6811	+	Receptor like kinase	RLK
2D	AET2Gv20584900	AET_Chr2_Loc019946.2	314254690	314261716	7026	-	transmembrane and coiled-coil protein	TM-CC
2D	AET2Gv20591100	AET_Chr2_Loc019975.3	319086119	319088389	2270	-	Receptor like kinase	RLK
2D	AET2Gv20593200	AET_Chr2_Loc019987.1	320845834	320849440	3606	-	Receptor like kinase	RLK
2D	AET2Gv20677100	AET_Chr2_Loc013817.5	378714627	378717750	3123	+	Receptor like kinase	RLK
2D	AET2Gv20677300	AET_Chr2_Loc013818.1	378932934	378935441	2507	+	Receptor like kinase	RLK
2D	AET2Gv20677600	AET_Chr2_Loc013819.1	378942431	378945736	3305	+	Receptor like kinase	RLK
2D	AET2Gv20677700	AET_Chr2_Loc013820.1	378946454	378949466	3012	+	Receptor like kinase	RLK
2D	AET2Gv20677900	AET_Chr2_Loc013821.4	378957129	378959979	2850	+	Receptor like kinase	RLK
2D	AET2Gv20685400	AET_Chr2_Loc013859.5	382572877	382575832	2955	+	Receptor like kinase	RLK
2D	AET2Gv20685900	AET_Chr2_Loc013862.8	383496109	383500198	4089	+	Receptor like kinase	RLK
2D	AET2Gv20697500	AET_Chr2_Loc013914.1	391324259	391326997	2738	+	Receptor like kinase	RLK
2D	AET2Gv20710300	AET_Chr2_Loc020575.1	398246343	398253475	7132	-	NBS-LRR	NL
2D	AET2Gv20720200	AET_Chr2_Loc014034.1	404221603	404222710	1107	+	transmembrane and coiled-coil protein	TM-CC
2D	AET2Gv20730800	AET_Chr2_Loc020668.3	411699635	411705831	6196	-	Receptor like kinase	RLK
2D	AET2Gv20739300	AET_Chr2_Loc020710.2	418334671	418337462	2791	-	Receptor like kinase	RLK
2D	AET2Gv20743700	AET_Chr2_Loc020731.9	420756815	420758745	1930	-	Receptor like kinase	RLK
2D	AET2Gv20752200	AET_Chr2_Loc014190.1	425637073	425642207	5134	+	Receptor like kinase	RLK
2D	AET2Gv20766700	AET_Chr2_Loc020853.1	431987150	431988835	1685	-	transmembrane and coiled-coil protein	TM-CC
2D	AET2Gv20778200	AET_Chr2_Loc014319.1	440015696	440018131	2435	+	Receptor like kinase	RLK
2D	AET2Gv20792700	AET_Chr2_Loc020988.14	448883986	448891621	7635	-	transmembrane and coiled-coil protein	TM-CC
2D	AET2Gv20810700	AET_Chr2_Loc014469.10	460141481	460144857	3376	+	Receptor like kinase	RLK
2D	AET2Gv20811500	AET_Chr2_Loc021089.1	460387501	460392248	4747	-	Receptor like kinase	RLK
2D	AET2Gv20813100	AET_Chr2_Loc021099.10	460929338	460934716	5378	-	CC-NBS-LRR	CNL
2D	AET2Gv20822200	AET_Chr2_Loc014525.2	467360409	467364353	3944	+	Receptor like kinase	RLK
2D	AET2Gv20826200	AET_Chr2_Loc014543.1	469149830	469152798	2968	+	Receptor like kinase	RLK
2D	AET2Gv20827400	AET_Chr2_Loc014552.6	469358588	469362897	4309	+	transmembrane and coiled-coil protein	TM-CC
2D	AET2Gv20827500	AET_Chr2_Loc021163.13	469365510	469370552	5042	-	Receptor like kinase	RLK
2D	AET2Gv20831800	AET_Chr2_Loc021188.1	471583649	471587469	3820	-	Receptor like kinase	RLK
2D	AET2Gv20831900	AET_Chr2_Loc014571.2	471588054	471596756	8702	+	Receptor like kinase	RLK
2D	AET2Gv20834700	AET_Chr2_Loc014582.4	472708883	472712910	4027	+	transmembrane and coiled-coil protein	TM-CC
2D	AET2Gv20844500	AET_Chr2_Loc021261.2	476782168	476789046	6878	-	Receptor like kinase	RLK
2D	AET2Gv20851600	AET_Chr2_Loc021293.3	481441113	481443664	2551	-	Receptor like kinase	RLK
2D	AET2Gv20851900	AET_Chr2_Loc021295.2	481472439	481474972	2533	-	Receptor like kinase	RLK
2D	AET2Gv20856000	AET_Chr2_Loc014680.3	484013592	484017654	4062	+	NBS-LRR	NL
2D	AET2Gv20856200	AET_Chr2_Loc014682.10	484037645	484048699	11054	+	NBS-LRR	NL
2D	AET2Gv20859000	AET_Chr2_Loc014695.3	485632401	485639066	6665	+	transmembrane and coiled-coil protein	TM-CC
2D	AET2Gv20873400	AET_Chr2_Loc014763.8	494907394	494914526	7132	+	Receptor like kinase	RLK
2D	AET2Gv20873800	AET_Chr2_Loc014765.10	495432670	495438651	5981	+	Receptor like kinase	RLK
2D	AET2Gv20886000	AET_Chr2_Loc021470.1	505008189	505012316	4127	-	Receptor like kinase	RLK
2D	AET2Gv20912600	AET_Chr2_Loc021590.3	522776311	522781523	5212	-	transmembrane and coiled-coil protein	TM-CC
2D	AET2Gv20920500	AET_Chr2_Loc015013.2	526627571	526630649	3078	+	Receptor like kinase	RLK
2D	AET2Gv20920900	AET_Chr2_Loc015015.1	526800477	526803902	3425	+	NBS-LRR	NL
2D	AET2Gv20921400	AET_Chr2_Loc015016.1	527045691	527050920	5229	+	CC-NBS-LRR	CNL
2D	AET2Gv20923800	AET_Chr2_Loc015029.47	528228852	528237700	8848	+	Receptor like kinase	RLK
2D	AET2Gv20928900	AET_Chr2_Loc021666.1	530837085	530841422	4337	-	NBS-LRR	NL
2D	AET2Gv20932400	AET_Chr2_Loc015075.1	532610615	532612868	2253	+	Receptor like kinase	RLK
2D	AET2Gv20932700	AET_Chr2_Loc015077.1	532632995	532635161	2166	+	Receptor like kinase	RLK
2D	AET2Gv20936600	AET_Chr2_Loc015104.2	533881079	533882898	1819	+	Receptor like protein	RLP
2D	AET2Gv20948500	AET_Chr2_Loc015165.1	538029412	538033387	3975	+	Receptor like kinase	RLK
2D	AET2Gv20948600	AET_Chr2_Loc015166.1	538046957	538049455	2498	+	Receptor like kinase	RLK
2D	AET2Gv20949600	AET_Chr2_Loc021754.1	538636259	538637852	1593	-	Receptor like kinase	RLK
2D	AET2Gv20951800	AET_Chr2_Loc015186.1	539613613	539619330	5717	+	Receptor like kinase	RLK
2D	AET2Gv20973100	AET_Chr2_Loc015301.1	547591114	547594384	3270	+	Receptor like kinase	RLK
2D	AET2Gv20977900	AET_Chr2_Loc015324.1	549399702	549402940	3238	+	Receptor like kinase	RLK
2D	AET2Gv20978000	AET_Chr2_Loc021882.6	549417270	549421100	3830	-	Receptor like kinase	RLK
2D	AET2Gv20978100	AET_Chr2_Loc021883.12	549734419	549739997	5578	-	Receptor like kinase	RLK
2D	AET2Gv20980600	AET_Chr2_Loc015340.1	551323780	551328886	5106	+	Receptor like kinase	RLK
2D	AET2Gv20998700	AET_Chr2_Loc021983.5	558513615	558521612	7997	-	transmembrane and coiled-coil protein	TM-CC
2D	AET2Gv20999000	AET_Chr2_Loc015432.2	558584157	558592408	8251	+	transmembrane and coiled-coil protein	TM-CC
2D	AET2Gv21005500	AET_Chr2_Loc022004.1	561690256	561692774	2518	-	Receptor like kinase	RLK
2D	AET2Gv21007000	AET_Chr2_Loc015484.3	562078696	562080938	2242	+	Receptor like kinase	RLK
2D	AET2Gv21008300	AET_Chr2_Loc015488.2	562116592	562118791	2199	+	Receptor like kinase	RLK
2D	AET2Gv21010000	AET_Chr2_Loc015499.1	562749171	562751376	2205	+	Receptor like kinase	RLK
2D	AET2Gv21010100	AET_Chr2_Loc015500.1	562772964	562775418	2454	+	Receptor like kinase	RLK
2D	AET2Gv21017500	AET_Chr2_Loc022057.4	565635502	565639160	3658	-	Receptor like kinase	RLK
2D	AET2Gv21021100	AET_Chr2_Loc022073.1	566741933	566745237	3304	-	Receptor like kinase	RLK
2D	AET2Gv21024500	AET_Chr2_Loc022095.10	567781091	567793423	12332	-	transmembrane and coiled-coil protein	TM-CC
2D	AET2Gv21026000	AET_Chr2_Loc015580.2	568152965	568157166	4201	+	NBS-LRR	NL
2D	AET2Gv21026500	AET_Chr2_Loc015584.5	568237370	568246533	9163	+	NBS-LRR	NL
2D	AET2Gv21027500	AET_Chr2_Loc015587.3	568746802	568754358	7556	+	CC-NBS-LRR	CNL
2D	AET2Gv21028800	AET_Chr2_Loc015594.5	568929848	568936266	6418	+	CC-NBS-LRR	CNL
2D	AET2Gv21030600	AET_Chr2_Loc015608.1	569679158	569765967	86809	+	CC-NBS-LRR	CNL
2D	AET2Gv21030700	AET_Chr2_Loc015609.1	569679175	569680564	1389	+	CC-NBS	CN
2D	AET2Gv21031300	AET_Chr2_Loc022123.2	569951138	569954508	3370	-	Receptor like kinase	RLK
2D	AET2Gv21035900	AET_Chr2_Loc015632.1	572084790	572097763	12973	+	NBS-LRR	NL
2D	AET2Gv21045100	AET_Chr2_Loc015676.1	575214629	575230505	15876	+	NBS-LRR	NL
2D	AET2Gv21045600	AET_Chr2_Loc015680.5	575257412	575266954	9542	+	CC-NBS-LRR	CNL
2D	AET2Gv21046000	AET_Chr2_Loc015682.5	575313594	575322189	8595	+	Nucleotide-binding site	NBS
2D	AET2Gv21047300	AET_Chr2_Loc015688.3	575432145	575436499	4354	+	CC-NBS-LRR	CNL
2D	AET2Gv21050600	AET_Chr2_Loc015704.3	576167900	576171841	3941	+	Receptor like kinase	RLK
2D	AET2Gv21051300	AET_Chr2_Loc015710.3	576355700	576372434	16734	+	Receptor like kinase	RLK
2D	AET2Gv21057700	AET_Chr2_Loc015742.2	578425912	578435899	9987	+	NBS-LRR	NL
2D	AET2Gv21058500	AET_Chr2_Loc022261.2	578498792	578512767	13975	-	CC-NBS-LRR	CNL
2D	AET2Gv21065200	AET_Chr2_Loc015773.1	582825075	582828971	3896	+	NBS-LRR	NL
2D	AET2Gv21069900	AET_Chr2_Loc022315.32	584053314	584059008	5694	-	Receptor like kinase	RLK
2D	AET2Gv21070300	AET_Chr2_Loc022319.2	584104036	584108031	3995	-	Receptor like kinase	RLK
2D	AET2Gv21070800	AET_Chr2_Loc022321.2	584257566	584261145	3579	-	Receptor like kinase	RLK
2D	AET2Gv21071100	AET_Chr2_Loc015807.1	584571335	584574628	3293	+	Receptor like kinase	RLK
2D	AET2Gv21073100	AET_Chr2_Loc022332.3	585227161	585235878	8717	-	Receptor like kinase	RLK
2D	AET2Gv21073200	AET_Chr2_Loc022333.7	585239694	585244595	4901	-	Receptor like kinase	RLK
2D	AET2Gv21082900	AET_Chr2_Loc022379.2	588322913	588328995	6082	-	Nucleotide-binding site	NBS
2D	AET2Gv21083400	AET_Chr2_Loc015872.2	588344011	588348838	4827	+	Receptor like kinase	RLK
2D	AET2Gv21091500	AET_Chr2_Loc022418.1	591111816	591112208	392	-	Nucleotide-binding site	NBS
2D	AET2Gv21092000	AET_Chr2_Loc022421.5	591124840	591129384	4544	-	Receptor like kinase	RLK
2D	AET2Gv21100000	AET_Chr2_Loc022465.3	594042302	594044668	2366	-	Receptor like kinase	RLK
2D	AET2Gv21105800	AET_Chr2_Loc015979.1	597007591	597009244	1653	+	Receptor like kinase	RLK
2D	AET2Gv21107100	AET_Chr2_Loc022504.1	597611406	597613892	2486	-	Receptor like kinase	RLK
2D	AET2Gv21109300	AET_Chr2_Loc015994.3	598231858	598235405	3547	+	Receptor like kinase	RLK
2D	AET2Gv21115800	AET_Chr2_Loc022549.1	600364289	600371587	7298	-	Receptor like kinase	RLK
2D	AET2Gv21116000	AET_Chr2_Loc022551.2	600449318	600452237	2919	-	Receptor like kinase	RLK
2D	AET2Gv21116200	AET_Chr2_Loc022553.2	600466842	600487970	21128	-	Receptor like kinase	RLK
2D	AET2Gv21117500	AET_Chr2_Loc022558.10	600736630	600740775	4145	-	Receptor like kinase	RLK
2D	AET2Gv21117900	AET_Chr2_Loc016035.1	600780667	600783563	2896	+	Receptor like kinase	RLK
2D	AET2Gv21118000	AET_Chr2_Loc022561.7	600785373	600794035	8662	-	Receptor like kinase	RLK
2D	AET2Gv21119500	AET_Chr2_Loc016040.11	601130160	601138068	7908	+	Receptor like kinase	RLK
2D	AET2Gv21122700	AET_Chr2_Loc022588.1	602237597	602242294	4697	-	Receptor like kinase	RLK
2D	AET2Gv21127200	AET_Chr2_Loc016076.2	603812253	603816285	4032	+	Receptor like kinase	RLK
2D	AET2Gv21135300	AET_Chr2_Loc022657.3	605808979	605812377	3398	-	Receptor like protein	RLP
2D	AET2Gv21136300	AET_Chr2_Loc022663.1	606200717	606204282	3565	-	Receptor like protein	RLP
2D	AET2Gv21159300	AET_Chr2_Loc016220.1	614012026	614014871	2845	+	Receptor like kinase	RLK
2D	AET2Gv21164600	AET_Chr2_Loc016245.8	615700051	615706026	5975	+	Nucleotide-binding site	NBS
2D	AET2Gv21165400	AET_Chr2_Loc022817.13	615856599	615863525	6926	-	Receptor like kinase	RLK
2D	AET2Gv21165500	AET_Chr2_Loc016250.2	615859360	615862912	3552	+	Receptor like kinase	RLK
2D	AET2Gv21172600	AET_Chr2_Loc022839.2	616834371	616839009	4638	-	Receptor like kinase	RLK
2D	AET2Gv21173600	AET_Chr2_Loc016304.2	617068101	617072679	4578	+	Receptor like kinase	RLK
2D	AET2Gv21174300	AET_Chr2_Loc022847.1	617330466	617336824	6358	-	Receptor like kinase	RLK
2D	AET2Gv21175300	AET_Chr2_Loc016313.3	617592655	617596790	4135	+	Receptor like kinase	RLK
2D	AET2Gv21175800	AET_Chr2_Loc016314.4	617646320	617730255	83935	+	Receptor like kinase	RLK
2D	AET2Gv21177800	AET_Chr2_Loc016323.33	618031448	618035632	4184	+	Receptor like kinase	RLK
2D	AET2Gv21178500	AET_Chr2_Loc022871.2	618121938	618128281	6343	-	Receptor like kinase	RLK
2D	AET2Gv21178900	AET_Chr2_Loc016329.8	618197290	618202305	5015	+	Receptor like kinase	RLK
2D	AET2Gv21179400	AET_Chr2_Loc016331.7	618333445	618336790	3345	+	Receptor like kinase	RLK
2D	AET2Gv21182200	AET_Chr2_Loc022890.2	618888765	618894217	5452	-	NBS-LRR	NL
2D	AET2Gv21189800	AET_Chr2_Loc022930.4	620935797	620939458	3661	-	CC-NBS-LRR	CNL
2D	AET2Gv21191600	AET_Chr2_Loc016390.2	621533624	621541507	7883	+	NBS-LRR	NL
2D	AET2Gv21197900	AET_Chr2_Loc016424.3	622795035	622799399	4364	+	Receptor like kinase	RLK
2D	AET2Gv21200700	AET_Chr2_Loc016444.4	623664274	623668022	3748	+	CC-NBS	CN
2D	AET2Gv21203400	AET_Chr2_Loc022983.1	625126677	625130289	3612	-	Receptor like kinase	RLK
2D	AET2Gv21204200	AET_Chr2_Loc022987.1	625342101	625346083	3982	-	Receptor like kinase	RLK
2D	AET2Gv21205200	AET_Chr2_Loc022991.5	625697099	625701162	4063	-	Receptor like protein	RLP
2D	AET2Gv21211300	AET_Chr2_Loc023018.1	627023115	627027010	3895	-	Receptor like kinase	RLK
2D	AET2Gv21212600	AET_Chr2_Loc023026.2	627222084	627226196	4112	-	CC-NBS-LRR	CNL
2D	AET2Gv21222400	AET_Chr2_Loc016553.3	630659400	630662948	3548	+	CC-NBS-LRR	CNL
2D	AET2Gv21229600	AET_Chr2_Loc016591.2	632407373	632415511	8138	+	Receptor like kinase	RLK
2D	AET2Gv21238400	AET_Chr2_Loc023161.3	634421060	634424549	3489	-	Receptor like kinase	RLK
2D	AET2Gv21241700	AET_Chr2_Loc023172.5	635182465	635192901	10436	-	CC-NBS-LRR	CNL
2D	AET2Gv21245500	AET_Chr2_Loc016667.1	636098759	636102573	3814	+	Receptor like kinase	RLK
2D	AET2Gv21246100	AET_Chr2_Loc016671.1	636206980	636210314	3334	+	CC-NBS-LRR	CNL
2D	AET2Gv21246200	AET_Chr2_Loc016672.2	636213049	636215470	2421	+	NBS-LRR	NL
2D	AET2Gv21248400	AET_Chr2_Loc016686.1	637159395	637165030	5635	+	transmembrane and coiled-coil protein	TM-CC
2D	AET2Gv21249600	AET_Chr2_Loc016692.2	637434286	637439155	4869	+	Receptor like kinase	RLK
2D	AET2Gv21251900	AET_Chr2_Loc016702.3	638053800	638056367	2567	+	Receptor like kinase	RLK
2D	AET2Gv21254500	AET_Chr2_Loc023228.12	638987772	638992305	4533	-	Receptor like kinase	RLK
2D	AET2Gv21255300	AET_Chr2_Loc016723.1	639031664	639036366	4702	+	CC-NBS-LRR	CNL
2D	AET2Gv21260500	AET_Chr2_Loc023259.1	640003716	640024050	20334	-	Nucleotide-binding site	NBS
2D	AET2Gv21260700	AET_Chr2_Loc023261.1	640143354	640157449	14095	-	Nucleotide-binding site	NBS
2D	AET2Gv21261000	AET_Chr2_Loc016749.1	640314668	640317344	2676	+	CC-NBS-LRR	CNL
2D	AET2Gv21261500	AET_Chr2_Loc016752.2	640375045	640377583	2538	+	Receptor like kinase	RLK
2D	AET2Gv21261600	AET_Chr2_Loc016753.3	640395302	640402478	7176	+	CC-NBS-LRR	CNL
2D	AET2Gv21261900	AET_Chr2_Loc016755.3	640457814	640467498	9684	+	CC-NBS-LRR	CNL
2D	AET2Gv21262300	AET_Chr2_Loc023268.1	640474235	640477989	3754	-	Receptor like kinase	RLK
2D	AET2Gv21273300	AET_Chr2_Loc016815.2	642408263	642411537	3274	+	Receptor like kinase	RLK
2D	AET2Gv21274500	AET_Chr2_Loc016822.1	642667226	642668656	1430	+	Receptor like kinase	RLK
2D	AET2Gv21278700	AET_Chr2_Loc023354.8	643574634	643584121	9487	-	Receptor like kinase	RLK
2D	AET2Gv21279000	AET_Chr2_Loc016836.1	643634349	643636565	2216	+	Receptor like kinase	RLK
2D	AET2Gv21279100	AET_Chr2_Loc016837.1	643643789	643646200	2411	+	Receptor like kinase	RLK
2D	AET2Gv21279300	AET_Chr2_Loc016838.3	643692123	643697081	4958	+	Receptor like kinase	RLK
2D	AET2Gv21281700	AET_Chr2_Loc016848.9	644545405	644547805	2400	+	transmembrane and coiled-coil protein	TM-CC
2D	AET2Gv21282200	AET_Chr2_Loc023372.2	644654833	644656860	2027	-	transmembrane and coiled-coil protein	TM-CC
2D	AET2Gv21282500	AET_Chr2_Loc023374.6	644796388	644803652	7264	-	NBS-LRR	NL
2D	AET2Gv21282600	AET_Chr2_Loc016853.2	644805096	644812507	7411	+	Nucleotide-binding site	NBS
2D	AET2Gv21282700	AET_Chr2_Loc016854.2	644834010	644839362	5352	+	Receptor like kinase	RLK
2D	AET2Gv21283200	AET_Chr2_Loc016859.1	644896133	644899632	3499	+	Receptor like kinase	RLK
2D	AET2Gv21289200	AET_Chr2_Loc016885.2	646286325	646290269	3944	+	CC-NBS-LRR	CNL
2D	AET2Gv21291000	AET_Chr2_Loc016894.1	646675963	646681016	5053	+	Nucleotide-binding site	NBS
2D	AET2Gv21291200	AET_Chr2_Loc016896.5	646751841	646772698	20857	+	CC-NBS-LRR	CNL
2D	AET2Gv21291400	AET_Chr2_Loc023418.1	646878962	646880547	1585	-	NBS-LRR	NL
2D	AET2Gv21291500	AET_Chr2_Loc016898.4	646907710	646909645	1935	+	Nucleotide-binding site	NBS
2D	AET2Gv21292200	AET_Chr2_Loc023419.5	647323524	647328866	5342	-	Receptor like kinase	RLK
2D	AET2Gv21294200	AET_Chr2_Loc023429.2	647913935	647917959	4024	-	CC-NBS-LRR	CNL
2D	AET2Gv21294600	AET_Chr2_Loc016915.1	648013875	648018338	4463	+	Receptor like kinase	RLK
2D	AET2Gv21296200	AET_Chr2_Loc023443.5	648448380	648457819	9439	-	Receptor like kinase	RLK
2D	AET2Gv21297100	AET_Chr2_Loc023448.2	648660083	648670070	9987	-	Receptor like kinase	RLK
2D	AET2Gv21298600	AET_Chr2_Loc023457.4	649374981	649381692	6711	-	Receptor like kinase	RLK
2D	AET2Gv21300100	AET_Chr2_Loc016935.2	649702914	649707059	4145	+	Receptor like kinase	RLK
2D	AET2Gv21303100	AET_Chr2_Loc016956.1	650007256	650009198	1942	+	Nucleotide-binding site	NBS
2D	AET2Gv21303200	AET_Chr2_Loc016957.1	650057383	650063480	6097	+	NBS-LRR	NL
2D	AET2Gv21304900	AET_Chr2_Loc016967.1	650471229	650476715	5486	+	NBS-LRR	NL
2D	AET2Gv21309100	AET_Chr2_Loc023503.1	651074231	651078608	4377	-	NBS-LRR	NL
2D	AET2Gv21309200	AET_Chr2_Loc023504.1	651094434	651096968	2534	-	CC-NBS	CN
2D	AET2Gv21310000	AET_Chr2_Loc023509.3	651248294	651252904	4610	-	CC-NBS-LRR	CNL
2D	AET2Gv21310200	AET_Chr2_Loc016990.2	651304915	651330480	25565	+	CC-NBS-LRR	CNL
3D	AET3Gv20002900	AET_Chr3_Loc029985.6	684056	686758	2702	-	Receptor like kinase	RLK
3D	AET3Gv20007500	AET_Chr3_Loc030007.1	1408921	1438874	29953	-	Nucleotide-binding site	NBS
3D	AET3Gv20011700	AET_Chr3_Loc030021.1	2123994	2128532	4538	-	Receptor like kinase	RLK
3D	AET3Gv20015000	AET_Chr3_Loc030035.1	2622852	2624942	2090	-	Receptor like kinase	RLK
3D	AET3Gv20015100	AET_Chr3_Loc030036.1	2628839	2632885	4046	-	Receptor like kinase	RLK
3D	AET3Gv20017300	AET_Chr3_Loc030046.3	3022156	3030111	7955	-	Nucleotide-binding site	NBS
3D	AET3Gv20017500	AET_Chr3_Loc023731.1	3038080	3042080	4000	+	CC-NBS-LRR	CNL
3D	AET3Gv20018500	AET_Chr3_Loc030052.4	3173853	3187160	13307	-	NBS-LRR	NL
3D	AET3Gv20019900	AET_Chr3_Loc023742.4	3408631	3411303	2672	+	Receptor like kinase	RLK
3D	AET3Gv20021200	AET_Chr3_Loc030066.1	3618748	3621471	2723	-	CC-NBS-LRR	CNL
3D	AET3Gv20026100	AET_Chr3_Loc023773.5	4436583	4444499	7916	+	Receptor like kinase	RLK
3D	AET3Gv20026000	AET_Chr3_Loc030091.14	4515977	4520811	4834	-	Receptor like kinase	RLK
3D	AET3Gv20026700	AET_Chr3_Loc023778.1	4516538	4522385	5847	+	Receptor like kinase	RLK
3D	AET3Gv20027300	AET_Chr3_Loc030095.5	4666529	4674729	8200	-	NBS-LRR	NL
3D	AET3Gv20027500	AET_Chr3_Loc023783.5	4718423	4723962	5539	+	CC-NBS-LRR	CNL
3D	AET3Gv20027900	AET_Chr3_Loc023786.2	4739613	4741203	1590	+	Receptor like kinase	RLK
3D	AET3Gv20028000	AET_Chr3_Loc023787.2	4745857	4747833	1976	+	Receptor like kinase	RLK
3D	AET3Gv20029300	AET_Chr3_Loc030103.1	4993047	4994829	1782	-	Receptor like kinase	RLK
3D	AET3Gv20029600	AET_Chr3_Loc030104.4	5021787	5024627	2840	-	Receptor like kinase	RLK
3D	AET3Gv20029700	AET_Chr3_Loc030105.10	5031238	5034273	3035	-	Receptor like kinase	RLK
3D	AET3Gv20029800	AET_Chr3_Loc023796.15	5038250	5041165	2915	+	Receptor like kinase	RLK
3D	AET3Gv20031900	AET_Chr3_Loc023804.1	5221845	5223322	1477	+	transmembrane and coiled-coil protein	TM-CC
3D	AET3Gv20033400	AET_Chr3_Loc030124.2	5337275	5339718	2443	-	Receptor like kinase	RLK
3D	AET3Gv20033500	AET_Chr3_Loc023813.4	5343556	5346156	2600	+	Receptor like kinase	RLK
3D	AET3Gv20050600	AET_Chr3_Loc030208.1	8619456	8627010	7554	-	Receptor like kinase	RLK
3D	AET3Gv20050800	AET_Chr3_Loc023901.2	8676414	8680397	3983	+	Receptor like kinase	RLK
3D	AET3Gv20055800	AET_Chr3_Loc023928.2	9770491	9774157	3666	+	Receptor like kinase	RLK
3D	AET3Gv20056800	AET_Chr3_Loc023933.1	10336015	10339236	3221	+	Receptor like protein	RLP
3D	AET3Gv20057800	AET_Chr3_Loc030242.5	10645687	10649952	4265	-	CC-NBS-LRR	CNL
3D	AET3Gv20060800	AET_Chr3_Loc023955.1	11584772	11602123	17351	+	Receptor like kinase	RLK
3D	AET3Gv20064800	AET_Chr3_Loc030272.1	12311929	12320214	8285	-	NBS-LRR	NL
3D	AET3Gv20066800	AET_Chr3_Loc030281.2	12570747	12574546	3799	-	Receptor like protein	RLP
3D	AET3Gv20067700	AET_Chr3_Loc023991.1	12702876	12705252	2376	+	Receptor like protein	RLP
3D	AET3Gv20068000	AET_Chr3_Loc023994.1	12767670	12770828	3158	+	Receptor like protein	RLP
3D	AET3Gv20068200	AET_Chr3_Loc030289.1	12794333	12797431	3098	-	Receptor like protein	RLP
3D	AET3Gv20068400	AET_Chr3_Loc030291.10	12851247	12861449	10202	-	Receptor like protein	RLP
3D	AET3Gv20069300	AET_Chr3_Loc030293.8	13062180	13068291	6111	-	NBS-LRR	NL
3D	AET3Gv20070900	AET_Chr3_Loc030300.5	13325183	13329746	4563	-	CC-NBS-LRR	CNL
3D	AET3Gv20077500	AET_Chr3_Loc024046.6	14936627	14942344	5717	+	NBS-LRR	NL
3D	AET3Gv20079100	AET_Chr3_Loc024054.1	15252493	15256821	4328	+	Receptor like protein	RLP
3D	AET3Gv20079600	AET_Chr3_Loc030342.5	15297048	15299638	2590	-	Receptor like kinase	RLK
3D	AET3Gv20081100	AET_Chr3_Loc024061.1	15859509	15863614	4105	+	Receptor like protein	RLP
3D	AET3Gv20083300	AET_Chr3_Loc030361.3	16159226	16162075	2849	-	Receptor like kinase	RLK
3D	AET3Gv20089100	AET_Chr3_Loc024101.4	17668602	17698717	30115	+	Receptor like kinase	RLK
3D	AET3Gv20090300	AET_Chr3_Loc030395.9	17837229	17857371	20142	-	Receptor like kinase	RLK
3D	AET3Gv20091200	AET_Chr3_Loc030401.1	17939899	17951852	11953	-	Receptor like kinase	RLK
3D	AET3Gv20091700	AET_Chr3_Loc030403.1	17965923	17966866	943	-	Receptor like kinase	RLK
3D	AET3Gv20092200	AET_Chr3_Loc024116.1	18136526	18141872	5346	+	Receptor like kinase	RLK
3D	AET3Gv20094100	AET_Chr3_Loc030411.2	18920276	18922342	2066	-	Receptor like kinase	RLK
3D	AET3Gv20095200	AET_Chr3_Loc024137.1	18965868	18969080	3212	+	Receptor like kinase	RLK
3D	AET3Gv20095600	AET_Chr3_Loc024141.1	19060391	19066435	6044	+	Receptor like kinase	RLK
3D	AET3Gv20095300	AET_Chr3_Loc024138.5	19204402	19457236	252834	+	Receptor like kinase	RLK
3D	AET3Gv20096200	AET_Chr3_Loc024143.10	19229781	19234444	4663	+	Receptor like kinase	RLK
3D	AET3Gv20096900	AET_Chr3_Loc024149.3	19301250	19304398	3148	+	Receptor like kinase	RLK
3D	AET3Gv20097200	AET_Chr3_Loc024150.5	19458960	19470369	11409	+	Receptor like kinase	RLK
3D	AET3Gv20097400	AET_Chr3_Loc024152.9	19492540	19503108	10568	+	Receptor like kinase	RLK
3D	AET3Gv20097900	AET_Chr3_Loc024156.1	19594112	19596957	2845	+	Receptor like kinase	RLK
3D	AET3Gv20098000	AET_Chr3_Loc024157.1	19614670	19620602	5932	+	Receptor like kinase	RLK
3D	AET3Gv20103200	AET_Chr3_Loc024183.1	20484362	20485699	1337	+	transmembrane and coiled-coil protein	TM-CC
3D	AET3Gv20117400	AET_Chr3_Loc024252.1	22858462	22864612	6150	+	Receptor like protein	RLP
3D	AET3Gv20139100	AET_Chr3_Loc030626.2	28435014	28438622	3608	-	Receptor like kinase	RLK
3D	AET3Gv20139500	AET_Chr3_Loc024361.3	28476668	28480063	3395	+	Receptor like kinase	RLK
3D	AET3Gv20139600	AET_Chr3_Loc024362.1	28496634	28500875	4241	+	Receptor like kinase	RLK
3D	AET3Gv20140800	AET_Chr3_Loc024368.1	28770876	28772398	1522	+	Receptor like kinase	RLK
3D	AET3Gv20141200	AET_Chr3_Loc030635.9	28784145	28787380	3235	-	Receptor like kinase	RLK
3D	AET3Gv20143400	AET_Chr3_Loc030647.3	30071922	30074510	2588	-	Receptor like kinase	RLK
3D	AET3Gv20144100	AET_Chr3_Loc030652.5	30312170	30315534	3364	-	Receptor like kinase	RLK
3D	AET3Gv20144200	AET_Chr3_Loc024382.10	30315583	30319003	3420	+	Receptor like kinase	RLK
3D	AET3Gv20145100	AET_Chr3_Loc030657.21	30491151	30494175	3024	-	Receptor like kinase	RLK
3D	AET3Gv20152000	AET_Chr3_Loc024420.2	32728951	32732134	3183	+	NBS-LRR	NL
3D	AET3Gv20152500	AET_Chr3_Loc024423.5	32763218	32768461	5243	+	NBS-LRR	NL
3D	AET3Gv20153300	AET_Chr3_Loc024427.5	33020890	33026282	5392	+	NBS-LRR	NL
3D	AET3Gv20158100	AET_Chr3_Loc024456.2	34596430	34599650	3220	+	Nucleotide-binding site	NBS
3D	AET3Gv20158900	AET_Chr3_Loc030719.3	34755051	34758395	3344	-	NBS-LRR	NL
3D	AET3Gv20160200	AET_Chr3_Loc024469.2	34974433	34977797	3364	+	Receptor like protein	RLP
3D	AET3Gv20160400	AET_Chr3_Loc024471.3	35061103	35063582	2479	+	Receptor like kinase	RLK
3D	AET3Gv20161300	AET_Chr3_Loc024476.4	35555405	35558155	2750	+	Receptor like kinase	RLK
3D	AET3Gv20161700	AET_Chr3_Loc030732.5	35716451	35720752	4301	-	NBS-LRR	NL
3D	AET3Gv20162900	AET_Chr3_Loc030741.2	36401172	36405214	4042	-	NBS-LRR	NL
3D	AET3Gv20163100	AET_Chr3_Loc030742.2	36424883	36429672	4789	-	CC-NBS-LRR	CNL
3D	AET3Gv20163200	AET_Chr3_Loc030743.2	36442892	36445933	3041	-	NBS-LRR	NL
3D	AET3Gv20167700	AET_Chr3_Loc024505.5	38384016	38387618	3602	+	NBS-LRR	NL
3D	AET3Gv20173000	AET_Chr3_Loc024533.3	40944891	40947494	2603	+	Receptor like kinase	RLK
3D	AET3Gv20176400	AET_Chr3_Loc024550.1	42329933	42336207	6274	+	Receptor like kinase	RLK
3D	AET3Gv20178600	AET_Chr3_Loc024560.2	43280861	43285184	4323	+	NBS-LRR	NL
3D	AET3Gv20184500	AET_Chr3_Loc024591.3	45099314	45139081	39767	+	transmembrane and coiled-coil protein	TM-CC
3D	AET3Gv20187000	AET_Chr3_Loc030859.1	45537448	45550145	12697	-	Receptor like kinase	RLK
3D	AET3Gv20187800	AET_Chr3_Loc030863.5	45736078	45741034	4956	-	NBS-LRR	NL
3D	AET3Gv20190400	AET_Chr3_Loc024618.18	47022932	47029025	6093	+	Receptor like kinase	RLK
3D	AET3Gv20194600	AET_Chr3_Loc030893.2	48149232	48162952	13720	-	NBS-LRR	NL
3D	AET3Gv20194700	AET_Chr3_Loc024640.2	48190156	48224883	34727	+	CC-NBS-LRR	CNL
3D	AET3Gv20198900	AET_Chr3_Loc024667.1	49185373	49190988	5615	+	Receptor like kinase	RLK
3D	AET3Gv20200600	AET_Chr3_Loc024676.1	49654661	49659318	4657	+	Receptor like kinase	RLK
3D	AET3Gv20205000	AET_Chr3_Loc030931.1	51573972	51581297	7325	-	Receptor like kinase	RLK
3D	AET3Gv20208200	AET_Chr3_Loc030949.4	52224941	52228950	4009	-	Receptor like kinase	RLK
3D	AET3Gv20215400	AET_Chr3_Loc024758.1	54825624	54829457	3833	+	Receptor like kinase	RLK
3D	AET3Gv20216700	AET_Chr3_Loc030990.10	55954506	55957826	3320	-	transmembrane and coiled-coil protein	TM-CC
3D	AET3Gv20220800	AET_Chr3_Loc031007.5	57825790	57829739	3949	-	Receptor like protein	RLP
3D	AET3Gv20221000	AET_Chr3_Loc031008.1	57837214	57843056	5842	-	Receptor like protein	RLP
3D	AET3Gv20221100	AET_Chr3_Loc031009.2	57847393	57849370	1977	-	Receptor like protein	RLP
3D	AET3Gv20225400	AET_Chr3_Loc031032.3	59738572	59741022	2450	-	Receptor like kinase	RLK
3D	AET3Gv20225500	AET_Chr3_Loc031033.3	59761718	59764001	2283	-	Receptor like kinase	RLK
3D	AET3Gv20230100	AET_Chr3_Loc024827.22	62210756	62216708	5952	+	Receptor like kinase	RLK
3D	AET3Gv20234400	AET_Chr3_Loc024848.3	64926953	64932101	5148	+	Receptor like kinase	RLK
3D	AET3Gv20242300	AET_Chr3_Loc024891.1	69701736	69711283	9547	+	Receptor like kinase	RLK
3D	AET3Gv20268900	AET_Chr3_Loc025017.1	83611586	83616298	4712	+	Receptor like kinase	RLK
3D	AET3Gv20270200	AET_Chr3_Loc031258.2	84540071	84545975	5904	-	transmembrane and coiled-coil protein	TM-CC
3D	AET3Gv20287700	AET_Chr3_Loc025113.1	94034292	94038169	3877	+	Receptor like kinase	RLK
3D	AET3Gv20291600	AET_Chr3_Loc025128.1	95387176	95393595	6419	+	Receptor like kinase	RLK
3D	AET3Gv20294700	AET_Chr3_Loc031375.1	96990346	96993370	3024	-	Receptor like kinase	RLK
3D	AET3Gv20295400	AET_Chr3_Loc025155.6	97676633	97680550	3917	+	Receptor like kinase	RLK
3D	AET3Gv20312000	AET_Chr3_Loc025242.2	110975464	110978823	3359	+	Receptor like kinase	RLK
3D	AET3Gv20324100	AET_Chr3_Loc025305.2	118428190	118432888	4698	+	Receptor like kinase	RLK
3D	AET3Gv20324200	AET_Chr3_Loc025306.5	118434204	118438393	4189	+	Receptor like kinase	RLK
3D	AET3Gv20333600	AET_Chr3_Loc025357.1	125831505	125833840	2335	+	Receptor like kinase	RLK
3D	AET3Gv20333700	AET_Chr3_Loc031554.3	125923785	125928220	4435	-	Receptor like kinase	RLK
3D	AET3Gv20334000	AET_Chr3_Loc031555.6	126005052	126011761	6709	-	Receptor like kinase	RLK
3D	AET3Gv20343700	AET_Chr3_Loc025413.2	131383231	131386371	3140	+	transmembrane and coiled-coil protein	TM-CC
3D	AET3Gv20345600	AET_Chr3_Loc025424.1	133278718	133283098	4380	+	Receptor like kinase	RLK
3D	AET3Gv20370500	AET_Chr3_Loc025554.1	145990476	145994497	4021	+	Receptor like kinase	RLK
3D	AET3Gv20372200	AET_Chr3_Loc031727.10	146828502	146835827	7325	-	Receptor like kinase	RLK
3D	AET3Gv20373500	AET_Chr3_Loc025573.25	147894492	147900363	5871	+	NBS-LRR	NL
3D	AET3Gv20383800	AET_Chr3_Loc025623.1	155790806	155793326	2520	+	Receptor like kinase	RLK
3D	AET3Gv20385800	AET_Chr3_Loc025634.3	156814157	156816280	2123	+	Receptor like kinase	RLK
3D	AET3Gv20394100	AET_Chr3_Loc031829.3	162692767	162695420	2653	-	Receptor like kinase	RLK
3D	AET3Gv20394200	AET_Chr3_Loc031830.2	162695738	162704567	8829	-	Receptor like kinase	RLK
3D	AET3Gv20499200	AET_Chr3_Loc026190.1	276130767	276131723	956	+	Receptor like kinase	RLK
3D	AET3Gv20510100	AET_Chr3_Loc032397.2	285007126	285011044	3918	-	transmembrane and coiled-coil protein	TM-CC
3D	AET3Gv20512600	AET_Chr3_Loc026264.6	286644728	286653207	8479	+	transmembrane and coiled-coil protein	TM-CC
3D	AET3Gv20514400	AET_Chr3_Loc026271.3	288418094	288422264	4170	+	Receptor like kinase	RLK
3D	AET3Gv20521700	AET_Chr3_Loc032452.1	294700370	294704904	4534	-	transmembrane and coiled-coil protein	TM-CC
3D	AET3Gv20527100	AET_Chr3_Loc026345.1	299223978	299226040	2062	+	Receptor like protein	RLP
3D	AET3Gv20530900	AET_Chr3_Loc026363.8	302683278	302687024	3746	+	Receptor like kinase	RLK
3D	AET3Gv20536800	AET_Chr3_Loc032522.2	307000891	307008340	7449	-	Receptor like kinase	RLK
3D	AET3Gv20548300	AET_Chr3_Loc032582.2	317067431	317074172	6741	-	transmembrane and coiled-coil protein	TM-CC
3D	AET3Gv20552100	AET_Chr3_Loc026466.2	319800216	319804245	4029	+	Receptor like kinase	RLK
3D	AET3Gv20559500	AET_Chr3_Loc026510.6	324641606	324646031	4425	+	Receptor like kinase	RLK
3D	AET3Gv20563100	AET_Chr3_Loc032648.1	325731290	325733446	2156	-	Receptor like kinase	RLK
3D	AET3Gv20588500	AET_Chr3_Loc032786.1	343762735	343766404	3669	-	Receptor like kinase	RLK
3D	AET3Gv20596900	AET_Chr3_Loc032831.1	348000734	348004025	3291	-	Receptor like kinase	RLK
3D	AET3Gv20597800	AET_Chr3_Loc026681.5	348775614	348777704	2090	+	Receptor like kinase	RLK
3D	AET3Gv20598300	AET_Chr3_Loc026686.2	348801817	348804634	2817	+	Receptor like kinase	RLK
3D	AET3Gv20601400	AET_Chr3_Loc026700.1	351700584	351704702	4118	+	Receptor like kinase	RLK
3D	AET3Gv20606100	AET_Chr3_Loc026725.25	355054695	355079548	24853	+	transmembrane and coiled-coil protein	TM-CC
3D	AET3Gv20611400	AET_Chr3_Loc032902.1	358378263	358380788	2525	-	Receptor like kinase	RLK
3D	AET3Gv20612500	AET_Chr3_Loc026754.16	359439248	359448245	8997	+	Receptor like kinase	RLK
3D	AET3Gv20622300	AET_Chr3_Loc026796.2	365655904	365657286	1382	+	Receptor like kinase	RLK
3D	AET3Gv20629300	AET_Chr3_Loc032998.2	368865061	368868994	3933	-	Receptor like kinase	RLK
3D	AET3Gv20633700	AET_Chr3_Loc033021.10	371103357	371130053	26696	-	Receptor like kinase	RLK
3D	AET3Gv20634300	AET_Chr3_Loc033024.5	371186140	371191585	5445	-	Receptor like kinase	RLK
3D	AET3Gv20634600	AET_Chr3_Loc026856.9	371370951	371378236	7285	+	Receptor like kinase	RLK
3D	AET3Gv20648300	AET_Chr3_Loc033094.8	382477246	382484818	7572	-	Receptor like kinase	RLK
3D	AET3Gv20659700	AET_Chr3_Loc033147.7	389233689	389241109	7420	-	transmembrane and coiled-coil protein	TM-CC
3D	AET3Gv20661600	AET_Chr3_Loc033159.1	390421002	390421921	919	-	Receptor like kinase	RLK
3D	AET3Gv20661800	AET_Chr3_Loc033161.1	390724188	390728390	4202	-	Receptor like kinase	RLK
3D	AET3Gv20663100	AET_Chr3_Loc026997.1	391622421	391630748	8327	+	Receptor like kinase	RLK
3D	AET3Gv20666600	AET_Chr3_Loc033186.5	393049046	393052263	3217	-	Receptor like kinase	RLK
3D	AET3Gv20672900	AET_Chr3_Loc033224.1	398837601	398839423	1822	-	Receptor like protein	RLP
3D	AET3Gv20676700	AET_Chr3_Loc033239.7	401663822	401671824	8002	-	transmembrane and coiled-coil protein	TM-CC
3D	AET3Gv20678700	AET_Chr3_Loc027070.2	402698025	402702458	4433	+	Receptor like kinase	RLK
3D	AET3Gv20679400	AET_Chr3_Loc027073.1	403289829	403292642	2813	+	CC-NBS	CN
3D	AET3Gv20684700	AET_Chr3_Loc033283.1	406978236	406979771	1535	-	Receptor like protein	RLP
3D	AET3Gv20685300	AET_Chr3_Loc033287.9	407597029	407608782	11753	-	Receptor like kinase	RLK
3D	AET3Gv20699700	AET_Chr3_Loc033358.4	416530177	416531976	1799	-	Receptor like kinase	RLK
3D	AET3Gv20704000	AET_Chr3_Loc027193.5	419615860	419619996	4136	+	TIR-NBS	TN
3D	AET3Gv20707100	AET_Chr3_Loc027207.2	422186232	422189566	3334	+	Receptor like kinase	RLK
3D	AET3Gv20707400	AET_Chr3_Loc033395.15	422197708	422204860	7152	-	Receptor like kinase	RLK
3D	AET3Gv20715000	AET_Chr3_Loc027243.3	426269700	426276236	6536	+	Receptor like kinase	RLK
3D	AET3Gv20725900	AET_Chr3_Loc033493.11	431756293	431759353	3060	-	NBS-LRR	NL
3D	AET3Gv20729700	AET_Chr3_Loc027314.5	433654152	433658109	3957	+	Receptor like kinase	RLK
3D	AET3Gv20733100	AET_Chr3_Loc027330.2	434687319	434689411	2092	+	Receptor like kinase	RLK
3D	AET3Gv20733900	AET_Chr3_Loc027334.1	435049461	435054618	5157	+	transmembrane and coiled-coil protein	TM-CC
3D	AET3Gv20734500	AET_Chr3_Loc027337.14	435467918	435472562	4644	+	NBS-LRR	NL
3D	AET3Gv20737400	AET_Chr3_Loc027349.1	436852446	436856879	4433	+	Receptor like kinase	RLK
3D	AET3Gv20737900	AET_Chr3_Loc027352.2	436921850	436925796	3946	+	Receptor like kinase	RLK
3D	AET3Gv20738000	AET_Chr3_Loc027353.1	436988867	436993102	4235	+	Receptor like kinase	RLK
3D	AET3Gv20738400	AET_Chr3_Loc033556.12	437347672	437355788	8116	-	Receptor like kinase	RLK
3D	AET3Gv20741400	AET_Chr3_Loc033567.1	439761313	439765070	3757	-	CC-NBS-LRR	CNL
3D	AET3Gv20747900	AET_Chr3_Loc027402.1	442700128	442701314	1186	+	Nucleotide-binding site	NBS
3D	AET3Gv20757000	AET_Chr3_Loc033642.5	447084346	447095294	10948	-	CC-NBS-LRR	CNL
3D	AET3Gv20759500	AET_Chr3_Loc033657.1	448657929	448658861	932	-	Receptor like kinase	RLK
3D	AET3Gv20759400	AET_Chr3_Loc033656.29	448768197	448774336	6139	-	Receptor like kinase	RLK
3D	AET3Gv20769700	AET_Chr3_Loc027520.17	453176233	453180994	4761	+	Receptor like protein	RLP
3D	AET3Gv20773700	AET_Chr3_Loc033723.22	455056575	455067638	11063	-	Receptor like kinase	RLK
3D	AET3Gv20774400	AET_Chr3_Loc027542.5	455507055	455510101	3046	+	Receptor like kinase	RLK
3D	AET3Gv20778800	AET_Chr3_Loc033750.3	457832184	457835836	3652	-	Receptor like kinase	RLK
3D	AET3Gv20782300	AET_Chr3_Loc027579.2	460639531	460642284	2753	+	Receptor like kinase	RLK
3D	AET3Gv20802600	AET_Chr3_Loc027681.3	469838425	469840346	1921	+	transmembrane and coiled-coil protein	TM-CC
3D	AET3Gv20802700	AET_Chr3_Loc033869.2	469975410	469977742	2332	-	transmembrane and coiled-coil protein	TM-CC
3D	AET3Gv20829900	AET_Chr3_Loc027809.2	485879119	485882023	2904	+	Receptor like kinase	RLK
3D	AET3Gv20862600	AET_Chr3_Loc027971.3	505721176	505726797	5621	+	Receptor like protein	RLP
3D	AET3Gv20868000	AET_Chr3_Loc027996.1	508066615	508076108	9493	+	transmembrane and coiled-coil protein	TM-CC
3D	AET3Gv20885300	AET_Chr3_Loc028082.2	514617531	514621682	4151	+	Receptor like kinase	RLK
3D	AET3Gv20894600	AET_Chr3_Loc034332.1	519263591	519264919	1328	-	Receptor like protein	RLP
3D	AET3Gv20894700	AET_Chr3_Loc034333.1	519271541	519272399	858	-	Receptor like protein	RLP
3D	AET3Gv20895100	AET_Chr3_Loc034337.2	519339900	519341043	1143	-	Receptor like protein	RLP
3D	AET3Gv20896500	AET_Chr3_Loc028133.2	519785699	519788688	2989	+	Receptor like kinase	RLK
3D	AET3Gv20909000	AET_Chr3_Loc034391.1	524622538	524624886	2348	-	Receptor like kinase	RLK
3D	AET3Gv20927400	AET_Chr3_Loc028305.3	532052926	532055501	2575	+	Receptor like protein	RLP
3D	AET3Gv20944100	AET_Chr3_Loc028396.1	540263889	540271424	7535	+	Receptor like protein	RLP
3D	AET3Gv20944400	AET_Chr3_Loc034556.51	540278333	540284993	6660	-	Receptor like kinase	RLK
3D	AET3Gv20949600	AET_Chr3_Loc028422.4	542767519	542772510	4991	+	NBS-LRR	NL
3D	AET3Gv20958800	AET_Chr3_Loc034627.5	546647498	546651164	3666	-	NBS-LRR	NL
3D	AET3Gv20972500	AET_Chr3_Loc028538.2	553103816	553107023	3207	+	NBS-LRR	NL
3D	AET3Gv20973100	AET_Chr3_Loc028542.3	553465417	553467806	2389	+	Receptor like kinase	RLK
3D	AET3Gv20973300	AET_Chr3_Loc028543.5	553495889	553499517	3628	+	NBS-LRR	NL
3D	AET3Gv20973900	AET_Chr3_Loc028547.1	553594615	553601507	6892	+	CC-NBS-LRR	CNL
3D	AET3Gv20979000	AET_Chr3_Loc028571.1	555461076	555464488	3412	+	Receptor like kinase	RLK
3D	AET3Gv20982300	AET_Chr3_Loc028588.1	556726709	556731043	4334	+	transmembrane and coiled-coil protein	TM-CC
3D	AET3Gv20982500	AET_Chr3_Loc034745.10	556732730	556736571	3841	-	Receptor like kinase	RLK
3D	AET3Gv20984100	AET_Chr3_Loc028595.1	557087863	557089597	1734	+	CC-NBS	CN
3D	AET3Gv20987600	AET_Chr3_Loc034775.1	557842917	557846577	3660	-	Receptor like kinase	RLK
3D	AET3Gv20990900	AET_Chr3_Loc028624.13	559196207	559200226	4019	+	NBS-LRR	NL
3D	AET3Gv21002900	AET_Chr3_Loc028688.1	563029915	563034259	4344	+	Receptor like kinase	RLK
3D	AET3Gv21007500	AET_Chr3_Loc034877.5	564114893	564121641	6748	-	NBS-LRR	NL
3D	AET3Gv21019700	AET_Chr3_Loc034944.13	569454596	569458079	3483	-	Receptor like kinase	RLK
3D	AET3Gv21044200	AET_Chr3_Loc028888.5	576503127	576507273	4146	+	transmembrane and coiled-coil protein	TM-CC
3D	AET3Gv21047800	AET_Chr3_Loc035076.1	577811228	577816314	5086	-	Receptor like kinase	RLK
3D	AET3Gv21053300	AET_Chr3_Loc035102.2	579245827	579253997	8170	-	NBS-LRR	NL
3D	AET3Gv21054800	AET_Chr3_Loc035111.3	579578366	579581887	3521	-	CC-NBS-LRR	CNL
3D	AET3Gv21059800	AET_Chr3_Loc035137.5	581405728	581414039	8311	-	CC-NBS-LRR	CNL
3D	AET3Gv21060600	AET_Chr3_Loc035140.2	581499303	581505518	6215	-	Nucleotide-binding site	NBS
3D	AET3Gv21061400	AET_Chr3_Loc035145.4	581937660	581948447	10787	-	CC-NBS-LRR	CNL
3D	AET3Gv21061600	AET_Chr3_Loc035146.1	581981086	582006523	25437	-	CC-NBS-LRR	CNL
3D	AET3Gv21062000	AET_Chr3_Loc035149.1	582012934	582023971	11037	-	CC-NBS-LRR	CNL
3D	AET3Gv21086500	AET_Chr3_Loc035262.1	585225990	585232526	6536	-	Receptor like kinase	RLK
3D	AET3Gv21090400	AET_Chr3_Loc035284.10	585881548	585888751	7203	-	CC-NBS-LRR	CNL
3D	AET3Gv21095000	AET_Chr3_Loc029148.1	586616870	586620583	3713	+	NBS-LRR	NL
3D	AET3Gv21095300	AET_Chr3_Loc029150.2	586623858	586626964	3106	+	CC-NBS	CN
3D	AET3Gv21106400	AET_Chr3_Loc029207.2	589951089	589954640	3551	+	Receptor like kinase	RLK
3D	AET3Gv21109000	AET_Chr3_Loc035366.1	590279546	590282571	3025	-	Receptor like protein	RLP
3D	AET3Gv21109200	AET_Chr3_Loc035367.10	590331552	590335484	3932	-	Receptor like kinase	RLK
3D	AET3Gv21123100	AET_Chr3_Loc029289.1	593746813	593748910	2097	+	Receptor like kinase	RLK
3D	AET3Gv21124900	AET_Chr3_Loc035452.5	593940425	593945911	5486	-	CC-NBS-LRR	CNL
3D	AET3Gv21134800	AET_Chr3_Loc035510.5	596314227	596323576	9349	-	NBS-LRR	NL
3D	AET3Gv21139500	AET_Chr3_Loc029364.2	598259271	598261360	2089	+	Receptor like kinase	RLK
3D	AET3Gv21139800	AET_Chr3_Loc035530.3	598312988	598316982	3994	-	CC-NBS-LRR	CNL
3D	AET3Gv21140100	AET_Chr3_Loc035533.2	598429887	598432249	2362	-	Receptor like kinase	RLK
3D	AET3Gv21140200	AET_Chr3_Loc029366.5	598439764	598446402	6638	+	CC-NBS-LRR	CNL
3D	AET3Gv21142800	AET_Chr3_Loc035545.2	599339860	599343594	3734	-	Receptor like kinase	RLK
3D	AET3Gv21143900	AET_Chr3_Loc035551.2	599706779	599709759	2980	-	Receptor like kinase	RLK
3D	AET3Gv21146800	AET_Chr3_Loc035566.5	600426948	600436793	9845	-	Receptor like kinase	RLK
3D	AET3Gv21151400	AET_Chr3_Loc035587.1	601487339	601490951	3612	-	Receptor like kinase	RLK
3D	AET3Gv21151200	AET_Chr3_Loc029423.24	601603917	601646580	42663	+	Receptor like kinase	RLK
3D	AET3Gv21153900	AET_Chr3_Loc029435.2	602359008	602364903	5895	+	CC-NBS-LRR	CNL
3D	AET3Gv21154300	AET_Chr3_Loc029437.3	602444120	602454915	10795	+	Receptor like kinase	RLK
3D	AET3Gv21161400	AET_Chr3_Loc029473.1	604720733	604722188	1455	+	Receptor like kinase	RLK
3D	AET3Gv21175600	AET_Chr3_Loc035706.2	608167545	608170584	3039	-	Receptor like kinase	RLK
3D	AET3Gv21179900	AET_Chr3_Loc035726.5	609104035	609113605	9570	-	NBS-LRR	NL
3D	AET3Gv21180200	AET_Chr3_Loc029573.4	609184545	609187792	3247	+	NBS-LRR	NL
3D	AET3Gv21181100	AET_Chr3_Loc035730.3	609332059	609337033	4974	-	Receptor like protein	RLP
3D	AET3Gv21184900	AET_Chr3_Loc029596.3	609906155	609948134	41979	+	CC-NBS-LRR	CNL
3D	AET3Gv21185100	AET_Chr3_Loc029598.2	609940873	609946380	5507	+	NBS-LRR	NL
3D	AET3Gv21184200	AET_Chr3_Loc029592.16	609989264	609994617	5353	+	NBS-LRR	NL
3D	AET3Gv21185600	AET_Chr3_Loc029601.5	609998413	610002334	3921	+	CC-NBS-LRR	CNL
3D	AET3Gv21189700	AET_Chr3_Loc029622.1	610872042	610881738	9696	+	Nucleotide-binding site	NBS
3D	AET3Gv21189600	AET_Chr3_Loc035771.5	610876413	610877664	1251	-	CC-NBS	CN
3D	AET3Gv21194500	AET_Chr3_Loc035797.12	611383520	611394870	11350	-	NBS-LRR	NL
3D	AET3Gv21194600	AET_Chr3_Loc029644.5	611417190	611428831	11641	+	NBS-LRR	NL
3D	AET3Gv21207100	AET_Chr3_Loc029707.1	614877575	614884812	7237	+	CC-NBS-LRR	CNL
3D	AET3Gv21219400	AET_Chr3_Loc029775.5	617411417	617418325	6908	+	NBS-LRR	NL
3D	AET3Gv21219500	AET_Chr3_Loc029776.2	617421417	617425661	4244	+	NBS-LRR	NL
3D	AET3Gv21219600	AET_Chr3_Loc029777.5	617427467	617437518	10051	+	CC-NBS-LRR	CNL
3D	AET3Gv21220400	AET_Chr3_Loc035917.5	617605043	617613272	8229	-	NBS-LRR	NL
3D	AET3Gv21220500	AET_Chr3_Loc035918.1	617615973	617617794	1821	-	NBS-LRR	NL
3D	AET3Gv21222000	AET_Chr3_Loc035925.1	618003567	618013731	10164	-	CC-NBS-LRR	CNL
3D	AET3Gv21223300	AET_Chr3_Loc035932.2	618372437	618376041	3604	-	Receptor like kinase	RLK
3D	AET3Gv21236200	AET_Chr3_Loc029846.3	621157419	621159043	1624	+	Receptor like kinase	RLK
3D	AET3Gv21244000	AET_Chr3_Loc029889.2	623059099	623061885	2786	+	Receptor like kinase	RLK
3D	AET3Gv21251700	AET_Chr3_Loc036082.1	624830293	624833428	3135	-	CC-NBS-LRR	CNL
3D	AET3Gv21255900	AET_Chr3_Loc036104.1	625998643	625999977	1334	-	NBS-LRR	NL
3D	AET3Gv21257300	AET_Chr3_Loc036109.5	626592602	626597180	4578	-	Receptor like protein	RLP
3D	AET3Gv21261200	AET_Chr3_Loc036134.9	627079675	627091105	11430	-	Receptor like kinase	RLK
4D	AET4Gv20001600	AET_Chr4_Loc036260.1	277735	280407	2672	+	Receptor like kinase	RLK
4D	AET4Gv20006000	AET_Chr4_Loc036283.3	1432304	1434601	2297	+	Receptor like kinase	RLK
4D	AET4Gv20006200	AET_Chr4_Loc036284.14	1437744	1442447	4703	+	NBS-LRR	NL
4D	AET4Gv20007100	AET_Chr4_Loc036288.1	1601166	1605417	4251	+	Receptor like kinase	RLK
4D	AET4Gv20009000	AET_Chr4_Loc040640.5	2109591	2120644	11053	-	NBS-LRR	NL
4D	AET4Gv20009800	AET_Chr4_Loc040644.3	2189006	2192884	3878	-	Receptor like kinase	RLK
4D	AET4Gv20012900	AET_Chr4_Loc036322.2	2570574	2573501	2927	+	Receptor like protein	RLP
4D	AET4Gv20013000	AET_Chr4_Loc036323.2	2594762	2597986	3224	+	Receptor like kinase	RLK
4D	AET4Gv20013600	AET_Chr4_Loc036325.1	2707375	2711414	4039	+	CC-NBS-LRR	CNL
4D	AET4Gv20013700	AET_Chr4_Loc040663.1	2729352	2732122	2770	-	Receptor like protein	RLP
4D	AET4Gv20017700	AET_Chr4_Loc040681.4	3983227	3987437	4210	-	Receptor like protein	RLP
4D	AET4Gv20036200	AET_Chr4_Loc036440.2	8335686	8340933	5247	+	transmembrane and coiled-coil protein	TM-CC
4D	AET4Gv20055500	AET_Chr4_Loc036537.2	13252550	13256579	4029	+	Receptor like kinase	RLK
4D	AET4Gv20055600	AET_Chr4_Loc040865.4	13257996	13261615	3619	-	Receptor like kinase	RLK
4D	AET4Gv20075100	AET_Chr4_Loc040974.2	18095878	18097994	2116	-	Receptor like protein	RLP
4D	AET4Gv20083800	AET_Chr4_Loc036661.6	21556438	21557738	1300	+	Receptor like kinase	RLK
4D	AET4Gv20087400	AET_Chr4_Loc036680.1	21753922	21756007	2085	+	Receptor like kinase	RLK
4D	AET4Gv20093500	AET_Chr4_Loc041061.1	24085671	24088898	3227	-	Receptor like kinase	RLK
4D	AET4Gv20102700	AET_Chr4_Loc041110.2	27750332	27754308	3976	-	Receptor like kinase	RLK
4D	AET4Gv20111800	AET_Chr4_Loc036803.3	32110986	32112571	1585	+	Receptor like kinase	RLK
4D	AET4Gv20116400	AET_Chr4_Loc041180.3	33345646	33350286	4640	-	Receptor like kinase	RLK
4D	AET4Gv20123600	AET_Chr4_Loc036866.5	37502090	37505958	3868	+	Receptor like kinase	RLK
4D	AET4Gv20136500	AET_Chr4_Loc036936.1	42800522	42802258	1736	+	transmembrane and coiled-coil protein	TM-CC
4D	AET4Gv20153900	AET_Chr4_Loc037021.2	50702781	50707545	4764	+	Receptor like kinase	RLK
4D	AET4Gv20155600	AET_Chr4_Loc041361.6	51400615	51406485	5870	-	Receptor like kinase	RLK
4D	AET4Gv20171700	AET_Chr4_Loc041444.3	58146715	58149855	3140	-	Receptor like kinase	RLK
4D	AET4Gv20176400	AET_Chr4_Loc037129.3	60741384	60745000	3616	+	Receptor like kinase	RLK
4D	AET4Gv20188900	AET_Chr4_Loc041524.2	67063183	67069166	5983	-	Receptor like kinase	RLK
4D	AET4Gv20189700	AET_Chr4_Loc037198.1	67677305	67683250	5945	+	Receptor like kinase	RLK
4D	AET4Gv20190400	AET_Chr4_Loc037202.1	68031595	68036596	5001	+	NBS-LRR	NL
4D	AET4Gv20192100	AET_Chr4_Loc041538.1	68213465	68218863	5398	-	CC-NBS-LRR	CNL
4D	AET4Gv20192600	AET_Chr4_Loc041542.2	68610715	68619222	8507	-	CC-NBS-LRR	CNL
4D	AET4Gv20192700	AET_Chr4_Loc037214.9	68619298	68650077	30779	+	CC-NBS-LRR	CNL
4D	AET4Gv20203300	AET_Chr4_Loc037264.1	73628311	73631073	2762	+	transmembrane and coiled-coil protein	TM-CC
4D	AET4Gv20210800	AET_Chr4_Loc037295.5	77846978	77850491	3513	+	Receptor like protein	RLP
4D	AET4Gv20222300	AET_Chr4_Loc037347.1	85441654	85444572	2918	+	Receptor like kinase	RLK
4D	AET4Gv20222900	AET_Chr4_Loc041706.1	85547926	85556030	8104	-	CC-NBS-LRR	CNL
4D	AET4Gv20228200	AET_Chr4_Loc041734.2	88079255	88084014	4759	-	Receptor like kinase	RLK
4D	AET4Gv20229100	AET_Chr4_Loc037379.1	88509774	88512172	2398	+	Receptor like kinase	RLK
4D	AET4Gv20229500	AET_Chr4_Loc041740.6	88689056	88699639	10583	-	Receptor like kinase	RLK
4D	AET4Gv20235300	AET_Chr4_Loc041769.2	91688387	91690943	2556	-	Receptor like kinase	RLK
4D	AET4Gv20238700	AET_Chr4_Loc041790.14	94782727	94784418	1691	-	Nucleotide-binding site	NBS
4D	AET4Gv20254700	AET_Chr4_Loc037510.13	102644042	102649157	5115	+	NBS-LRR	NL
4D	AET4Gv20254900	AET_Chr4_Loc041862.2	102867921	102870953	3032	-	Receptor like kinase	RLK
4D	AET4Gv20270100	AET_Chr4_Loc041942.9	113910742	113914862	4120	-	Receptor like kinase	RLK
4D	AET4Gv20270900	AET_Chr4_Loc037585.2	114842280	114845655	3375	+	Receptor like kinase	RLK
4D	AET4Gv20271600	AET_Chr4_Loc037590.1	115379296	115381856	2560	+	Receptor like kinase	RLK
4D	AET4Gv20271700	AET_Chr4_Loc041949.5	115382194	115384826	2632	-	Receptor like kinase	RLK
4D	AET4Gv20283200	AET_Chr4_Loc037648.2	122755977	122758560	2583	+	Receptor like kinase	RLK
4D	AET4Gv20284300	AET_Chr4_Loc037652.4	123671308	123678884	7576	+	Receptor like kinase	RLK
4D	AET4Gv20290200	AET_Chr4_Loc037680.5	126449848	126454790	4942	+	NBS-LRR	NL
4D	AET4Gv20302200	AET_Chr4_Loc042087.10	130178099	130180260	2161	-	transmembrane and coiled-coil protein	TM-CC
4D	AET4Gv20348000	AET_Chr4_Loc037981.2	184386285	184406935	20650	+	transmembrane and coiled-coil protein	TM-CC
4D	AET4Gv20348100	AET_Chr4_Loc037982.1	184407792	184411081	3289	+	Receptor like kinase	RLK
4D	AET4Gv20348800	AET_Chr4_Loc037989.2	186055670	186058715	3045	+	transmembrane and coiled-coil protein	TM-CC
4D	AET4Gv20349900	AET_Chr4_Loc042314.1	188096037	188105549	9512	-	transmembrane and coiled-coil protein	TM-CC
4D	AET4Gv20408500	AET_Chr4_Loc042601.2	262248038	262254367	6329	-	Receptor like kinase	RLK
4D	AET4Gv20448300	AET_Chr4_Loc042797.3	304557614	304559707	2093	-	Receptor like kinase	RLK
4D	AET4Gv20451400	AET_Chr4_Loc042816.2	306535434	306539459	4025	-	Receptor like kinase	RLK
4D	AET4Gv20454000	AET_Chr4_Loc042830.2	308366554	308370017	3463	-	Receptor like kinase	RLK
4D	AET4Gv20454800	AET_Chr4_Loc042835.5	308658159	308661056	2897	-	Receptor like kinase	RLK
4D	AET4Gv20458500	AET_Chr4_Loc042852.9	310916762	310921388	4626	-	Receptor like kinase	RLK
4D	AET4Gv20465800	AET_Chr4_Loc042887.3	317868556	317872834	4278	-	Receptor like kinase	RLK
4D	AET4Gv20497800	AET_Chr4_Loc043048.2	341752809	341764885	12076	-	Receptor like kinase	RLK
4D	AET4Gv20502200	AET_Chr4_Loc038737.3	344510704	344514579	3875	+	Receptor like kinase	RLK
4D	AET4Gv20512200	AET_Chr4_Loc038785.5	352787080	352789597	2517	+	transmembrane and coiled-coil protein	TM-CC
4D	AET4Gv20517800	AET_Chr4_Loc043146.2	357344337	357346931	2594	-	Receptor like kinase	RLK
4D	AET4Gv20520700	AET_Chr4_Loc038831.1	359626787	359636276	9489	+	transmembrane and coiled-coil protein	TM-CC
4D	AET4Gv20541300	AET_Chr4_Loc043260.1	373760031	373766620	6589	-	Receptor like kinase	RLK
4D	AET4Gv20541600	AET_Chr4_Loc043262.5	374076953	374082302	5349	-	transmembrane and coiled-coil protein	TM-CC
4D	AET4Gv20549800	AET_Chr4_Loc038975.1	378873465	378876570	3105	+	Receptor like kinase	RLK
4D	AET4Gv20560700	AET_Chr4_Loc039035.2	386867325	386872463	5138	+	NBS-LRR	NL
4D	AET4Gv20577000	AET_Chr4_Loc039116.1	397134090	397141120	7030	+	Receptor like kinase	RLK
4D	AET4Gv20588000	AET_Chr4_Loc039168.1	403096036	403098389	2353	+	Receptor like kinase	RLK
4D	AET4Gv20590700	AET_Chr4_Loc043501.1	405203098	405206742	3644	-	Receptor like kinase	RLK
4D	AET4Gv20595800	AET_Chr4_Loc043526.1	408746056	408748296	2240	-	Receptor like kinase	RLK
4D	AET4Gv20596700	AET_Chr4_Loc043531.2	409172199	409179061	6862	-	Receptor like kinase	RLK
4D	AET4Gv20602000	AET_Chr4_Loc043553.3	411453254	411456985	3731	-	Receptor like kinase	RLK
4D	AET4Gv20603500	AET_Chr4_Loc043563.1	412173447	412177920	4473	-	Receptor like kinase	RLK
4D	AET4Gv20618500	AET_Chr4_Loc043629.1	422655689	422659530	3841	-	Receptor like kinase	RLK
4D	AET4Gv20668600	AET_Chr4_Loc043884.1	448578088	448579469	1381	-	transmembrane and coiled-coil protein	TM-CC
4D	AET4Gv20672000	AET_Chr4_Loc039584.2	449876852	449880546	3694	+	NBS-LRR	NL
4D	AET4Gv20680600	AET_Chr4_Loc043942.1	455333655	455335526	1871	-	transmembrane and coiled-coil protein	TM-CC
4D	AET4Gv20721900	AET_Chr4_Loc044151.3	474266574	474268966	2392	-	Nucleotide-binding site	NBS
4D	AET4Gv20724100	AET_Chr4_Loc039838.5	474879144	474886654	7510	+	Receptor like kinase	RLK
4D	AET4Gv20740600	AET_Chr4_Loc044244.1	481577835	481581331	3496	-	Receptor like kinase	RLK
4D	AET4Gv20747500	AET_Chr4_Loc039946.5	484300852	484306149	5297	+	CC-NBS-LRR	CNL
4D	AET4Gv20755900	AET_Chr4_Loc039986.2	487307205	487310500	3295	+	Receptor like kinase	RLK
4D	AET4Gv20756300	AET_Chr4_Loc039987.2	487443699	487448087	4388	+	Nucleotide-binding site	NBS
4D	AET4Gv20759800	AET_Chr4_Loc040006.1	488506216	488511483	5267	+	Receptor like kinase	RLK
4D	AET4Gv20774600	AET_Chr4_Loc040084.3	492104610	492107476	2866	+	Receptor like kinase	RLK
4D	AET4Gv20799000	AET_Chr4_Loc040191.7	501560598	501566928	6330	+	transmembrane and coiled-coil protein	TM-CC
4D	AET4Gv20803900	AET_Chr4_Loc044571.10	503760450	503766585	6135	-	transmembrane and coiled-coil protein	TM-CC
4D	AET4Gv20807700	AET_Chr4_Loc040231.1	504669646	504672857	3211	+	Receptor like kinase	RLK
4D	AET4Gv20815300	AET_Chr4_Loc040266.1	507178676	507182227	3551	+	Receptor like kinase	RLK
4D	AET4Gv20816100	AET_Chr4_Loc040268.4	507280019	507284839	4820	+	Receptor like kinase	RLK
4D	AET4Gv20825700	AET_Chr4_Loc040319.4	510364895	510371846	6951	+	CC-NBS-LRR	CNL
4D	AET4Gv20826400	AET_Chr4_Loc044691.5	510427912	510432452	4540	-	NBS-LRR	NL
4D	AET4Gv20829200	AET_Chr4_Loc044706.3	511316516	511319949	3433	-	Receptor like kinase	RLK
4D	AET4Gv20831800	AET_Chr4_Loc040343.2	511925366	511927104	1738	+	transmembrane and coiled-coil protein	TM-CC
4D	AET4Gv20832600	AET_Chr4_Loc040350.1	512030219	512033376	3157	+	NBS-LRR	NL
4D	AET4Gv20838000	AET_Chr4_Loc040374.10	513420062	513423922	3860	+	CC-NBS-LRR	CNL
4D	AET4Gv20840100	AET_Chr4_Loc040383.3	513756909	513761781	4872	+	NBS-LRR	NL
4D	AET4Gv20840600	AET_Chr4_Loc044767.2	514033554	514036040	2486	-	Receptor like kinase	RLK
4D	AET4Gv20844600	AET_Chr4_Loc040402.1	515455700	515458495	2795	+	Receptor like kinase	RLK
4D	AET4Gv20849100	AET_Chr4_Loc044817.1	516459003	516465981	6978	-	transmembrane and coiled-coil protein	TM-CC
4D	AET4Gv20851400	AET_Chr4_Loc040432.1	516877526	516883734	6208	+	Receptor like protein	RLP
4D	AET4Gv20851500	AET_Chr4_Loc044829.4	516889637	516892952	3315	-	Receptor like protein	RLP
4D	AET4Gv20853000	AET_Chr4_Loc044835.2	517230415	517236122	5707	-	CC-NBS-LRR	CNL
4D	AET4Gv20860500	AET_Chr4_Loc044879.10	519261931	519270235	8304	-	CC-NBS-LRR	CNL
4D	AET4Gv20862500	AET_Chr4_Loc040485.1	519724865	519727726	2861	+	CC-NBS	CN
4D	AET4Gv20869800	AET_Chr4_Loc044914.2	521211938	521221267	9329	-	Receptor like kinase	RLK
4D	AET4Gv20872200	AET_Chr4_Loc040538.2	521548048	521556774	8726	+	Receptor like kinase	RLK
4D	AET4Gv20874000	AET_Chr4_Loc044942.1	522326710	522334447	7737	-	Receptor like kinase	RLK
4D	AET4Gv20874900	AET_Chr4_Loc044948.1	522421969	522438628	16659	-	Receptor like kinase	RLK
4D	AET4Gv20876800	AET_Chr4_Loc044959.2	522669667	522671564	1897	-	transmembrane and coiled-coil protein	TM-CC
5D	AET5Gv20003200	AET_Chr5_Loc051416.1	1945649	1951744	6095	-	Nucleotide-binding site	NBS
5D	AET5Gv20003400	AET_Chr5_Loc045141.1	2043995	2047245	3250	+	Receptor like kinase	RLK
5D	AET5Gv20018100	AET_Chr5_Loc051478.1	5318498	5322583	4085	-	Receptor like kinase	RLK
5D	AET5Gv20020700	AET_Chr5_Loc051488.3	7048106	7053937	5831	-	NBS-LRR	NL
5D	AET5Gv20021200	AET_Chr5_Loc045243.1	7122254	7134992	12738	+	NBS-LRR	NL
5D	AET5Gv20021400	AET_Chr5_Loc045244.1	7263016	7278787	15771	+	NBS-LRR	NL
5D	AET5Gv20029400	AET_Chr5_Loc051536.1	9484594	9495700	11106	-	Receptor like kinase	RLK
5D	AET5Gv20030400	AET_Chr5_Loc045284.1	9759928	9764228	4300	+	transmembrane and coiled-coil protein	TM-CC
5D	AET5Gv20034600	AET_Chr5_Loc045305.1	11685441	11689226	3785	+	Receptor like kinase	RLK
5D	AET5Gv20035500	AET_Chr5_Loc051566.1	12162570	12168641	6071	-	Receptor like kinase	RLK
5D	AET5Gv20037500	AET_Chr5_Loc051578.1	12779419	12782463	3044	-	Receptor like kinase	RLK
5D	AET5Gv20043900	AET_Chr5_Loc051608.4	14910598	14919279	8681	-	CC-NBS-LRR	CNL
5D	AET5Gv20063700	AET_Chr5_Loc051700.3	26246855	26252060	5205	-	transmembrane and coiled-coil protein	TM-CC
5D	AET5Gv20063900	AET_Chr5_Loc051702.5	26255655	26261957	6302	-	Receptor like kinase	RLK
5D	AET5Gv20070800	AET_Chr5_Loc051736.5	27194268	27199571	5303	-	NBS-LRR	NL
5D	AET5Gv20071500	AET_Chr5_Loc051741.3	27526968	27535850	8882	-	CC-NBS-LRR	CNL
5D	AET5Gv20072000	AET_Chr5_Loc045492.3	27701039	27704851	3812	+	NBS-LRR	NL
5D	AET5Gv20078000	AET_Chr5_Loc045527.1	30460198	30463599	3401	+	Receptor like protein	RLP
5D	AET5Gv20078800	AET_Chr5_Loc045532.6	30500404	30503674	3270	+	Receptor like protein	RLP
5D	AET5Gv20080300	AET_Chr5_Loc045539.2	31045943	31053967	8024	+	Nucleotide-binding site	NBS
5D	AET5Gv20081200	AET_Chr5_Loc051781.5	31496941	31507445	10504	-	NBS-LRR	NL
5D	AET5Gv20083900	AET_Chr5_Loc045561.2	32483924	32488463	4539	+	NBS-LRR	NL
5D	AET5Gv20084100	AET_Chr5_Loc051794.1	32512069	32522655	10586	-	CC-NBS-LRR	CNL
5D	AET5Gv20090500	AET_Chr5_Loc051826.4	36003191	36007775	4584	-	Receptor like kinase	RLK
5D	AET5Gv20090800	AET_Chr5_Loc051828.3	36635052	36638365	3313	-	Receptor like protein	RLP
5D	AET5Gv20095700	AET_Chr5_Loc051854.1	39428205	39436293	8088	-	NBS-LRR	NL
5D	AET5Gv20096300	AET_Chr5_Loc045616.2	39569458	39573728	4270	+	Nucleotide-binding site	NBS
5D	AET5Gv20103900	AET_Chr5_Loc051891.1	44663153	44664872	1719	-	NBS-LRR	NL
5D	AET5Gv20104000	AET_Chr5_Loc051892.2	44666737	44669631	2894	-	Nucleotide-binding site	NBS
5D	AET5Gv20106000	AET_Chr5_Loc051902.4	44798411	44801636	3225	-	Receptor like kinase	RLK
5D	AET5Gv20111500	AET_Chr5_Loc051932.1	46422750	46425786	3036	-	Receptor like kinase	RLK
5D	AET5Gv20111400	AET_Chr5_Loc045690.12	46427090	46430277	3187	+	Receptor like kinase	RLK
5D	AET5Gv20113800	AET_Chr5_Loc045702.1	46904119	46909788	5669	+	CC-NBS-LRR	CNL
5D	AET5Gv20114800	AET_Chr5_Loc045709.1	47347263	47353218	5955	+	NBS-LRR	NL
5D	AET5Gv20115400	AET_Chr5_Loc045712.1	47595269	47595661	392	+	Nucleotide-binding site	NBS
5D	AET5Gv20127100	AET_Chr5_Loc052010.3	51138639	51142078	3439	-	Receptor like protein	RLP
5D	AET5Gv20152000	AET_Chr5_Loc045896.1	61647390	61649931	2541	+	Receptor like kinase	RLK
5D	AET5Gv20152200	AET_Chr5_Loc045897.1	61661216	61663908	2692	+	Receptor like kinase	RLK
5D	AET5Gv20152300	AET_Chr5_Loc045898.1	61665513	61668018	2505	+	Receptor like kinase	RLK
5D	AET5Gv20152400	AET_Chr5_Loc045899.3	61669251	61672510	3259	+	Receptor like kinase	RLK
5D	AET5Gv20152500	AET_Chr5_Loc045900.1	61780987	61785010	4023	+	Receptor like kinase	RLK
5D	AET5Gv20153400	AET_Chr5_Loc045904.2	61992106	61995348	3242	+	Receptor like kinase	RLK
5D	AET5Gv20153500	AET_Chr5_Loc045905.10	62073152	62075783	2631	+	Receptor like kinase	RLK
5D	AET5Gv20155200	AET_Chr5_Loc052140.5	62602625	62604745	2120	-	Receptor like kinase	RLK
5D	AET5Gv20161700	AET_Chr5_Loc052169.5	65298312	65313117	14805	-	transmembrane and coiled-coil protein	TM-CC
5D	AET5Gv20180200	AET_Chr5_Loc052262.7	76247977	76253179	5202	-	Receptor like kinase	RLK
5D	AET5Gv20196900	AET_Chr5_Loc052345.4	85627108	85631237	4129	-	CC-NBS-LRR	CNL
5D	AET5Gv20202500	AET_Chr5_Loc052371.2	90278081	90281954	3873	-	CC-NBS-LRR	CNL
5D	AET5Gv20210500	AET_Chr5_Loc052412.2	95196466	95201962	5496	-	CC-NBS	CN
5D	AET5Gv20210900	AET_Chr5_Loc046192.6	95729371	95737703	8332	+	CC-NBS-LRR	CNL
5D	AET5Gv20218300	AET_Chr5_Loc052451.1	101010770	101012916	2146	-	transmembrane and coiled-coil protein	TM-CC
5D	AET5Gv20219300	AET_Chr5_Loc046231.1	101816076	101819111	3035	+	Receptor like kinase	RLK
5D	AET5Gv20226900	AET_Chr5_Loc052495.2	107901758	107905827	4069	-	Receptor like kinase	RLK
5D	AET5Gv20227900	AET_Chr5_Loc052501.2	108256391	108261731	5340	-	Receptor like kinase	RLK
5D	AET5Gv20229700	AET_Chr5_Loc052512.2	110205186	110211344	6158	-	Receptor like kinase	RLK
5D	AET5Gv20232100	AET_Chr5_Loc052529.3	111239866	111242043	2177	-	Receptor like kinase	RLK
5D	AET5Gv20236500	AET_Chr5_Loc052550.8	113577469	113583069	5600	-	CC-NBS-LRR	CNL
5D	AET5Gv20237000	AET_Chr5_Loc046311.5	113925962	113949868	23906	+	NBS-LRR	NL
5D	AET5Gv20267500	AET_Chr5_Loc046478.8	134860400	134866371	5971	+	transmembrane and coiled-coil protein	TM-CC
5D	AET5Gv20270600	AET_Chr5_Loc046496.1	137897189	137899967	2778	+	transmembrane and coiled-coil protein	TM-CC
5D	AET5Gv20321200	AET_Chr5_Loc052947.3	199345012	199349031	4019	-	Receptor like kinase	RLK
5D	AET5Gv20350100	AET_Chr5_Loc046900.2	224599656	224603904	4248	+	Receptor like kinase	RLK
5D	AET5Gv20352100	AET_Chr5_Loc046907.2	226909675	226912361	2686	+	Receptor like kinase	RLK
5D	AET5Gv20367300	AET_Chr5_Loc053173.2	237874999	237878077	3078	-	Receptor like kinase	RLK
5D	AET5Gv20381700	AET_Chr5_Loc047056.3	247831167	247833062	1895	+	Receptor like kinase	RLK
5D	AET5Gv20391000	AET_Chr5_Loc047095.1	252547807	252551824	4017	+	Receptor like kinase	RLK
5D	AET5Gv20398100	AET_Chr5_Loc047131.4	259240730	259246386	5656	+	Receptor like kinase	RLK
5D	AET5Gv20405200	AET_Chr5_Loc047165.1	263866567	263869980	3413	+	Receptor like kinase	RLK
5D	AET5Gv20411800	AET_Chr5_Loc047193.4	270002975	270012162	9187	+	Receptor like kinase	RLK
5D	AET5Gv20413500	AET_Chr5_Loc047198.1	271662498	271664311	1813	+	Receptor like protein	RLP
5D	AET5Gv20423800	AET_Chr5_Loc047249.1	277258684	277261620	2936	+	Receptor like kinase	RLK
5D	AET5Gv20440700	AET_Chr5_Loc053538.2	289188099	289192440	4341	-	Receptor like kinase	RLK
5D	AET5Gv20451200	AET_Chr5_Loc053597.5	294905474	294914686	9212	-	NBS-LRR	NL
5D	AET5Gv20451300	AET_Chr5_Loc047388.1	294920400	294929954	9554	+	NBS-LRR	NL
5D	AET5Gv20457100	AET_Chr5_Loc053624.2	298400710	298404278	3568	-	Receptor like kinase	RLK
5D	AET5Gv20458400	AET_Chr5_Loc053631.9	299057868	299063464	5596	-	CC-NBS-LRR	CNL
5D	AET5Gv20458600	AET_Chr5_Loc047425.3	299268266	299288413	20147	+	NBS-LRR	NL
5D	AET5Gv20459000	AET_Chr5_Loc053634.2	299397810	299401242	3432	-	Receptor like kinase	RLK
5D	AET5Gv20460400	AET_Chr5_Loc053643.3	300463533	300467807	4274	-	Receptor like kinase	RLK
5D	AET5Gv20461700	AET_Chr5_Loc053647.2	301390869	301393331	2462	-	Receptor like kinase	RLK
5D	AET5Gv20463000	AET_Chr5_Loc047445.1	301733978	301743643	9665	+	Receptor like kinase	RLK
5D	AET5Gv20467200	AET_Chr5_Loc053674.4	305107883	305123214	15331	-	Receptor like kinase	RLK
5D	AET5Gv20467600	AET_Chr5_Loc047471.3	305251755	305257949	6194	+	Receptor like kinase	RLK
5D	AET5Gv20474700	AET_Chr5_Loc047513.1	308841669	309140213	298544	+	Nucleotide-binding site	NBS
5D	AET5Gv20475900	AET_Chr5_Loc053710.2	309319371	309322066	2695	-	NBS-LRR	NL
5D	AET5Gv20476000	AET_Chr5_Loc047520.1	309474706	309489207	14501	+	Nucleotide-binding site	NBS
5D	AET5Gv20486300	AET_Chr5_Loc047573.1	316953041	316955580	2539	+	Receptor like kinase	RLK
5D	AET5Gv20499000	AET_Chr5_Loc047635.1	326267201	326271786	4585	+	Receptor like kinase	RLK
5D	AET5Gv20499900	AET_Chr5_Loc053830.1	326539624	326542036	2412	-	Receptor like kinase	RLK
5D	AET5Gv20508800	AET_Chr5_Loc053872.2	331308317	331310701	2384	-	Receptor like kinase	RLK
5D	AET5Gv20508900	AET_Chr5_Loc047684.3	331498101	331501558	3457	+	Receptor like protein	RLP
5D	AET5Gv20511100	AET_Chr5_Loc053882.10	332044731	332049334	4603	-	transmembrane and coiled-coil protein	TM-CC
5D	AET5Gv20517300	AET_Chr5_Loc047727.1	334920527	334924456	3929	+	Receptor like kinase	RLK
5D	AET5Gv20524900	AET_Chr5_Loc047767.4	339051928	339054100	2172	+	transmembrane and coiled-coil protein	TM-CC
5D	AET5Gv20536600	AET_Chr5_Loc054009.3	344276351	344314196	37845	-	Receptor like kinase	RLK
5D	AET5Gv20537200	AET_Chr5_Loc054013.3	344416601	344420840	4239	-	transmembrane and coiled-coil protein	TM-CC
5D	AET5Gv20544200	AET_Chr5_Loc047862.1	346999356	347001758	2402	+	Receptor like kinase	RLK
5D	AET5Gv20547800	AET_Chr5_Loc054065.7	348864681	348868435	3754	-	transmembrane and coiled-coil protein	TM-CC
5D	AET5Gv20552000	AET_Chr5_Loc054088.3	351942135	351943080	945	-	Receptor like kinase	RLK
5D	AET5Gv20553900	AET_Chr5_Loc054094.1	352709422	352714022	4600	-	NBS-LRR	NL
5D	AET5Gv20565600	AET_Chr5_Loc054148.1	359049232	359052601	3369	-	Receptor like kinase	RLK
5D	AET5Gv20588300	AET_Chr5_Loc054246.1	369658643	369663523	4880	-	Receptor like kinase	RLK
5D	AET5Gv20588900	AET_Chr5_Loc054250.9	369764922	369772320	7398	-	Receptor like kinase	RLK
5D	AET5Gv20598900	AET_Chr5_Loc048147.1	375060485	375063998	3513	+	Receptor like kinase	RLK
5D	AET5Gv20600600	AET_Chr5_Loc048154.26	375761645	375764870	3225	+	Receptor like kinase	RLK
5D	AET5Gv20604900	AET_Chr5_Loc048177.1	376884146	376887410	3264	+	Receptor like kinase	RLK
5D	AET5Gv20606900	AET_Chr5_Loc048188.1	377179251	377182272	3021	+	TIR-NBS	TN
5D	AET5Gv20612200	AET_Chr5_Loc054369.1	378523417	378558109	34692	-	NBS-LRR	NL
5D	AET5Gv20612600	AET_Chr5_Loc048213.1	378576072	378583162	7090	+	Receptor like kinase	RLK
5D	AET5Gv20613500	AET_Chr5_Loc054377.6	378779074	378781851	2777	-	NBS-LRR	NL
5D	AET5Gv20618600	AET_Chr5_Loc048247.2	381421494	381425473	3979	+	Receptor like kinase	RLK
5D	AET5Gv20634100	AET_Chr5_Loc048327.7	387750302	387754637	4335	+	transmembrane and coiled-coil protein	TM-CC
5D	AET5Gv20639000	AET_Chr5_Loc054493.2	389109247	389112009	2762	-	Receptor like kinase	RLK
5D	AET5Gv20647700	AET_Chr5_Loc048404.7	392516012	392519495	3483	+	Receptor like kinase	RLK
5D	AET5Gv20663800	AET_Chr5_Loc048479.2	397214259	397217714	3455	+	Receptor like kinase	RLK
5D	AET5Gv20665800	AET_Chr5_Loc048490.1	397901548	397905722	4174	+	Receptor like protein	RLP
5D	AET5Gv20683400	AET_Chr5_Loc054719.3	405116637	405120414	3777	-	CC-NBS-LRR	CNL
5D	AET5Gv20688600	AET_Chr5_Loc054738.8	406496261	406664317	168056	-	CC-NBS-LRR	CNL
5D	AET5Gv20688800	AET_Chr5_Loc054739.2	406571224	406574337	3113	-	NBS-LRR	NL
5D	AET5Gv20688900	AET_Chr5_Loc054740.4	406756774	406761836	5062	-	NBS-LRR	NL
5D	AET5Gv20708800	AET_Chr5_Loc054843.2	415438304	415443809	5505	-	NBS-LRR	NL
5D	AET5Gv20709200	AET_Chr5_Loc054845.2	415448155	415454080	5925	-	CC-NBS-LRR	CNL
5D	AET5Gv20711300	AET_Chr5_Loc048707.2	416017115	416021725	4610	+	CC-NBS-LRR	CNL
5D	AET5Gv20716400	AET_Chr5_Loc048730.1	417952214	417956068	3854	+	Nucleotide-binding site	NBS
5D	AET5Gv20732000	AET_Chr5_Loc054965.2	423991517	423992547	1030	-	Receptor like protein	RLP
5D	AET5Gv20737300	AET_Chr5_Loc048835.2	427131834	427136057	4223	+	Nucleotide-binding site	NBS
5D	AET5Gv20745700	AET_Chr5_Loc055030.1	430040305	430043441	3136	-	Receptor like kinase	RLK
5D	AET5Gv20745900	AET_Chr5_Loc055032.7	430054332	430056965	2633	-	Receptor like kinase	RLK
5D	AET5Gv20748800	AET_Chr5_Loc055046.2	430870651	430874459	3808	-	NBS-LRR	NL
5D	AET5Gv20748900	AET_Chr5_Loc048889.1	430967296	430972572	5276	+	NBS-LRR	NL
5D	AET5Gv20752600	AET_Chr5_Loc048906.1	431774968	431778971	4003	+	Receptor like protein	RLP
5D	AET5Gv20760900	AET_Chr5_Loc048950.4	433876275	433879925	3650	+	Receptor like kinase	RLK
5D	AET5Gv20768000	AET_Chr5_Loc048981.2	436581766	436587908	6142	+	Receptor like kinase	RLK
5D	AET5Gv20768300	AET_Chr5_Loc048982.5	436609745	436614839	5094	+	Receptor like kinase	RLK
5D	AET5Gv20768500	AET_Chr5_Loc048984.1	436691152	436692406	1254	+	Receptor like kinase	RLK
5D	AET5Gv20777300	AET_Chr5_Loc055185.5	439854899	439858888	3989	-	NBS-LRR	NL
5D	AET5Gv20777500	AET_Chr5_Loc055186.1	439867303	439869408	2105	-	Receptor like kinase	RLK
5D	AET5Gv20792700	AET_Chr5_Loc049104.1	442377372	442380729	3357	+	Receptor like protein	RLP
5D	AET5Gv20792800	AET_Chr5_Loc055264.4	442384715	442388203	3488	-	NBS-LRR	NL
5D	AET5Gv20793000	AET_Chr5_Loc049106.2	442448048	442454474	6426	+	NBS-LRR	NL
5D	AET5Gv20801500	AET_Chr5_Loc049149.2	444294462	444296957	2495	+	Receptor like protein	RLP
5D	AET5Gv20802700	AET_Chr5_Loc049157.2	444826680	444829505	2825	+	transmembrane and coiled-coil protein	TM-CC
5D	AET5Gv20806500	AET_Chr5_Loc055328.1	445597002	445599028	2026	-	Receptor like protein	RLP
5D	AET5Gv20808600	AET_Chr5_Loc049188.2	446113049	446127081	14032	+	Receptor like kinase	RLK
5D	AET5Gv20810300	AET_Chr5_Loc055349.9	446559069	446563007	3938	-	Receptor like kinase	RLK
5D	AET5Gv20810900	AET_Chr5_Loc055354.4	446688553	446691971	3418	-	Receptor like kinase	RLK
5D	AET5Gv20811600	AET_Chr5_Loc049198.4	446797432	446801005	3573	+	Receptor like protein	RLP
5D	AET5Gv20811300	AET_Chr5_Loc055356.10	446818494	446822505	4011	-	Receptor like kinase	RLK
5D	AET5Gv20819600	AET_Chr5_Loc055396.1	447680566	447681693	1127	-	CC-NBS	CN
5D	AET5Gv20825300	AET_Chr5_Loc055429.5	449189002	449191261	2259	-	Receptor like protein	RLP
5D	AET5Gv20829300	AET_Chr5_Loc049281.2	450664320	450687344	23024	+	Receptor like kinase	RLK
5D	AET5Gv20831300	AET_Chr5_Loc049292.2	451361023	451365395	4372	+	NBS-LRR	NL
5D	AET5Gv20836700	AET_Chr5_Loc049317.5	452892698	452895226	2528	+	transmembrane and coiled-coil protein	TM-CC
5D	AET5Gv20843200	AET_Chr5_Loc049347.1	454466828	454470728	3900	+	Receptor like kinase	RLK
5D	AET5Gv20846500	AET_Chr5_Loc055540.4	454997600	454998879	1279	-	Receptor like kinase	RLK
5D	AET5Gv20846600	AET_Chr5_Loc049361.6	455000145	455004373	4228	+	Receptor like kinase	RLK
5D	AET5Gv20846800	AET_Chr5_Loc049362.2	455202431	455205105	2674	+	Receptor like kinase	RLK
5D	AET5Gv20847500	AET_Chr5_Loc049365.3	455324000	455326539	2539	+	Receptor like kinase	RLK
5D	AET5Gv20847700	AET_Chr5_Loc049366.2	455409563	455412230	2667	+	Receptor like kinase	RLK
5D	AET5Gv20847800	AET_Chr5_Loc055547.3	455444513	455447252	2739	-	Receptor like kinase	RLK
5D	AET5Gv20848100	AET_Chr5_Loc049368.1	455681177	455683183	2006	+	Receptor like kinase	RLK
5D	AET5Gv20848200	AET_Chr5_Loc055549.3	455718825	455724602	5777	-	Receptor like kinase	RLK
5D	AET5Gv20848400	AET_Chr5_Loc055550.4	455752684	455761720	9036	-	Receptor like kinase	RLK
5D	AET5Gv20848700	AET_Chr5_Loc055551.2	455883826	455885232	1406	-	Receptor like kinase	RLK
5D	AET5Gv20848800	AET_Chr5_Loc049372.3	455958064	455962587	4523	+	Receptor like kinase	RLK
5D	AET5Gv20848900	AET_Chr5_Loc055552.3	456038305	456041006	2701	-	Receptor like kinase	RLK
5D	AET5Gv20849100	AET_Chr5_Loc049373.1	456046624	456051536	4912	+	Receptor like kinase	RLK
5D	AET5Gv20862200	AET_Chr5_Loc049447.1	457462752	457464303	1551	+	transmembrane and coiled-coil protein	TM-CC
5D	AET5Gv20873200	AET_Chr5_Loc055662.1	460326848	460327692	844	-	transmembrane and coiled-coil protein	TM-CC
5D	AET5Gv20875700	AET_Chr5_Loc055673.2	462192826	462194495	1669	-	Receptor like protein	RLP
5D	AET5Gv20888200	AET_Chr5_Loc049586.2	467856987	467860726	3739	+	CC-NBS-LRR	CNL
5D	AET5Gv20895500	AET_Chr5_Loc055760.1	470252323	470256390	4067	-	transmembrane and coiled-coil protein	TM-CC
5D	AET5Gv20901900	AET_Chr5_Loc055793.8	473068431	473071769	3338	-	Receptor like kinase	RLK
5D	AET5Gv20902000	AET_Chr5_Loc049655.1	473072030	473074338	2308	+	Receptor like kinase	RLK
5D	AET5Gv20905200	AET_Chr5_Loc055809.2	473682380	473685806	3426	-	Receptor like kinase	RLK
5D	AET5Gv20913400	AET_Chr5_Loc055840.5	477655646	477659355	3709	-	Receptor like kinase	RLK
5D	AET5Gv20917400	AET_Chr5_Loc049744.1	479427744	479433118	5374	+	CC-NBS-LRR	CNL
5D	AET5Gv20917600	AET_Chr5_Loc049745.4	479441606	479445343	3737	+	CC-NBS-LRR	CNL
5D	AET5Gv20920100	AET_Chr5_Loc055871.1	481700897	481704098	3201	-	Receptor like kinase	RLK
5D	AET5Gv20935800	AET_Chr5_Loc049835.2	488333348	488338442	5094	+	Receptor like kinase	RLK
5D	AET5Gv20938300	AET_Chr5_Loc055960.2	489038631	489042748	4117	-	Receptor like kinase	RLK
5D	AET5Gv20939000	AET_Chr5_Loc049850.2	489281304	489285482	4178	+	Receptor like kinase	RLK
5D	AET5Gv20942900	AET_Chr5_Loc055985.4	490183313	490190454	7141	-	Nucleotide-binding site	NBS
5D	AET5Gv20944400	AET_Chr5_Loc055991.9	490454620	490456730	2110	-	Receptor like kinase	RLK
5D	AET5Gv20951800	AET_Chr5_Loc049914.5	491898987	491902636	3649	+	NBS-LRR	NL
5D	AET5Gv20955800	AET_Chr5_Loc049938.5	492391795	492402290	10495	+	Receptor like kinase	RLK
5D	AET5Gv20978100	AET_Chr5_Loc056154.3	496067736	496081367	13631	-	CC-NBS-LRR	CNL
5D	AET5Gv20978400	AET_Chr5_Loc056157.1	496082509	496086440	3931	-	NBS-LRR	NL
5D	AET5Gv20995600	AET_Chr5_Loc050156.5	501279767	501285907	6140	+	Receptor like kinase	RLK
5D	AET5Gv21000700	AET_Chr5_Loc050184.2	503506013	503512424	6411	+	Receptor like kinase	RLK
5D	AET5Gv21012300	AET_Chr5_Loc056293.2	505830058	505833898	3840	-	Receptor like kinase	RLK
5D	AET5Gv21021200	AET_Chr5_Loc056341.4	508043404	508046928	3524	-	NBS-LRR	NL
5D	AET5Gv21029300	AET_Chr5_Loc056384.4	510344509	510348143	3634	-	Receptor like kinase	RLK
5D	AET5Gv21029500	AET_Chr5_Loc056385.5	510349343	510354146	4803	-	Receptor like kinase	RLK
5D	AET5Gv21030400	AET_Chr5_Loc056390.9	510712622	510716910	4288	-	transmembrane and coiled-coil protein	TM-CC
5D	AET5Gv21030900	AET_Chr5_Loc056392.2	510878462	510881525	3063	-	Receptor like kinase	RLK
5D	AET5Gv21031000	AET_Chr5_Loc050338.1	510881556	510884325	2769	+	Receptor like kinase	RLK
5D	AET5Gv21032000	AET_Chr5_Loc050345.1	511183539	511189074	5535	+	CC-NBS-LRR	CNL
5D	AET5Gv21035000	AET_Chr5_Loc050358.2	513403678	513407385	3707	+	Receptor like kinase	RLK
5D	AET5Gv21037800	AET_Chr5_Loc050368.1	514642047	514644298	2251	+	Receptor like kinase	RLK
5D	AET5Gv21041100	AET_Chr5_Loc056443.4	516588350	516592468	4118	-	Receptor like kinase	RLK
5D	AET5Gv21064600	AET_Chr5_Loc056561.9	524014854	524019768	4914	-	transmembrane and coiled-coil protein	TM-CC
5D	AET5Gv21066400	AET_Chr5_Loc056570.5	524468063	524480597	12534	-	NBS-LRR	NL
5D	AET5Gv21070600	AET_Chr5_Loc056593.19	525510773	525515875	5102	-	Receptor like kinase	RLK
5D	AET5Gv21076000	AET_Chr5_Loc056621.3	527332362	527334775	2413	-	Receptor like kinase	RLK
5D	AET5Gv21078700	AET_Chr5_Loc050568.3	528430289	528433773	3484	+	Receptor like kinase	RLK
5D	AET5Gv21081200	AET_Chr5_Loc050577.2	529108023	529110379	2356	+	Receptor like kinase	RLK
5D	AET5Gv21094500	AET_Chr5_Loc050642.1	532739802	532742007	2205	+	transmembrane and coiled-coil protein	TM-CC
5D	AET5Gv21096400	AET_Chr5_Loc056727.1	533208831	533214383	5552	-	transmembrane and coiled-coil protein	TM-CC
5D	AET5Gv21103800	AET_Chr5_Loc050689.1	536181834	536184211	2377	+	Receptor like kinase	RLK
5D	AET5Gv21107700	AET_Chr5_Loc056776.3	537156338	537164497	8159	-	NBS-LRR	NL
5D	AET5Gv21107900	AET_Chr5_Loc050712.2	537264113	537272310	8197	+	NBS-LRR	NL
5D	AET5Gv21108000	AET_Chr5_Loc056778.5	537265957	537274171	8214	-	CC-NBS-LRR	CNL
5D	AET5Gv21111300	AET_Chr5_Loc056795.52	538114676	538121235	6559	-	NBS-LRR	NL
5D	AET5Gv21112200	AET_Chr5_Loc056800.1	538277670	538280767	3097	-	Receptor like protein	RLP
5D	AET5Gv21112900	AET_Chr5_Loc056805.1	538423796	538426790	2994	-	Receptor like protein	RLP
5D	AET5Gv21113600	AET_Chr5_Loc050737.1	538500694	538502049	1355	+	transmembrane and coiled-coil protein	TM-CC
5D	AET5Gv21116900	AET_Chr5_Loc056826.1	539656386	539658781	2395	-	Receptor like kinase	RLK
5D	AET5Gv21117600	AET_Chr5_Loc050757.1	539926687	539928833	2146	+	Receptor like kinase	RLK
5D	AET5Gv21119100	AET_Chr5_Loc050764.1	540547352	540557163	9811	+	CC-NBS-LRR	CNL
5D	AET5Gv21122800	AET_Chr5_Loc050781.1	541627370	541631275	3905	+	Receptor like kinase	RLK
5D	AET5Gv21131500	AET_Chr5_Loc056902.15	544269424	544274153	4729	-	transmembrane and coiled-coil protein	TM-CC
5D	AET5Gv21144100	AET_Chr5_Loc050889.3	549441391	549442955	1564	+	transmembrane and coiled-coil protein	TM-CC
5D	AET5Gv21151900	AET_Chr5_Loc050929.11	551345066	551350087	5021	+	transmembrane and coiled-coil protein	TM-CC
5D	AET5Gv21152000	AET_Chr5_Loc050930.2	551570795	551573253	2458	+	Receptor like protein	RLP
5D	AET5Gv21153400	AET_Chr5_Loc057005.1	551831317	551833056	1739	-	Receptor like kinase	RLK
5D	AET5Gv21160100	AET_Chr5_Loc057032.4	554162822	554169791	6969	-	Receptor like kinase	RLK
5D	AET5Gv21160400	AET_Chr5_Loc057034.2	554173671	554176946	3275	-	Receptor like kinase	RLK
5D	AET5Gv21160500	AET_Chr5_Loc057035.5	554182994	554186087	3093	-	Receptor like kinase	RLK
5D	AET5Gv21162400	AET_Chr5_Loc057045.1	554613706	554618233	4527	-	NBS-LRR	NL
5D	AET5Gv21162800	AET_Chr5_Loc050987.13	554640421	554661214	20793	+	CC-NBS-LRR	CNL
5D	AET5Gv21164500	AET_Chr5_Loc050998.3	555368756	555372682	3926	+	transmembrane and coiled-coil protein	TM-CC
5D	AET5Gv21166800	AET_Chr5_Loc057065.5	555745908	555749292	3384	-	Receptor like kinase	RLK
5D	AET5Gv21170200	AET_Chr5_Loc051026.1	556626809	556629349	2540	+	Receptor like protein	RLP
5D	AET5Gv21171200	AET_Chr5_Loc057083.9	556804700	556812057	7357	-	Receptor like kinase	RLK
5D	AET5Gv21171300	AET_Chr5_Loc051034.3	556808290	556811242	2952	+	Receptor like kinase	RLK
5D	AET5Gv21177000	AET_Chr5_Loc051066.2	558603042	558611205	8163	+	Receptor like kinase	RLK
5D	AET5Gv21180900	AET_Chr5_Loc051083.5	559447203	559485509	38306	+	Nucleotide-binding site	NBS
5D	AET5Gv21196900	AET_Chr5_Loc051162.4	563751740	563755734	3994	+	CC-NBS-LRR	CNL
5D	AET5Gv21197600	AET_Chr5_Loc051169.10	563800277	563804614	4337	+	Receptor like protein	RLP
5D	AET5Gv21200500	AET_Chr5_Loc051185.4	564549286	564553816	4530	+	Receptor like protein	RLP
5D	AET5Gv21202200	AET_Chr5_Loc057232.6	564731079	564734567	3488	-	CC-NBS-LRR	CNL
5D	AET5Gv21202900	AET_Chr5_Loc051194.4	564947377	564951625	4248	+	Receptor like kinase	RLK
5D	AET5Gv21203700	AET_Chr5_Loc057239.2	565369988	565374437	4449	-	Receptor like kinase	RLK
5D	AET5Gv21204600	AET_Chr5_Loc051205.3	565498472	565502233	3761	+	Receptor like kinase	RLK
5D	AET5Gv21207700	AET_Chr5_Loc057257.6	566378295	566389060	10765	-	NBS-LRR	NL
5D	AET5Gv21207800	AET_Chr5_Loc051221.1	566522692	566528883	6191	+	NBS-LRR	NL
5D	AET5Gv21208300	AET_Chr5_Loc051224.5	566720029	566726598	6569	+	NBS-LRR	NL
5D	AET5Gv21210500	AET_Chr5_Loc057270.1	567371979	567376033	4054	-	CC-NBS-LRR	CNL
5D	AET5Gv21211300	AET_Chr5_Loc057275.2	567661777	567665541	3764	-	CC-NBS-LRR	CNL
5D	AET5Gv21211400	AET_Chr5_Loc057276.5	567686914	567690474	3560	-	NBS-LRR	NL
5D	AET5Gv21211700	AET_Chr5_Loc057279.1	567775161	567775961	800	-	Nucleotide-binding site	NBS
5D	AET5Gv21212200	AET_Chr5_Loc057282.1	567888425	567890311	1886	-	Nucleotide-binding site	NBS
5D	AET5Gv21215500	AET_Chr5_Loc057305.5	568798834	568807342	8508	-	NBS-LRR	NL
5D	AET5Gv21215800	AET_Chr5_Loc051252.1	568893323	568898506	5183	+	NBS-LRR	NL
5D	AET5Gv21219800	AET_Chr5_Loc057324.12	569661664	569672004	10340	-	Receptor like kinase	RLK
5D	AET5Gv21220500	AET_Chr5_Loc057327.1	570045073	570048168	3095	-	Receptor like protein	RLP
5D	AET5Gv21220600	AET_Chr5_Loc057328.1	570050647	570054807	4160	-	Receptor like protein	RLP
5D	AET5Gv21222500	AET_Chr5_Loc057340.3	570916000	570919638	3638	-	NBS-LRR	NL
5D	AET5Gv21223000	AET_Chr5_Loc051288.1	571158309	571161770	3461	+	Nucleotide-binding site	NBS
5D	AET5Gv21228800	AET_Chr5_Loc057376.12	572758646	572761474	2828	-	Receptor like kinase	RLK
5D	AET5Gv21229000	AET_Chr5_Loc057378.11	572765093	572768001	2908	-	Receptor like kinase	RLK
5D	AET5Gv21230600	AET_Chr5_Loc051323.3	573097738	573102100	4362	+	NBS-LRR	NL
5D	AET5Gv21231000	AET_Chr5_Loc057385.1	573225150	573253128	27978	-	NBS-LRR	NL
5D	AET5Gv21236000	AET_Chr5_Loc057404.31	574323497	574329193	5696	-	CC-NBS-LRR	CNL
5D	AET5Gv21235900	AET_Chr5_Loc051356.8	574381320	574385052	3732	+	CC-NBS-LRR	CNL
5D	AET5Gv21236400	AET_Chr5_Loc057406.2	574419730	574423429	3699	-	Receptor like kinase	RLK
5D	AET5Gv21238100	AET_Chr5_Loc051368.19	574809918	574820335	10417	+	NBS-LRR	NL
5D	AET5Gv21238400	AET_Chr5_Loc057415.5	574845515	574853991	8476	-	NBS-LRR	NL
5D	AET5Gv21239900	AET_Chr5_Loc057423.4	575961676	575967792	6116	-	Nucleotide-binding site	NBS
5D	AET5Gv21241000	AET_Chr5_Loc051383.5	576209472	576215232	5760	+	CC-NBS-LRR	CNL
5D	AET5Gv21241200	AET_Chr5_Loc051384.1	576220104	576220950	846	+	Nucleotide-binding site	NBS
6D	AET6Gv20001300	AET_Chr6_Loc057584.2	387217	395155	7938	+	Receptor like kinase	RLK
6D	AET6Gv20001500	AET_Chr6_Loc062705.2	397514	400779	3265	-	Receptor like kinase	RLK
6D	AET6Gv20001700	AET_Chr6_Loc062707.2	490049	493450	3401	-	transmembrane and coiled-coil protein	TM-CC
6D	AET6Gv20002000	AET_Chr6_Loc062709.1	602000	605721	3721	-	Receptor like kinase	RLK
6D	AET6Gv20004400	AET_Chr6_Loc062721.2	1229659	1231864	2205	-	Receptor like kinase	RLK
6D	AET6Gv20004500	AET_Chr6_Loc062722.4	1236462	1246731	10269	-	Receptor like kinase	RLK
6D	AET6Gv20004600	AET_Chr6_Loc057598.1	1260781	1266101	5320	+	Receptor like kinase	RLK
6D	AET6Gv20004900	AET_Chr6_Loc057599.1	1305445	1308652	3207	+	Receptor like kinase	RLK
6D	AET6Gv20005000	AET_Chr6_Loc062725.2	1324524	1334306	9782	-	Receptor like kinase	RLK
6D	AET6Gv20007200	AET_Chr6_Loc062737.3	1830313	1834844	4531	-	Receptor like kinase	RLK
6D	AET6Gv20007300	AET_Chr6_Loc057610.5	1858149	1864526	6377	+	Receptor like kinase	RLK
6D	AET6Gv20008400	AET_Chr6_Loc057617.2	1998123	2004317	6194	+	CC-NBS-LRR	CNL
6D	AET6Gv20013700	AET_Chr6_Loc057649.3	3047449	3051133	3684	+	transmembrane and coiled-coil protein	TM-CC
6D	AET6Gv20017000	AET_Chr6_Loc062780.2	3900802	3907967	7165	-	CC-NBS-LRR	CNL
6D	AET6Gv20017700	AET_Chr6_Loc057667.3	4036965	4040091	3126	+	Receptor like kinase	RLK
6D	AET6Gv20017800	AET_Chr6_Loc057668.1	4101468	4129427	27959	+	CC-NBS-LRR	CNL
6D	AET6Gv20022000	AET_Chr6_Loc057686.3	4632205	4641707	9502	+	CC-NBS-LRR	CNL
6D	AET6Gv20022200	AET_Chr6_Loc057687.2	4655817	4661835	6018	+	CC-NBS-LRR	CNL
6D	AET6Gv20023100	AET_Chr6_Loc062813.14	4776880	4785198	8318	-	CC-NBS-LRR	CNL
6D	AET6Gv20027400	AET_Chr6_Loc057708.1	5695258	5698881	3623	+	Receptor like protein	RLP
6D	AET6Gv20027600	AET_Chr6_Loc057710.1	5756181	5759396	3215	+	Receptor like protein	RLP
6D	AET6Gv20027700	AET_Chr6_Loc057711.1	5772461	5775676	3215	+	Receptor like protein	RLP
6D	AET6Gv20027800	AET_Chr6_Loc057712.1	5805867	5809727	3860	+	Receptor like protein	RLP
6D	AET6Gv20028900	AET_Chr6_Loc062842.1	6236911	6239682	2771	-	Receptor like protein	RLP
6D	AET6Gv20029300	AET_Chr6_Loc057722.1	6296365	6299276	2911	+	Receptor like protein	RLP
6D	AET6Gv20029500	AET_Chr6_Loc057724.3	6349146	6352966	3820	+	Receptor like kinase	RLK
6D	AET6Gv20033100	AET_Chr6_Loc062859.5	6564420	6570066	5646	-	CC-NBS-LRR	CNL
6D	AET6Gv20034400	AET_Chr6_Loc062865.2	6702600	6707351	4751	-	NBS-LRR	NL
6D	AET6Gv20049300	AET_Chr6_Loc062945.4	9327529	9330408	2879	-	transmembrane and coiled-coil protein	TM-CC
6D	AET6Gv20051200	AET_Chr6_Loc057832.5	9753400	9757530	4130	+	NBS-LRR	NL
6D	AET6Gv20052700	AET_Chr6_Loc062961.5	10152350	10158028	5678	-	NBS-LRR	NL
6D	AET6Gv20054000	AET_Chr6_Loc057845.1	10299013	10302093	3080	+	Receptor like protein	RLP
6D	AET6Gv20055600	AET_Chr6_Loc057853.7	10742061	10750336	8275	+	CC-NBS-LRR	CNL
6D	AET6Gv20055800	AET_Chr6_Loc057854.5	10784160	10790443	6283	+	CC-NBS-LRR	CNL
6D	AET6Gv20062600	AET_Chr6_Loc063017.1	11903266	11924315	21049	-	NBS-LRR	NL
6D	AET6Gv20063000	AET_Chr6_Loc057884.5	11997490	12004356	6866	+	NBS-LRR	NL
6D	AET6Gv20065300	AET_Chr6_Loc057896.1	12611272	12612996	1724	+	Receptor like protein	RLP
6D	AET6Gv20065100	AET_Chr6_Loc063029.15	12694848	12698559	3711	-	Receptor like kinase	RLK
6D	AET6Gv20067300	AET_Chr6_Loc063037.13	12990665	12994317	3652	-	Receptor like kinase	RLK
6D	AET6Gv20067500	AET_Chr6_Loc063038.1	13024152	13026938	2786	-	Nucleotide-binding site	NBS
6D	AET6Gv20067600	AET_Chr6_Loc063039.1	13113397	13125171	11774	-	Receptor like kinase	RLK
6D	AET6Gv20069300	AET_Chr6_Loc057920.3	13483326	13488029	4703	+	Receptor like kinase	RLK
6D	AET6Gv20069400	AET_Chr6_Loc063046.1	13547491	13549066	1575	-	Receptor like protein	RLP
6D	AET6Gv20069600	AET_Chr6_Loc063048.1	13551872	13555155	3283	-	Receptor like protein	RLP
6D	AET6Gv20070000	AET_Chr6_Loc063050.2	13611977	13614437	2460	-	transmembrane and coiled-coil protein	TM-CC
6D	AET6Gv20070300	AET_Chr6_Loc057923.1	13649942	13652751	2809	+	transmembrane and coiled-coil protein	TM-CC
6D	AET6Gv20071000	AET_Chr6_Loc063056.1	14295367	14328020	32653	-	NBS-LRR	NL
6D	AET6Gv20074000	AET_Chr6_Loc057941.2	14711359	14949230	237871	+	CC-NBS-LRR	CNL
6D	AET6Gv20086300	AET_Chr6_Loc058004.3	17410852	17413901	3049	+	CC-NBS-LRR	CNL
6D	AET6Gv20086500	AET_Chr6_Loc063132.3	17432327	17435829	3502	-	Receptor like protein	RLP
6D	AET6Gv20091700	AET_Chr6_Loc058026.1	17895729	17900452	4723	+	Receptor like kinase	RLK
6D	AET6Gv20102300	AET_Chr6_Loc063215.2	21402093	21404420	2327	-	NBS-LRR	NL
6D	AET6Gv20103200	AET_Chr6_Loc063218.1	21924976	21926476	1500	-	Receptor like kinase	RLK
6D	AET6Gv20103700	AET_Chr6_Loc058087.4	22082541	22088979	6438	+	Receptor like kinase	RLK
6D	AET6Gv20110400	AET_Chr6_Loc058127.1	24350388	24353904	3516	+	Receptor like protein	RLP
6D	AET6Gv20110800	AET_Chr6_Loc063248.2	24406814	24409205	2391	-	Receptor like kinase	RLK
6D	AET6Gv20110900	AET_Chr6_Loc063249.2	24547556	24550468	2912	-	Receptor like protein	RLP
6D	AET6Gv20112800	AET_Chr6_Loc063260.1	24924941	24928248	3307	-	Receptor like kinase	RLK
6D	AET6Gv20113100	AET_Chr6_Loc063261.1	25008302	25011789	3487	-	Receptor like kinase	RLK
6D	AET6Gv20113300	AET_Chr6_Loc063262.2	25032372	25036524	4152	-	CC-NBS-LRR	CNL
6D	AET6Gv20117300	AET_Chr6_Loc058159.1	25977626	25993168	15542	+	Receptor like kinase	RLK
6D	AET6Gv20128900	AET_Chr6_Loc058218.3	28433921	28441918	7997	+	Receptor like kinase	RLK
6D	AET6Gv20131800	AET_Chr6_Loc058230.3	29236095	29244165	8070	+	Receptor like protein	RLP
6D	AET6Gv20132300	AET_Chr6_Loc058234.1	29275403	29284068	8665	+	NBS-LRR	NL
6D	AET6Gv20132400	AET_Chr6_Loc058235.1	29301365	29307240	5875	+	NBS-LRR	NL
6D	AET6Gv20132700	AET_Chr6_Loc063351.2	29448983	29450639	1656	-	NBS-LRR	NL
6D	AET6Gv20132800	AET_Chr6_Loc063352.1	29451813	29453091	1278	-	Nucleotide-binding site	NBS
6D	AET6Gv20132900	AET_Chr6_Loc063353.1	29477245	29502181	24936	-	NBS-LRR	NL
6D	AET6Gv20133500	AET_Chr6_Loc063358.1	29550744	29555330	4586	-	NBS-LRR	NL
6D	AET6Gv20133800	AET_Chr6_Loc063360.5	29622968	29630048	7080	-	CC-NBS-LRR	CNL
6D	AET6Gv20139900	AET_Chr6_Loc058270.2	32023440	32025904	2464	+	Receptor like kinase	RLK
6D	AET6Gv20142100	AET_Chr6_Loc063398.1	32507176	32510294	3118	-	Receptor like protein	RLP
6D	AET6Gv20142700	AET_Chr6_Loc058285.1	32626099	32629999	3900	+	Receptor like kinase	RLK
6D	AET6Gv20149600	AET_Chr6_Loc063431.12	33785347	33794307	8960	-	NBS-LRR	NL
6D	AET6Gv20157300	AET_Chr6_Loc063474.1	37093153	37096409	3256	-	Receptor like kinase	RLK
6D	AET6Gv20165600	AET_Chr6_Loc063506.5	39903209	39907121	3912	-	Receptor like protein	RLP
6D	AET6Gv20172400	AET_Chr6_Loc058443.1	41857269	41859246	1977	+	Receptor like protein	RLP
6D	AET6Gv20173000	AET_Chr6_Loc063542.1	42096632	42098569	1937	-	Receptor like protein	RLP
6D	AET6Gv20179500	AET_Chr6_Loc063570.2	44281809	44285164	3355	-	Receptor like kinase	RLK
6D	AET6Gv20181200	AET_Chr6_Loc063581.3	44877676	44880562	2886	-	Receptor like kinase	RLK
6D	AET6Gv20185600	AET_Chr6_Loc058509.4	46562948	46565912	2964	+	Receptor like kinase	RLK
6D	AET6Gv20186200	AET_Chr6_Loc063605.10	47189640	47200863	11223	-	NBS-LRR	NL
6D	AET6Gv20186300	AET_Chr6_Loc058514.3	47202067	47207300	5233	+	NBS-LRR	NL
6D	AET6Gv20195700	AET_Chr6_Loc058564.24	51094195	51098862	4667	+	transmembrane and coiled-coil protein	TM-CC
6D	AET6Gv20197700	AET_Chr6_Loc058578.2	51638161	51640761	2600	+	Receptor like kinase	RLK
6D	AET6Gv20200500	AET_Chr6_Loc063667.8	52688001	52695226	7225	-	NBS-LRR	NL
6D	AET6Gv20207700	AET_Chr6_Loc058630.2	56160852	56164957	4105	+	Receptor like kinase	RLK
6D	AET6Gv20208600	AET_Chr6_Loc063704.1	56929952	56939792	9840	-	CC-NBS-LRR	CNL
6D	AET6Gv20216700	AET_Chr6_Loc058668.3	60234298	60237626	3328	+	CC-NBS	CN
6D	AET6Gv20232100	AET_Chr6_Loc063835.5	66487136	66508657	21521	-	NBS-LRR	NL
6D	AET6Gv20260900	AET_Chr6_Loc063984.4	78846548	78856343	9795	-	Nucleotide-binding site	NBS
6D	AET6Gv20262600	AET_Chr6_Loc063990.1	79011839	79012882	1043	-	Receptor like protein	RLP
6D	AET6Gv20271000	AET_Chr6_Loc058929.6	82083394	82090834	7440	+	Receptor like kinase	RLK
6D	AET6Gv20271800	AET_Chr6_Loc058933.3	82208332	82212189	3857	+	NBS-LRR	NL
6D	AET6Gv20278500	AET_Chr6_Loc064066.1	83947776	83950163	2387	-	Receptor like kinase	RLK
6D	AET6Gv20278700	AET_Chr6_Loc058969.1	83967692	83970041	2349	+	Receptor like kinase	RLK
6D	AET6Gv20281800	AET_Chr6_Loc058986.1	84735165	84738424	3259	+	Receptor like protein	RLP
6D	AET6Gv20281900	AET_Chr6_Loc064081.1	84743009	84746027	3018	-	Receptor like protein	RLP
6D	AET6Gv20287100	AET_Chr6_Loc064106.1	87568207	87573333	5126	-	NBS-LRR	NL
6D	AET6Gv20297700	AET_Chr6_Loc059063.1	93254107	93260090	5983	+	CC-NBS-LRR	CNL
6D	AET6Gv20315500	AET_Chr6_Loc064248.2	102779783	102819134	39351	-	Receptor like kinase	RLK
6D	AET6Gv20316400	AET_Chr6_Loc064251.9	103017062	103024920	7858	-	Receptor like kinase	RLK
6D	AET6Gv20316900	AET_Chr6_Loc059163.3	103235002	103241431	6429	+	Receptor like kinase	RLK
6D	AET6Gv20328300	AET_Chr6_Loc064306.4	106061942	106066821	4879	-	Receptor like kinase	RLK
6D	AET6Gv20328700	AET_Chr6_Loc064308.1	106169763	106183276	13513	-	Receptor like kinase	RLK
6D	AET6Gv20328900	AET_Chr6_Loc064309.3	106188754	106193073	4319	-	Receptor like kinase	RLK
6D	AET6Gv20329100	AET_Chr6_Loc064310.2	106201273	106205433	4160	-	Receptor like kinase	RLK
6D	AET6Gv20329600	AET_Chr6_Loc064313.1	106348945	106352539	3594	-	Receptor like kinase	RLK
6D	AET6Gv20329900	AET_Chr6_Loc064314.1	106358008	106361754	3746	-	Receptor like kinase	RLK
6D	AET6Gv20330500	AET_Chr6_Loc064315.2	106553556	106559351	5795	-	Receptor like kinase	RLK
6D	AET6Gv20331100	AET_Chr6_Loc064318.1	106620991	106624145	3154	-	Receptor like protein	RLP
6D	AET6Gv20331000	AET_Chr6_Loc064317.2	106625503	106630684	5181	-	Receptor like kinase	RLK
6D	AET6Gv20331200	AET_Chr6_Loc064319.2	106636817	106640446	3629	-	Receptor like kinase	RLK
6D	AET6Gv20331500	AET_Chr6_Loc064320.2	106654930	106658160	3230	-	Receptor like kinase	RLK
6D	AET6Gv20332900	AET_Chr6_Loc064327.2	107435300	107438242	2942	-	Receptor like protein	RLP
6D	AET6Gv20333100	AET_Chr6_Loc064329.16	107582927	107587947	5020	-	Receptor like protein	RLP
6D	AET6Gv20333400	AET_Chr6_Loc064331.17	107682704	107684791	2087	-	Receptor like protein	RLP
6D	AET6Gv20333700	AET_Chr6_Loc059249.2	107720011	107728507	8496	+	NBS-LRR	NL
6D	AET6Gv20333900	AET_Chr6_Loc064334.2	107721742	107723876	2134	-	Receptor like protein	RLP
6D	AET6Gv20337400	AET_Chr6_Loc059266.10	107962793	107967167	4374	+	Receptor like protein	RLP
6D	AET6Gv20338400	AET_Chr6_Loc064354.8	108365932	108370862	4930	-	Receptor like protein	RLP
6D	AET6Gv20339300	AET_Chr6_Loc064357.1	108655219	108657824	2605	-	Receptor like protein	RLP
6D	AET6Gv20339600	AET_Chr6_Loc064359.36	108815961	108821307	5346	-	Receptor like protein	RLP
6D	AET6Gv20344100	AET_Chr6_Loc059303.1	110840278	110842758	2480	+	Receptor like kinase	RLK
6D	AET6Gv20344200	AET_Chr6_Loc059304.2	110843873	110846360	2487	+	Receptor like kinase	RLK
6D	AET6Gv20350400	AET_Chr6_Loc064406.4	113179058	113180662	1604	-	Receptor like kinase	RLK
6D	AET6Gv20350700	AET_Chr6_Loc059342.1	113252618	113256071	3453	+	Receptor like protein	RLP
6D	AET6Gv20351000	AET_Chr6_Loc059344.3	113350285	113353755	3470	+	Receptor like protein	RLP
6D	AET6Gv20351100	AET_Chr6_Loc059345.2	113355745	113358127	2382	+	Receptor like protein	RLP
6D	AET6Gv20366500	AET_Chr6_Loc059425.5	121808028	121819364	11336	+	transmembrane and coiled-coil protein	TM-CC
6D	AET6Gv20375000	AET_Chr6_Loc059468.4	126774550	126777664	3114	+	Receptor like kinase	RLK
6D	AET6Gv20389400	AET_Chr6_Loc059548.1	134957842	134959176	1334	+	transmembrane and coiled-coil protein	TM-CC
6D	AET6Gv20393100	AET_Chr6_Loc059571.7	137480308	137487977	7669	+	Receptor like kinase	RLK
6D	AET6Gv20395800	AET_Chr6_Loc064618.3	139323329	139325576	2247	-	Receptor like kinase	RLK
6D	AET6Gv20397200	AET_Chr6_Loc064625.1	139800097	139802605	2508	-	NBS-LRR	NL
6D	AET6Gv20398000	AET_Chr6_Loc059591.1	140858887	140865520	6633	+	Receptor like kinase	RLK
6D	AET6Gv20398200	AET_Chr6_Loc064632.4	140958960	140965362	6402	-	transmembrane and coiled-coil protein	TM-CC
6D	AET6Gv20405600	AET_Chr6_Loc059623.2	146625784	146628264	2480	+	Receptor like kinase	RLK
6D	AET6Gv20415800	AET_Chr6_Loc064713.2	151546923	151552202	5279	-	transmembrane and coiled-coil protein	TM-CC
6D	AET6Gv20418800	AET_Chr6_Loc064728.6	154037284	154043634	6350	-	Receptor like kinase	RLK
6D	AET6Gv20419000	AET_Chr6_Loc059701.1	154434979	154445470	10491	+	Receptor like kinase	RLK
6D	AET6Gv20427000	AET_Chr6_Loc064767.1	158766878	158768686	1808	-	Receptor like kinase	RLK
6D	AET6Gv20434100	AET_Chr6_Loc064797.3	164060821	164068042	7221	-	Receptor like kinase	RLK
6D	AET6Gv20452300	AET_Chr6_Loc059864.1	176308013	176312599	4586	+	CC-NBS	CN
6D	AET6Gv20459500	AET_Chr6_Loc059898.2	182337658	182342450	4792	+	Receptor like kinase	RLK
6D	AET6Gv20459700	AET_Chr6_Loc059900.4	182410713	182415153	4440	+	Receptor like kinase	RLK
6D	AET6Gv20468100	AET_Chr6_Loc059940.2	188119606	188122708	3102	+	Receptor like kinase	RLK
6D	AET6Gv20479700	AET_Chr6_Loc060000.1	202371484	202376195	4711	+	transmembrane and coiled-coil protein	TM-CC
6D	AET6Gv20488000	AET_Chr6_Loc060042.11	217680636	217716818	36182	+	transmembrane and coiled-coil protein	TM-CC
6D	AET6Gv20492300	AET_Chr6_Loc060059.23	223711741	223746087	34346	+	Receptor like kinase	RLK
6D	AET6Gv20511700	AET_Chr6_Loc060159.5	244519613	244528877	9264	+	Receptor like kinase	RLK
6D	AET6Gv20550400	AET_Chr6_Loc060334.1	286323953	286326688	2735	+	Receptor like kinase	RLK
6D	AET6Gv20552100	AET_Chr6_Loc065395.2	286837385	286840007	2622	-	Receptor like kinase	RLK
6D	AET6Gv20554300	AET_Chr6_Loc060353.1	287765002	287767294	2292	+	Receptor like kinase	RLK
6D	AET6Gv20554400	AET_Chr6_Loc060354.1	288049735	288052312	2577	+	Receptor like kinase	RLK
6D	AET6Gv20567100	AET_Chr6_Loc065465.2	297624281	297626823	2542	-	Receptor like protein	RLP
6D	AET6Gv20575000	AET_Chr6_Loc065499.4	301929353	301936865	7512	-	transmembrane and coiled-coil protein	TM-CC
6D	AET6Gv20579100	AET_Chr6_Loc065520.6	306775122	306779394	4272	-	transmembrane and coiled-coil protein	TM-CC
6D	AET6Gv20588500	AET_Chr6_Loc065568.1	313647859	313657316	9457	-	CC-NBS	CN
6D	AET6Gv20590800	AET_Chr6_Loc060547.2	315074169	315080440	6271	+	Receptor like kinase	RLK
6D	AET6Gv20590900	AET_Chr6_Loc060548.2	315090655	315093196	2541	+	Receptor like protein	RLP
6D	AET6Gv20600100	AET_Chr6_Loc065627.4	319913658	319916173	2515	-	Receptor like kinase	RLK
6D	AET6Gv20600200	AET_Chr6_Loc065628.1	319984107	319987202	3095	-	Receptor like kinase	RLK
6D	AET6Gv20607200	AET_Chr6_Loc065664.3	325174501	325178166	3665	-	Receptor like kinase	RLK
6D	AET6Gv20618800	AET_Chr6_Loc065728.1	332021880	332026871	4991	-	Receptor like kinase	RLK
6D	AET6Gv20621200	AET_Chr6_Loc065741.11	333446512	333451158	4646	-	transmembrane and coiled-coil protein	TM-CC
6D	AET6Gv20631300	AET_Chr6_Loc065792.8	339110637	339113603	2966	-	transmembrane and coiled-coil protein	TM-CC
6D	AET6Gv20635900	AET_Chr6_Loc060757.2	341057606	341060973	3367	+	Receptor like kinase	RLK
6D	AET6Gv20642900	AET_Chr6_Loc065847.1	345433491	345436242	2751	-	transmembrane and coiled-coil protein	TM-CC
6D	AET6Gv20667700	AET_Chr6_Loc060922.2	364412225	364417357	5132	+	Receptor like kinase	RLK
6D	AET6Gv20698400	AET_Chr6_Loc061076.3	386600022	386602286	2264	+	Receptor like kinase	RLK
6D	AET6Gv20701000	AET_Chr6_Loc066123.1	387512504	387518021	5517	-	Receptor like kinase	RLK
6D	AET6Gv20714500	AET_Chr6_Loc061161.1	395788180	395790732	2552	+	Receptor like kinase	RLK
6D	AET6Gv20719200	AET_Chr6_Loc061184.1	398661156	398664505	3349	+	transmembrane and coiled-coil protein	TM-CC
6D	AET6Gv20726800	AET_Chr6_Loc061225.6	403350602	403353986	3384	+	Receptor like kinase	RLK
6D	AET6Gv20730700	AET_Chr6_Loc061243.1	404365584	404369059	3475	+	Receptor like kinase	RLK
6D	AET6Gv20730900	AET_Chr6_Loc066267.2	404500013	404502074	2061	-	transmembrane and coiled-coil protein	TM-CC
6D	AET6Gv20731500	AET_Chr6_Loc061246.1	404801144	404801587	443	+	transmembrane and coiled-coil protein	TM-CC
6D	AET6Gv20748600	AET_Chr6_Loc066359.1	411871691	411873407	1716	-	Receptor like kinase	RLK
6D	AET6Gv20762700	AET_Chr6_Loc066438.3	420561657	420573177	11520	-	Receptor like kinase	RLK
6D	AET6Gv20774600	AET_Chr6_Loc066497.5	428038912	428043255	4343	-	Receptor like protein	RLP
6D	AET6Gv20815000	AET_Chr6_Loc061646.1	444485385	444488796	3411	+	Receptor like kinase	RLK
6D	AET6Gv20826500	AET_Chr6_Loc061706.5	449012931	449019988	7057	+	Receptor like kinase	RLK
6D	AET6Gv20833400	AET_Chr6_Loc066788.10	451319188	451324667	5479	-	Receptor like kinase	RLK
6D	AET6Gv20866500	AET_Chr6_Loc061913.7	460028707	460031985	3278	+	Receptor like kinase	RLK
6D	AET6Gv20867100	AET_Chr6_Loc061917.1	460131052	460134706	3654	+	Receptor like protein	RLP
6D	AET6Gv20867200	AET_Chr6_Loc061918.1	460148234	460148664	430	+	Receptor like protein	RLP
6D	AET6Gv20867300	AET_Chr6_Loc061919.1	460149164	460152250	3086	+	Receptor like protein	RLP
6D	AET6Gv20871200	AET_Chr6_Loc066963.1	460919304	460921393	2089	-	Receptor like kinase	RLK
6D	AET6Gv20871400	AET_Chr6_Loc061939.1	460924900	460926549	1649	+	Receptor like kinase	RLK
6D	AET6Gv20879800	AET_Chr6_Loc067005.1	463113272	463118626	5354	-	CC-NBS-LRR	CNL
6D	AET6Gv20892900	AET_Chr6_Loc062045.3	467716616	467721755	5139	+	Receptor like kinase	RLK
6D	AET6Gv20893500	AET_Chr6_Loc062050.1	467832238	467832812	574	+	Receptor like kinase	RLK
6D	AET6Gv20921300	AET_Chr6_Loc062209.1	474004177	474013085	8908	+	Receptor like kinase	RLK
6D	AET6Gv20922300	AET_Chr6_Loc062215.4	474234208	474239805	5597	+	Receptor like kinase	RLK
6D	AET6Gv20926000	AET_Chr6_Loc067214.5	474968005	474970466	2461	-	Receptor like kinase	RLK
6D	AET6Gv20926300	AET_Chr6_Loc067216.2	474983057	474985841	2784	-	Receptor like kinase	RLK
6D	AET6Gv20927100	AET_Chr6_Loc062234.10	475082970	475085423	2453	+	Receptor like kinase	RLK
6D	AET6Gv20927900	AET_Chr6_Loc062239.1	475310222	475313449	3227	+	Receptor like kinase	RLK
6D	AET6Gv20928000	AET_Chr6_Loc062240.4	475378745	475381925	3180	+	Receptor like kinase	RLK
6D	AET6Gv20930200	AET_Chr6_Loc067234.5	476133340	476138754	5414	-	Receptor like kinase	RLK
6D	AET6Gv20933300	AET_Chr6_Loc062268.4	477289526	477292426	2900	+	NBS-LRR	NL
6D	AET6Gv20941200	AET_Chr6_Loc062308.5	479378179	479382834	4655	+	Receptor like kinase	RLK
6D	AET6Gv20943400	AET_Chr6_Loc067296.6	479602943	479609461	6518	-	Receptor like kinase	RLK
6D	AET6Gv20947100	AET_Chr6_Loc067316.1	480872067	480875758	3691	-	NBS-LRR	NL
6D	AET6Gv20947200	AET_Chr6_Loc067317.2	480878671	480882638	3967	-	CC-NBS-LRR	CNL
6D	AET6Gv20947300	AET_Chr6_Loc067318.8	480907617	480918838	11221	-	CC-NBS-LRR	CNL
6D	AET6Gv20949000	AET_Chr6_Loc067327.1	481488855	481490621	1766	-	Receptor like protein	RLP
6D	AET6Gv20951900	AET_Chr6_Loc062360.29	481815238	481824343	9105	+	Receptor like kinase	RLK
6D	AET6Gv20953600	AET_Chr6_Loc062367.42	482017434	482021639	4205	+	Receptor like kinase	RLK
6D	AET6Gv20955200	AET_Chr6_Loc067360.2	482406820	482408270	1450	-	NBS-LRR	NL
6D	AET6Gv20955900	AET_Chr6_Loc067365.5	482675800	482680506	4706	-	CC-NBS-LRR	CNL
6D	AET6Gv20968900	AET_Chr6_Loc067429.1	485003827	485005429	1602	-	CC-NBS	CN
6D	AET6Gv20969200	AET_Chr6_Loc067431.1	485062453	485064212	1759	-	CC-NBS	CN
6D	AET6Gv20969700	AET_Chr6_Loc062446.8	485303282	485307912	4630	+	Receptor like protein	RLP
6D	AET6Gv20970100	AET_Chr6_Loc062449.4	485309366	485317141	7775	+	CC-NBS-LRR	CNL
6D	AET6Gv20970700	AET_Chr6_Loc067438.2	485521953	485524101	2148	-	Receptor like protein	RLP
6D	AET6Gv20973700	AET_Chr6_Loc067454.1	486215500	486218130	2630	-	Receptor like kinase	RLK
6D	AET6Gv20974000	AET_Chr6_Loc062465.1	486236676	486240133	3457	+	NBS-LRR	NL
6D	AET6Gv20974200	AET_Chr6_Loc067457.3	486260379	486262830	2451	-	Receptor like kinase	RLK
6D	AET6Gv20974300	AET_Chr6_Loc067458.1	486265721	486268105	2384	-	Receptor like kinase	RLK
6D	AET6Gv20974500	AET_Chr6_Loc062466.2	486358831	486363100	4269	+	NBS-LRR	NL
6D	AET6Gv20975700	AET_Chr6_Loc067465.1	486530969	486535601	4632	-	CC-NBS-LRR	CNL
6D	AET6Gv20976800	AET_Chr6_Loc067471.1	486715247	486731177	15930	-	NBS-LRR	NL
6D	AET6Gv20979200	AET_Chr6_Loc067484.1	487137716	487138870	1154	-	Nucleotide-binding site	NBS
6D	AET6Gv20986800	AET_Chr6_Loc067520.1	489647351	489649863	2512	-	Receptor like kinase	RLK
6D	AET6Gv20986900	AET_Chr6_Loc062529.2	489649942	489652530	2588	+	Receptor like kinase	RLK
6D	AET6Gv20987000	AET_Chr6_Loc062530.1	489687502	489690538	3036	+	Receptor like kinase	RLK
6D	AET6Gv20991500	AET_Chr6_Loc067540.1	490281888	490285025	3137	-	NBS-LRR	NL
6D	AET6Gv20991700	AET_Chr6_Loc067542.2	490310060	490313864	3804	-	NBS-LRR	NL
6D	AET6Gv20991800	AET_Chr6_Loc062556.1	490326110	490331835	5725	+	NBS-LRR	NL
6D	AET6Gv20991900	AET_Chr6_Loc062557.4	490336437	490348040	11603	+	CC-NBS-LRR	CNL
6D	AET6Gv20992000	AET_Chr6_Loc062558.1	490353367	490358536	5169	+	Receptor like kinase	RLK
6D	AET6Gv20992200	AET_Chr6_Loc062560.4	490414654	490416426	1772	+	NBS-LRR	NL
6D	AET6Gv20993500	AET_Chr6_Loc067550.5	490562725	490567415	4690	-	Receptor like kinase	RLK
6D	AET6Gv20994100	AET_Chr6_Loc067554.3	490630385	490638109	7724	-	Receptor like kinase	RLK
6D	AET6Gv20994700	AET_Chr6_Loc067558.3	490684237	490688671	4434	-	Receptor like kinase	RLK
6D	AET6Gv20996300	AET_Chr6_Loc062579.1	490913625	490915401	1776	+	CC-NBS	CN
6D	AET6Gv20996400	AET_Chr6_Loc062580.65	490970778	490980453	9675	+	CC-NBS-LRR	CNL
6D	AET6Gv20996800	AET_Chr6_Loc062582.1	491034202	491037929	3727	+	Nucleotide-binding site	NBS
6D	AET6Gv20997000	AET_Chr6_Loc062584.5	491069690	491076605	6915	+	CC-NBS-LRR	CNL
6D	AET6Gv20997200	AET_Chr6_Loc062586.2	491089734	491093195	3461	+	Receptor like kinase	RLK
6D	AET6Gv21001400	AET_Chr6_Loc062608.3	491666879	491669366	2487	+	Receptor like kinase	RLK
6D	AET6Gv21001600	AET_Chr6_Loc067587.1	491680943	491692760	11817	-	CC-NBS-LRR	CNL
6D	AET6Gv21001700	AET_Chr6_Loc062610.5	491897918	491901918	4000	+	NBS-LRR	NL
6D	AET6Gv21002000	AET_Chr6_Loc067589.1	492054922	492061409	6487	-	CC-NBS-LRR	CNL
6D	AET6Gv21002400	AET_Chr6_Loc067591.1	492106720	492112858	6138	-	NBS-LRR	NL
6D	AET6Gv21002700	AET_Chr6_Loc067592.1	492218407	492219302	895	-	Nucleotide-binding site	NBS
6D	AET6Gv21003000	AET_Chr6_Loc067595.2	492274259	492278175	3916	-	NBS-LRR	NL
6D	AET6Gv21003300	AET_Chr6_Loc067598.5	492341453	492348670	7217	-	CC-NBS-LRR	CNL
6D	AET6Gv21003800	AET_Chr6_Loc062619.5	492399548	492406098	6550	+	Receptor like kinase	RLK
6D	AET6Gv21004000	AET_Chr6_Loc062621.3	492414266	492419079	4813	+	CC-NBS-LRR	CNL
6D	AET6Gv21003700	AET_Chr6_Loc067599.9	492507568	492512126	4558	-	CC-NBS-LRR	CNL
6D	AET6Gv21008900	AET_Chr6_Loc067626.2	493245311	493249932	4621	-	Receptor like kinase	RLK
6D	AET6Gv21010100	AET_Chr6_Loc062650.3	493412274	493416293	4019	+	Receptor like kinase	RLK
6D	AET6Gv21017400	AET_Chr6_Loc067666.4	495491579	495496718	5139	-	NBS-LRR	NL
6D	AET6Gv21018100	AET_Chr6_Loc067670.1	495676751	495678110	1359	-	Receptor like kinase	RLK
7D	AET7Gv20000600	AET_Chr7_Loc074538.2	138905	143636	4731	-	Receptor like kinase	RLK
7D	AET7Gv20000700	AET_Chr7_Loc074539.5	171428	172867	1439	-	Receptor like kinase	RLK
7D	AET7Gv20002300	AET_Chr7_Loc074548.1	869451	873085	3634	-	Receptor like protein	RLP
7D	AET7Gv20003300	AET_Chr7_Loc074555.1	1018288	1020997	2709	-	NBS-LRR	NL
7D	AET7Gv20003900	AET_Chr7_Loc067782.1	1401372	1403621	2249	+	NBS-LRR	NL
7D	AET7Gv20004700	AET_Chr7_Loc074562.2	1530383	1535717	5334	-	Receptor like protein	RLP
7D	AET7Gv20004900	AET_Chr7_Loc067787.2	1683988	1686499	2511	+	NBS-LRR	NL
7D	AET7Gv20010500	AET_Chr7_Loc074590.5	2481896	2492016	10120	-	NBS-LRR	NL
7D	AET7Gv20010800	AET_Chr7_Loc067816.2	2566154	2570712	4558	+	NBS-LRR	NL
7D	AET7Gv20011100	AET_Chr7_Loc067817.1	2645820	2647169	1349	+	Nucleotide-binding site	NBS
7D	AET7Gv20011200	AET_Chr7_Loc074594.2	2668826	2720378	51552	-	NBS-LRR	NL
7D	AET7Gv20011700	AET_Chr7_Loc067820.2	2755903	2761893	5990	+	CC-NBS-LRR	CNL
7D	AET7Gv20012500	AET_Chr7_Loc067823.2	2976230	2979704	3474	+	NBS-LRR	NL
7D	AET7Gv20013900	AET_Chr7_Loc074606.4	3105943	3108423	2480	-	NBS-LRR	NL
7D	AET7Gv20014000	AET_Chr7_Loc067833.10	3116206	3118653	2447	+	NBS-LRR	NL
7D	AET7Gv20014700	AET_Chr7_Loc074610.3	3292556	3296846	4290	-	NBS-LRR	NL
7D	AET7Gv20015100	AET_Chr7_Loc067839.2	3346477	3349734	3257	+	NBS-LRR	NL
7D	AET7Gv20015200	AET_Chr7_Loc067840.2	3358489	3362884	4395	+	NBS-LRR	NL
7D	AET7Gv20015500	AET_Chr7_Loc074614.3	3394288	3397571	3283	-	Receptor like kinase	RLK
7D	AET7Gv20016000	AET_Chr7_Loc074616.2	3436547	3447946	11399	-	NBS-LRR	NL
7D	AET7Gv20016200	AET_Chr7_Loc074617.1	3518893	3522511	3618	-	NBS-LRR	NL
7D	AET7Gv20017000	AET_Chr7_Loc074619.4	3652593	3657047	4454	-	NBS-LRR	NL
7D	AET7Gv20022300	AET_Chr7_Loc067874.2	4696881	4706319	9438	+	Receptor like protein	RLP
7D	AET7Gv20025900	AET_Chr7_Loc074666.5	5164596	5169914	5318	-	CC-NBS-LRR	CNL
7D	AET7Gv20026000	AET_Chr7_Loc074667.2	5177047	5180881	3834	-	CC-NBS	CN
7D	AET7Gv20026200	AET_Chr7_Loc074669.1	5199983	5201011	1028	-	Nucleotide-binding site	NBS
7D	AET7Gv20026400	AET_Chr7_Loc074671.5	5211815	5220293	8478	-	CC-NBS-LRR	CNL
7D	AET7Gv20027200	AET_Chr7_Loc074675.5	5306152	5327696	21544	-	CC-NBS-LRR	CNL
7D	AET7Gv20027300	AET_Chr7_Loc074676.1	5313557	5317212	3655	-	Receptor like kinase	RLK
7D	AET7Gv20033200	AET_Chr7_Loc067924.1	6653140	6654539	1399	+	Receptor like kinase	RLK
7D	AET7Gv20036900	AET_Chr7_Loc067941.8	7296461	7300867	4406	+	CC-NBS-LRR	CNL
7D	AET7Gv20037300	AET_Chr7_Loc067942.3	7308540	7313623	5083	+	CC-NBS-LRR	CNL
7D	AET7Gv20037500	AET_Chr7_Loc067944.2	7422867	7429575	6708	+	CC-NBS-LRR	CNL
7D	AET7Gv20037700	AET_Chr7_Loc074728.5	7436277	7442375	6098	-	CC-NBS-LRR	CNL
7D	AET7Gv20038300	AET_Chr7_Loc074731.1	7651992	7656694	4702	-	CC-NBS-LRR	CNL
7D	AET7Gv20038800	AET_Chr7_Loc074735.1	7713529	7717366	3837	-	CC-NBS-LRR	CNL
7D	AET7Gv20038900	AET_Chr7_Loc067949.1	7720290	7723435	3145	+	NBS-LRR	NL
7D	AET7Gv20040200	AET_Chr7_Loc074745.1	8006724	8008584	1860	-	transmembrane and coiled-coil protein	TM-CC
7D	AET7Gv20042500	AET_Chr7_Loc074758.5	8461332	8470917	9585	-	NBS-LRR	NL
7D	AET7Gv20042600	AET_Chr7_Loc067963.1	8464712	8471691	6979	+	NBS-LRR	NL
7D	AET7Gv20044000	AET_Chr7_Loc067969.2	8766145	8772022	5877	+	CC-NBS	CN
7D	AET7Gv20046000	AET_Chr7_Loc074776.2	9197919	9203616	5697	-	Receptor like kinase	RLK
7D	AET7Gv20048700	AET_Chr7_Loc067994.1	9838994	9843009	4015	+	CC-NBS-LRR	CNL
7D	AET7Gv20048900	AET_Chr7_Loc067996.8	9869161	9878574	9413	+	CC-NBS-LRR	CNL
7D	AET7Gv20049500	AET_Chr7_Loc067999.1	10026179	10027948	1769	+	Receptor like protein	RLP
7D	AET7Gv20055600	AET_Chr7_Loc068032.5	12419601	12425713	6112	+	NBS-LRR	NL
7D	AET7Gv20063100	AET_Chr7_Loc068061.2	13829267	13832176	2909	+	Receptor like kinase	RLK
7D	AET7Gv20074800	AET_Chr7_Loc068116.1	15445507	15449385	3878	+	NBS-LRR	NL
7D	AET7Gv20075100	AET_Chr7_Loc068118.6	15480662	15484833	4171	+	NBS-LRR	NL
7D	AET7Gv20077000	AET_Chr7_Loc068122.2	15788684	15796270	7586	+	NBS-LRR	NL
7D	AET7Gv20081800	AET_Chr7_Loc068147.1	16637239	16640677	3438	+	transmembrane and coiled-coil protein	TM-CC
7D	AET7Gv20084000	AET_Chr7_Loc074972.1	17217542	17225620	8078	-	Receptor like kinase	RLK
7D	AET7Gv20084800	AET_Chr7_Loc074975.1	17395232	17399906	4674	-	CC-NBS	CN
7D	AET7Gv20084700	AET_Chr7_Loc074974.18	17441862	17448385	6523	-	NBS-LRR	NL
7D	AET7Gv20085200	AET_Chr7_Loc074978.24	17565817	17572951	7134	-	CC-NBS-LRR	CNL
7D	AET7Gv20086500	AET_Chr7_Loc074983.8	17657167	17660532	3365	-	NBS-LRR	NL
7D	AET7Gv20087200	AET_Chr7_Loc074988.8	17854643	17859306	4663	-	CC-NBS-LRR	CNL
7D	AET7Gv20089800	AET_Chr7_Loc074999.3	18153845	18156707	2862	-	Receptor like kinase	RLK
7D	AET7Gv20095400	AET_Chr7_Loc068220.2	18792857	18796637	3780	+	Receptor like kinase	RLK
7D	AET7Gv20101800	AET_Chr7_Loc068249.7	19968508	19971902	3394	+	CC-NBS-LRR	CNL
7D	AET7Gv20102100	AET_Chr7_Loc068250.1	19983152	19985906	2754	+	CC-NBS-LRR	CNL
7D	AET7Gv20102200	AET_Chr7_Loc068251.19	20074060	20079125	5065	+	NBS-LRR	NL
7D	AET7Gv20102900	AET_Chr7_Loc068254.2	20091822	20094703	2881	+	NBS-LRR	NL
7D	AET7Gv20103200	AET_Chr7_Loc068256.1	20113146	20115893	2747	+	NBS-LRR	NL
7D	AET7Gv20103300	AET_Chr7_Loc068257.5	20139524	20142857	3333	+	CC-NBS-LRR	CNL
7D	AET7Gv20103400	AET_Chr7_Loc068258.2	20158084	20161566	3482	+	NBS-LRR	NL
7D	AET7Gv20103800	AET_Chr7_Loc068261.2	20224101	20229070	4969	+	NBS-LRR	NL
7D	AET7Gv20103900	AET_Chr7_Loc068262.5	20252311	20257031	4720	+	NBS-LRR	NL
7D	AET7Gv20104000	AET_Chr7_Loc068263.5	20262302	20266710	4408	+	NBS-LRR	NL
7D	AET7Gv20104200	AET_Chr7_Loc068264.1	20284713	20288570	3857	+	Receptor like kinase	RLK
7D	AET7Gv20104800	AET_Chr7_Loc068266.4	20552260	20557993	5733	+	NBS-LRR	NL
7D	AET7Gv20114600	AET_Chr7_Loc075119.1	24439506	24443167	3661	-	Receptor like kinase	RLK
7D	AET7Gv20117500	AET_Chr7_Loc075134.1	24912890	24915628	2738	-	Receptor like kinase	RLK
7D	AET7Gv20119500	AET_Chr7_Loc075145.1	25786682	25789838	3156	-	Receptor like protein	RLP
7D	AET7Gv20127700	AET_Chr7_Loc068371.2	27468366	27475210	6844	+	Receptor like kinase	RLK
7D	AET7Gv20131500	AET_Chr7_Loc068389.5	28187423	28191922	4499	+	Receptor like kinase	RLK
7D	AET7Gv20134800	AET_Chr7_Loc075231.1	28690780	28691667	887	-	Nucleotide-binding site	NBS
7D	AET7Gv20142400	AET_Chr7_Loc068435.1	30212622	30215130	2508	+	Receptor like kinase	RLK
7D	AET7Gv20154000	AET_Chr7_Loc068495.2	32017428	32022783	5355	+	Receptor like kinase	RLK
7D	AET7Gv20158600	AET_Chr7_Loc068513.2	32933424	32939640	6216	+	Receptor like kinase	RLK
7D	AET7Gv20160000	AET_Chr7_Loc075361.1	33106722	33109849	3127	-	NBS-LRR	NL
7D	AET7Gv20161100	AET_Chr7_Loc075371.1	33318116	33320714	2598	-	Receptor like protein	RLP
7D	AET7Gv20166200	AET_Chr7_Loc068547.5	35227620	35234567	6947	+	CC-NBS-LRR	CNL
7D	AET7Gv20166400	AET_Chr7_Loc075397.3	35322943	35340719	17776	-	CC-NBS-LRR	CNL
7D	AET7Gv20171300	AET_Chr7_Loc075418.1	35877061	35882741	5680	-	CC-NBS-LRR	CNL
7D	AET7Gv20172100	AET_Chr7_Loc075423.8	35927208	35936380	9172	-	CC-NBS-LRR	CNL
7D	AET7Gv20188600	AET_Chr7_Loc068659.1	37921689	37925508	3819	+	Receptor like kinase	RLK
7D	AET7Gv20207700	AET_Chr7_Loc075607.1	41799603	41802154	2551	-	Receptor like kinase	RLK
7D	AET7Gv20216400	AET_Chr7_Loc075650.1	44428775	44431091	2316	-	Receptor like kinase	RLK
7D	AET7Gv20225000	AET_Chr7_Loc068831.1	46354289	46356641	2352	+	Receptor like kinase	RLK
7D	AET7Gv20225100	AET_Chr7_Loc068832.1	46358527	46361041	2514	+	Receptor like kinase	RLK
7D	AET7Gv20235500	AET_Chr7_Loc075748.1	50180965	50184627	3662	-	Receptor like kinase	RLK
7D	AET7Gv20241500	AET_Chr7_Loc068914.4	51353021	51355606	2585	+	Receptor like kinase	RLK
7D	AET7Gv20241800	AET_Chr7_Loc068917.2	51358262	51364724	6462	+	Receptor like kinase	RLK
7D	AET7Gv20241900	AET_Chr7_Loc075776.1	51365932	51367806	1874	-	Receptor like kinase	RLK
7D	AET7Gv20244200	AET_Chr7_Loc075789.10	51878307	51883375	5068	-	NBS-LRR	NL
7D	AET7Gv20244500	AET_Chr7_Loc075790.1	51953380	51955469	2089	-	Receptor like kinase	RLK
7D	AET7Gv20244900	AET_Chr7_Loc075794.10	51964301	51968138	3837	-	Receptor like kinase	RLK
7D	AET7Gv20245100	AET_Chr7_Loc075796.1	52024202	52028159	3957	-	Receptor like protein	RLP
7D	AET7Gv20259800	AET_Chr7_Loc075855.5	57068542	57078041	9499	-	NBS-LRR	NL
7D	AET7Gv20260600	AET_Chr7_Loc069018.1	57337714	57345716	8002	+	CC-NBS-LRR	CNL
7D	AET7Gv20262400	AET_Chr7_Loc075866.2	57756383	57758365	1982	-	Nucleotide-binding site	NBS
7D	AET7Gv20262800	AET_Chr7_Loc069031.1	57792657	57794683	2026	+	Nucleotide-binding site	NBS
7D	AET7Gv20267300	AET_Chr7_Loc075890.2	58691964	58696349	4385	-	CC-NBS	CN
7D	AET7Gv20267400	AET_Chr7_Loc075891.10	58723531	58727985	4454	-	CC-NBS	CN
7D	AET7Gv20278900	AET_Chr7_Loc075951.5	62618045	62622164	4119	-	NBS-LRR	NL
7D	AET7Gv20280400	AET_Chr7_Loc069115.8	62935337	62939027	3690	+	CC-NBS-LRR	CNL
7D	AET7Gv20280600	AET_Chr7_Loc069116.5	62952469	62959626	7157	+	CC-NBS-LRR	CNL
7D	AET7Gv20318500	AET_Chr7_Loc076156.1	77629779	77631597	1818	-	Nucleotide-binding site	NBS
7D	AET7Gv20319900	AET_Chr7_Loc076163.3	78681404	78683863	2459	-	Receptor like kinase	RLK
7D	AET7Gv20320700	AET_Chr7_Loc076168.1	79145196	79147634	2438	-	Receptor like kinase	RLK
7D	AET7Gv20320800	AET_Chr7_Loc076169.2	79151829	79154358	2529	-	Receptor like kinase	RLK
7D	AET7Gv20322300	AET_Chr7_Loc069312.1	79617501	79623534	6033	+	Receptor like kinase	RLK
7D	AET7Gv20329400	AET_Chr7_Loc069345.5	82928968	82938439	9471	+	Receptor like kinase	RLK
7D	AET7Gv20329900	AET_Chr7_Loc069348.6	83071001	83078662	7661	+	Receptor like protein	RLP
7D	AET7Gv20333100	AET_Chr7_Loc069364.3	84255682	84260715	5033	+	transmembrane and coiled-coil protein	TM-CC
7D	AET7Gv20333300	AET_Chr7_Loc069365.1	84450609	84457557	6948	+	CC-NBS-LRR	CNL
7D	AET7Gv20333900	AET_Chr7_Loc069368.1	84694693	84702565	7872	+	CC-NBS-LRR	CNL
7D	AET7Gv20341500	AET_Chr7_Loc069405.14	86802550	86807219	4669	+	Receptor like kinase	RLK
7D	AET7Gv20347000	AET_Chr7_Loc069432.1	88875450	88879025	3575	+	Receptor like kinase	RLK
7D	AET7Gv20354000	AET_Chr7_Loc076332.6	90363960	90367636	3676	-	NBS-LRR	NL
7D	AET7Gv20365200	AET_Chr7_Loc076394.5	94668548	94675738	7190	-	Receptor like kinase	RLK
7D	AET7Gv20365400	AET_Chr7_Loc076395.1	94689487	94693005	3518	-	Receptor like protein	RLP
7D	AET7Gv20376700	AET_Chr7_Loc069568.4	100548973	100552514	3541	+	Receptor like kinase	RLK
7D	AET7Gv20381000	AET_Chr7_Loc076485.2	103120641	103124246	3605	-	Receptor like kinase	RLK
7D	AET7Gv20381100	AET_Chr7_Loc076486.1	103162190	103165312	3122	-	Receptor like kinase	RLK
7D	AET7Gv20383500	AET_Chr7_Loc069598.2	103796177	103800132	3955	+	Receptor like kinase	RLK
7D	AET7Gv20393700	AET_Chr7_Loc076554.2	107128698	107130352	1654	-	Receptor like protein	RLP
7D	AET7Gv20398300	AET_Chr7_Loc069664.3	108254526	108259248	4722	+	Receptor like kinase	RLK
7D	AET7Gv20413400	AET_Chr7_Loc076659.14	112411097	112414347	3250	-	transmembrane and coiled-coil protein	TM-CC
7D	AET7Gv20417900	AET_Chr7_Loc076680.2	113611703	113614534	2831	-	Receptor like kinase	RLK
7D	AET7Gv20424600	AET_Chr7_Loc069791.1	115217080	115219109	2029	+	Receptor like protein	RLP
7D	AET7Gv20431800	AET_Chr7_Loc076746.22	118531808	118537864	6056	-	Receptor like kinase	RLK
7D	AET7Gv20433000	AET_Chr7_Loc069836.2	118938271	118940671	2400	+	Receptor like kinase	RLK
7D	AET7Gv20434500	AET_Chr7_Loc069845.1	119557877	119559925	2048	+	Receptor like kinase	RLK
7D	AET7Gv20485700	AET_Chr7_Loc077018.7	147178987	147187659	8672	-	Receptor like kinase	RLK
7D	AET7Gv20495100	AET_Chr7_Loc077059.9	152717401	152725595	8194	-	Receptor like protein	RLP
7D	AET7Gv20498700	AET_Chr7_Loc070154.7	154809103	154811745	2642	+	Receptor like kinase	RLK
7D	AET7Gv20516300	AET_Chr7_Loc070240.3	165257344	165261844	4500	+	Receptor like kinase	RLK
7D	AET7Gv20529000	AET_Chr7_Loc070296.3	172424575	172437145	12570	+	Receptor like kinase	RLK
7D	AET7Gv20537100	AET_Chr7_Loc070334.2	177316892	177319428	2536	+	Receptor like kinase	RLK
7D	AET7Gv20537200	AET_Chr7_Loc070335.1	177322866	177325688	2822	+	Receptor like kinase	RLK
7D	AET7Gv20540500	AET_Chr7_Loc077301.1	179148171	179150326	2155	-	Receptor like kinase	RLK
7D	AET7Gv20564600	AET_Chr7_Loc070472.1	189582803	189588065	5262	+	CC-NBS-LRR	CNL
7D	AET7Gv20571500	AET_Chr7_Loc070508.3	193533431	193542713	9282	+	Receptor like kinase	RLK
7D	AET7Gv20573600	AET_Chr7_Loc077458.6	194709728	194714073	4345	-	Receptor like kinase	RLK
7D	AET7Gv20575000	AET_Chr7_Loc070526.1	195733214	195736028	2814	+	Receptor like kinase	RLK
7D	AET7Gv20582100	AET_Chr7_Loc070558.1	199119966	199124028	4062	+	Receptor like kinase	RLK
7D	AET7Gv20592100	AET_Chr7_Loc070609.5	205860263	205863713	3450	+	TIR-NBS	TN
7D	AET7Gv20595300	AET_Chr7_Loc077567.3	207483608	207493422	9814	-	Receptor like kinase	RLK
7D	AET7Gv20595600	AET_Chr7_Loc077569.1	207717295	207720167	2872	-	Receptor like kinase	RLK
7D	AET7Gv20595800	AET_Chr7_Loc070629.1	207724465	207725757	1292	+	Receptor like kinase	RLK
7D	AET7Gv20602700	AET_Chr7_Loc070663.3	213365294	213367546	2252	+	Receptor like kinase	RLK
7D	AET7Gv20612300	AET_Chr7_Loc070712.1	221366467	221369792	3325	+	Receptor like kinase	RLK
7D	AET7Gv20612400	AET_Chr7_Loc070713.1	221464457	221468582	4125	+	Receptor like kinase	RLK
7D	AET7Gv20619400	AET_Chr7_Loc070743.1	225589407	225591593	2186	+	Receptor like kinase	RLK
7D	AET7Gv20648100	AET_Chr7_Loc070894.10	248575739	248584036	8297	+	Receptor like kinase	RLK
7D	AET7Gv20651800	AET_Chr7_Loc077840.5	251186277	251187747	1470	-	CC-NBS	CN
7D	AET7Gv20659700	AET_Chr7_Loc070956.1	257264485	257265617	1132	+	Receptor like protein	RLP
7D	AET7Gv20683900	AET_Chr7_Loc077980.2	276664719	276679638	14919	-	transmembrane and coiled-coil protein	TM-CC
7D	AET7Gv20714800	AET_Chr7_Loc078136.15	317176540	317218244	41704	-	transmembrane and coiled-coil protein	TM-CC
7D	AET7Gv20717400	AET_Chr7_Loc071257.3	321586596	321593261	6665	+	Receptor like kinase	RLK
7D	AET7Gv20752100	AET_Chr7_Loc071426.1	371803853	371809003	5150	+	transmembrane and coiled-coil protein	TM-CC
7D	AET7Gv20752400	AET_Chr7_Loc071427.2	372491321	372494786	3465	+	Receptor like kinase	RLK
7D	AET7Gv20753000	AET_Chr7_Loc071430.1	373290569	373295182	4613	+	transmembrane and coiled-coil protein	TM-CC
7D	AET7Gv20764400	AET_Chr7_Loc078381.2	381496437	381500060	3623	-	Receptor like kinase	RLK
7D	AET7Gv20768200	AET_Chr7_Loc071505.10	385337867	385341880	4013	+	Receptor like kinase	RLK
7D	AET7Gv20779200	AET_Chr7_Loc078452.1	392106114	392111075	4961	-	Receptor like kinase	RLK
7D	AET7Gv20785800	AET_Chr7_Loc078487.1	395780984	395784420	3436	-	Receptor like kinase	RLK
7D	AET7Gv20800700	AET_Chr7_Loc078559.1	406676359	406679538	3179	-	Receptor like kinase	RLK
7D	AET7Gv20825700	AET_Chr7_Loc071793.5	420320428	420322852	2424	+	Receptor like kinase	RLK
7D	AET7Gv20845800	AET_Chr7_Loc071894.2	433236254	433239607	3353	+	Receptor like kinase	RLK
7D	AET7Gv20849900	AET_Chr7_Loc071916.1	437194140	437197385	3245	+	Receptor like kinase	RLK
7D	AET7Gv20855000	AET_Chr7_Loc071943.1	440144286	440151441	7155	+	CC-NBS-LRR	CNL
7D	AET7Gv20867400	AET_Chr7_Loc072011.1	449663312	449666090	2778	+	Receptor like kinase	RLK
7D	AET7Gv20867500	AET_Chr7_Loc072012.2	449669674	449672618	2944	+	CC-NBS	CN
7D	AET7Gv20884300	AET_Chr7_Loc072098.1	458942703	458947216	4513	+	Receptor like kinase	RLK
7D	AET7Gv20884700	AET_Chr7_Loc078956.4	459173481	459178192	4711	-	Receptor like kinase	RLK
7D	AET7Gv20885600	AET_Chr7_Loc078961.13	459664132	459666897	2765	-	Receptor like kinase	RLK
7D	AET7Gv20886300	AET_Chr7_Loc078964.2	459695802	459699713	3911	-	Receptor like kinase	RLK
7D	AET7Gv20886500	AET_Chr7_Loc078965.1	459838744	459843592	4848	-	Receptor like kinase	RLK
7D	AET7Gv20886700	AET_Chr7_Loc078966.15	459985219	459990134	4915	-	Receptor like kinase	RLK
7D	AET7Gv20889100	AET_Chr7_Loc072120.6	460531164	460535737	4573	+	Receptor like kinase	RLK
7D	AET7Gv20890600	AET_Chr7_Loc078985.2	461533077	461537899	4822	-	Receptor like kinase	RLK
7D	AET7Gv20890700	AET_Chr7_Loc078986.1	461542985	461546942	3957	-	Receptor like kinase	RLK
7D	AET7Gv20900800	AET_Chr7_Loc079037.2	467778846	467780888	2042	-	Receptor like kinase	RLK
7D	AET7Gv20901600	AET_Chr7_Loc079042.4	468260394	468266485	6091	-	Nucleotide-binding site	NBS
7D	AET7Gv20906800	AET_Chr7_Loc079068.1	473256761	473260243	3482	-	Receptor like kinase	RLK
7D	AET7Gv20912000	AET_Chr7_Loc079094.3	476863562	476866995	3433	-	Receptor like kinase	RLK
7D	AET7Gv20917400	AET_Chr7_Loc079114.1	479276191	479279285	3094	-	Receptor like kinase	RLK
7D	AET7Gv20926300	AET_Chr7_Loc072300.1	485230429	485235610	5181	+	Receptor like kinase	RLK
7D	AET7Gv20937100	AET_Chr7_Loc079222.1	492085996	492088702	2706	-	Receptor like kinase	RLK
7D	AET7Gv20937200	AET_Chr7_Loc079223.1	492096198	492097995	1797	-	Receptor like kinase	RLK
7D	AET7Gv20937600	AET_Chr7_Loc079226.1	492154681	492157245	2564	-	Receptor like kinase	RLK
7D	AET7Gv20947900	AET_Chr7_Loc079278.2	498688292	498690805	2513	-	Receptor like kinase	RLK
7D	AET7Gv20951000	AET_Chr7_Loc072420.2	500804279	500820165	15886	+	Receptor like kinase	RLK
7D	AET7Gv20964800	AET_Chr7_Loc072490.8	506218868	506232974	14106	+	Receptor like kinase	RLK
7D	AET7Gv20971900	AET_Chr7_Loc072527.1	509151568	509206353	54785	+	NBS-LRR	NL
7D	AET7Gv20974100	AET_Chr7_Loc079398.1	509874908	509877354	2446	-	Receptor like kinase	RLK
7D	AET7Gv20976600	AET_Chr7_Loc072546.1	510361266	510363731	2465	+	Receptor like kinase	RLK
7D	AET7Gv20983100	AET_Chr7_Loc079439.54	514839811	514842251	2440	-	Receptor like kinase	RLK
7D	AET7Gv20996800	AET_Chr7_Loc079510.1	521788381	521789548	1167	-	Receptor like protein	RLP
7D	AET7Gv21010500	AET_Chr7_Loc072729.5	530031378	530035458	4080	+	NBS-LRR	NL
7D	AET7Gv21017200	AET_Chr7_Loc072763.2	532096704	532100619	3915	+	CC-NBS-LRR	CNL
7D	AET7Gv21019800	AET_Chr7_Loc072774.2	533732956	533734773	1817	+	Receptor like kinase	RLK
7D	AET7Gv21021600	AET_Chr7_Loc079626.1	534799229	534800732	1503	-	Nucleotide-binding site	NBS
7D	AET7Gv21026400	AET_Chr7_Loc072805.5	536519768	536524759	4991	+	NBS-LRR	NL
7D	AET7Gv21026600	AET_Chr7_Loc079651.1	536624205	536628571	4366	-	Receptor like kinase	RLK
7D	AET7Gv21031800	AET_Chr7_Loc079679.5	538884731	538890914	6183	-	Receptor like kinase	RLK
7D	AET7Gv21039800	AET_Chr7_Loc079718.1	543209045	543213503	4458	-	Receptor like kinase	RLK
7D	AET7Gv21044500	AET_Chr7_Loc079744.2	544616234	544618824	2590	-	Receptor like kinase	RLK
7D	AET7Gv21044700	AET_Chr7_Loc079745.3	544679429	544683626	4197	-	Receptor like kinase	RLK
7D	AET7Gv21045100	AET_Chr7_Loc079748.13	544692105	544784344	92239	-	Receptor like kinase	RLK
7D	AET7Gv21047900	AET_Chr7_Loc079760.1	546330919	546333292	2373	-	Receptor like protein	RLP
7D	AET7Gv21050000	AET_Chr7_Loc072923.14	546701061	546705192	4131	+	Receptor like kinase	RLK
7D	AET7Gv21050700	AET_Chr7_Loc079771.1	547124954	547129618	4664	-	Receptor like kinase	RLK
7D	AET7Gv21059100	AET_Chr7_Loc072969.13	550623045	550626420	3375	+	NBS-LRR	NL
7D	AET7Gv21059200	AET_Chr7_Loc079813.16	550627609	550634102	6493	-	NBS-LRR	NL
7D	AET7Gv21061500	AET_Chr7_Loc072982.2	551394117	551395702	1585	+	NBS-LRR	NL
7D	AET7Gv21063400	AET_Chr7_Loc072992.8	552210077	552212931	2854	+	NBS-LRR	NL
7D	AET7Gv21072800	AET_Chr7_Loc073042.1	555853385	555856137	2752	+	NBS-LRR	NL
7D	AET7Gv21073700	AET_Chr7_Loc079881.13	555997516	556009588	12072	-	NBS-LRR	NL
7D	AET7Gv21080000	AET_Chr7_Loc079911.1	557884706	557887386	2680	-	Receptor like kinase	RLK
7D	AET7Gv21117900	AET_Chr7_Loc073285.2	566898871	566900949	2078	+	Receptor like kinase	RLK
7D	AET7Gv21118000	AET_Chr7_Loc073286.1	566927775	566930225	2450	+	Receptor like kinase	RLK
7D	AET7Gv21118800	AET_Chr7_Loc073292.1	567191129	567193966	2837	+	Receptor like kinase	RLK
7D	AET7Gv21129300	AET_Chr7_Loc080135.2	569796583	569800606	4023	-	Receptor like kinase	RLK
7D	AET7Gv21135500	AET_Chr7_Loc080161.2	572454069	572460545	6476	-	NBS-LRR	NL
7D	AET7Gv21137000	AET_Chr7_Loc080169.13	573045700	573064717	19017	-	CC-NBS-LRR	CNL
7D	AET7Gv21137300	AET_Chr7_Loc073388.1	573146654	573151440	4786	+	NBS-LRR	NL
7D	AET7Gv21142900	AET_Chr7_Loc073417.5	575248969	575252445	3476	+	NBS-LRR	NL
7D	AET7Gv21155900	AET_Chr7_Loc073477.1	580480554	580482162	1608	+	Receptor like kinase	RLK
7D	AET7Gv21156100	AET_Chr7_Loc073478.1	580493467	580497234	3767	+	Receptor like kinase	RLK
7D	AET7Gv21157100	AET_Chr7_Loc080273.1	580741279	580746516	5237	-	Receptor like kinase	RLK
7D	AET7Gv21163100	AET_Chr7_Loc080293.1	582157380	582159716	2336	-	Receptor like kinase	RLK
7D	AET7Gv21167500	AET_Chr7_Loc080309.2	582939186	582944155	4969	-	transmembrane and coiled-coil protein	TM-CC
7D	AET7Gv21168600	AET_Chr7_Loc080316.1	583311408	583314913	3505	-	Receptor like kinase	RLK
7D	AET7Gv21168700	AET_Chr7_Loc080317.3	583629280	583632777	3497	-	Receptor like kinase	RLK
7D	AET7Gv21172700	AET_Chr7_Loc080336.13	584598950	584607018	8068	-	CC-NBS	CN
7D	AET7Gv21185800	AET_Chr7_Loc073633.7	591084839	591088540	3701	+	Receptor like kinase	RLK
7D	AET7Gv21191700	AET_Chr7_Loc073666.1	592860275	592861598	1323	+	Receptor like kinase	RLK
7D	AET7Gv21193300	AET_Chr7_Loc080437.1	593514147	593527181	13034	-	NBS-LRR	NL
7D	AET7Gv21195700	AET_Chr7_Loc080450.4	594031674	594038822	7148	-	Receptor like kinase	RLK
7D	AET7Gv21197200	AET_Chr7_Loc080459.2	594736298	594740376	4078	-	Receptor like kinase	RLK
7D	AET7Gv21201800	AET_Chr7_Loc080485.2	596632727	596636181	3454	-	NBS-LRR	NL
7D	AET7Gv21202100	AET_Chr7_Loc080486.1	596784131	596788846	4715	-	Receptor like kinase	RLK
7D	AET7Gv21203000	AET_Chr7_Loc073721.1	597060238	597066726	6488	+	transmembrane and coiled-coil protein	TM-CC
7D	AET7Gv21218700	AET_Chr7_Loc080566.1	602489491	602489929	438	-	Nucleotide-binding site	NBS
7D	AET7Gv21240500	AET_Chr7_Loc080676.1	608230315	608232617	2302	-	Receptor like kinase	RLK
7D	AET7Gv21240700	AET_Chr7_Loc080677.1	608262253	608262825	572	-	Receptor like kinase	RLK
7D	AET7Gv21240800	AET_Chr7_Loc080678.1	608299080	608301160	2080	-	Receptor like kinase	RLK
7D	AET7Gv21244700	AET_Chr7_Loc080697.1	609040747	609045675	4928	-	NBS-LRR	NL
7D	AET7Gv21246300	AET_Chr7_Loc080705.2	609184515	609185614	1099	-	Receptor like kinase	RLK
7D	AET7Gv21252100	AET_Chr7_Loc073960.2	611628579	611639263	10684	+	NBS-LRR	NL
7D	AET7Gv21252800	AET_Chr7_Loc080735.7	611734653	611738197	3544	-	Receptor like kinase	RLK
7D	AET7Gv21256200	AET_Chr7_Loc073981.3	612477633	612479747	2114	+	Receptor like kinase	RLK
7D	AET7Gv21261000	AET_Chr7_Loc080776.3	614140662	614144037	3375	-	CC-NBS-LRR	CNL
7D	AET7Gv21261600	AET_Chr7_Loc080780.13	614509156	614514319	5163	-	CC-NBS-LRR	CNL
7D	AET7Gv21262900	AET_Chr7_Loc074013.1	615236060	615252950	16890	+	NBS-LRR	NL
7D	AET7Gv21275400	AET_Chr7_Loc080832.3	617943378	617945989	2611	-	Receptor like kinase	RLK
7D	AET7Gv21278000	AET_Chr7_Loc080846.2	618520694	618523938	3244	-	Receptor like kinase	RLK
7D	AET7Gv21278800	AET_Chr7_Loc074108.2	618672677	618680230	7553	+	NBS-LRR	NL
7D	AET7Gv21282500	AET_Chr7_Loc080866.1	620301130	620303888	2758	-	CC-NBS-LRR	CNL
7D	AET7Gv21288500	AET_Chr7_Loc080893.3	621752173	621756089	3916	-	Receptor like kinase	RLK
7D	AET7Gv21288600	AET_Chr7_Loc074163.3	621756966	621760139	3173	+	Receptor like kinase	RLK
7D	AET7Gv21289200	AET_Chr7_Loc074166.5	622055508	622058443	2935	+	Receptor like kinase	RLK
7D	AET7Gv21291100	AET_Chr7_Loc074174.1	622386649	622388776	2127	+	NBS-LRR	NL
7D	AET7Gv21292100	AET_Chr7_Loc080913.1	622673119	622673948	829	-	NBS-LRR	NL
7D	AET7Gv21292200	AET_Chr7_Loc080914.2	622674131	622676635	2504	-	Nucleotide-binding site	NBS
7D	AET7Gv21293300	AET_Chr7_Loc074183.2	622924275	622928141	3866	+	Receptor like kinase	RLK
7D	AET7Gv21294400	AET_Chr7_Loc074190.1	623328454	623334395	5941	+	NBS-LRR	NL
7D	AET7Gv21295200	AET_Chr7_Loc080926.1	623598034	623603197	5163	-	NBS-LRR	NL
7D	AET7Gv21300400	AET_Chr7_Loc080953.14	625446302	625453348	7046	-	CC-NBS-LRR	CNL
7D	AET7Gv21300900	AET_Chr7_Loc080955.7	625489782	625493202	3420	-	Receptor like protein	RLP
7D	AET7Gv21301500	AET_Chr7_Loc080958.1	625523189	625532992	9803	-	CC-NBS-LRR	CNL
7D	AET7Gv21302300	AET_Chr7_Loc074233.3	626009053	626014089	5036	+	CC-NBS-LRR	CNL
7D	AET7Gv21303500	AET_Chr7_Loc080966.1	626447503	626454861	7358	-	CC-NBS-LRR	CNL
7D	AET7Gv21305200	AET_Chr7_Loc074246.1	626955095	626961492	6397	+	CC-NBS-LRR	CNL
7D	AET7Gv21305900	AET_Chr7_Loc080979.1	627146513	627148250	1737	-	Receptor like kinase	RLK
7D	AET7Gv21310200	AET_Chr7_Loc080997.2	629378961	629381506	2545	-	Receptor like kinase	RLK
7D	AET7Gv21310400	AET_Chr7_Loc074273.1	629403442	629406187	2745	+	Receptor like kinase	RLK
7D	AET7Gv21312300	AET_Chr7_Loc081013.1	629929623	629934605	4982	-	Receptor like kinase	RLK
7D	AET7Gv21323100	AET_Chr7_Loc074339.12	632575859	632584817	8958	+	Receptor like kinase	RLK
7D	AET7Gv21328100	AET_Chr7_Loc074364.1	633865341	633866549	1208	+	transmembrane and coiled-coil protein	TM-CC
7D	AET7Gv21328700	AET_Chr7_Loc074369.5	633999219	634003465	4246	+	CC-NBS-LRR	CNL
7D	AET7Gv21332800	AET_Chr7_Loc074388.1	635132080	635133079	999	+	CC-NBS	CN
7D	AET7Gv21334700	AET_Chr7_Loc074396.1	635780563	635783869	3306	+	CC-NBS-LRR	CNL
7D	AET7Gv21334800	AET_Chr7_Loc074397.2	635801971	635804129	2158	+	CC-NBS	CN
7D	AET7Gv21343700	AET_Chr7_Loc081157.18	639807648	639816969	9321	-	CC-NBS-LRR	CNL
7D	AET7Gv21349000	AET_Chr7_Loc081185.2	641449878	641479726	29848	-	Nucleotide-binding site	NBS
7D	AET7Gv21350300	AET_Chr7_Loc074475.1	641600750	641604185	3435	+	NBS-LRR	NL
7D	AET7Gv21350600	AET_Chr7_Loc081192.2	641623100	641625829	2729	-	Receptor like protein	RLP
7D	AET7Gv21352300	AET_Chr7_Loc081203.2	641960849	641964812	3963	-	NBS-LRR	NL
7D	AET7Gv21353100	AET_Chr7_Loc081210.1	642125234	642126922	1688	-	Nucleotide-binding site	NBS
7D	AET7Gv21353700	AET_Chr7_Loc081213.3	642352615	642363441	10826	-	CC-NBS-LRR	CNL
7D	AET7Gv21355400	AET_Chr7_Loc081222.1	642723648	642727668	4020	-	CC-NBS-LRR	CNL
7D	AET7Gv21357000	AET_Chr7_Loc074503.3	643129635	643135887	6252	+	CC-NBS-LRR	CNL
7D	AET7Gv21357100	AET_Chr7_Loc081230.5	643180129	643187485	7356	-	NBS-LRR	NL
7D	AET7Gv21357800	AET_Chr7_Loc081233.2	643333066	643336329	3263	-	Receptor like kinase	RLK
7D	AET7Gv21360400	AET_Chr7_Loc081248.5	644051536	644062207	10671	-	CC-NBS-LRR	CNL
jcf7190000000007	#N/A	AET_U_Loc081518.1	86718	90470	3752	+	NBS-LRR	NL
jcf7190000000144	#N/A	AET_U_Loc081553.1	22365	24476	2111	+	transmembrane and coiled-coil protein	TM-CC
jcf7190000000520	#N/A	AET_U_Loc081630.8	420461	425985	5524	-	transmembrane and coiled-coil protein	TM-CC
jcf7190000000907	#N/A	AET_U_Loc081697.1	61349	64468	3119	+	CC-NBS-LRR	CNL
jcf7190000001196	#N/A	AET_U_Loc081749.1	19841	22823	2982	+	NBS-LRR	NL
jcf7190000001345	#N/A	AET_U_Loc081764.2	38391	41049	2658	+	Nucleotide-binding site	NBS
jcf7190000001345	#N/A	AET_U_Loc081774.1	108503	111554	3051	-	Receptor like kinase	RLK
jcf7190000001382	#N/A	AET_U_Loc081778.2	76991	79734	2743	+	Receptor like kinase	RLK
jcf7190000142231	#N/A	AET_U_Loc082105.1	4	1165	1161	+	Receptor like kinase	RLK
jcf7190000159811	#N/A	AET_U_Loc082387.2	5737	8024	2287	+	Receptor like kinase	RLK
jcf7190000160018	#N/A	AET_U_Loc082394.3	1	8320	8319	-	transmembrane and coiled-coil protein	TM-CC
jcf7190000162109	#N/A	AET_U_Loc082555.9	19538	24163	4625	+	Nucleotide-binding site	NBS
jcf7190000162152	#N/A	AET_U_Loc082562.1	22507	23899	1392	+	Receptor like kinase	RLK
jcf7190000162175	#N/A	AET_U_Loc082572.1	6670	9139	2469	-	CC-NBS	CN
jcf7190000162175	#N/A	AET_U_Loc082571.2	18598	22712	4114	+	Receptor like kinase	RLK
jcf7190000162352	#N/A	AET_U_Loc082616.1	17551	21458	3907	-	NBS-LRR	NL
jcf7190000162416	#N/A	AET_U_Loc082662.7	17439	21064	3625	-	CC-NBS-LRR	CNL
jcf7190000162604	#N/A	AET_U_Loc082835.1	35417	39155	3738	+	Receptor like kinase	RLK
jcf7190000162703	#N/A	AET_U_Loc082939.1	10395	11841	1446	-	Receptor like protein	RLP
jcf7190000162708	#N/A	AET_U_Loc082946.5	52330	59000	6670	-	CC-NBS-LRR	CNL
jcf7190000162732	#N/A	AET_U_Loc082953.20	15331	21889	6558	-	NBS-LRR	NL
jcf7190000162833	#N/A	AET_U_Loc083032.1	71468	74323	2855	-	Receptor like protein	RLP
jcf7190000162833	#N/A	AET_U_Loc083034.2	147624	152416	4792	-	Receptor like kinase	RLK
Super_scaffold_552	#N/A	AET_U_Loc081441.5	117583	123757	6174	+	Receptor like kinase	RLK
Super_scaffold_652	#N/A	AET_U_Loc081472.2	395444	400008	4564	+	NBS-LRR	NL
Super_scaffold_652	#N/A	AET_U_Loc081501.1	1396595	1400503	3908	-	NBS-LRR	NL
Super_scaffold_652	#N/A	AET_U_Loc081506.1	1503089	1506106	3017	-	NBS-LRR	NL
Super_scaffold_652	#N/A	AET_U_Loc081507.1	1544137	1549027	4890	-	CC-NBS-LRR	CNL
