# Supplementary material for: Genome sequence of the progenitor of the wheat D genome Aegilops tauschii
Source: Nature. 2017 Nov 1;551(7681):498–502. doi: 10.1038/nature24486 (PMC7416625; doi:10.1038/nature24486)
Supplement: Supplementary Table 4 — This file lists all the new TE families discovered in the genome of Aegilops tauschii. (XLSX 2139 kb) [file 41586_2017_BFnature24486_MOESM5_ESM.xlsx]

## Sheet: Table.S4.TEs
Supplementary Excel File 4
FamilyID	Superfamily/Order	No. Intact elements	Status	Sequence
DHH_163	Helitron	4	new	TCTCTACTCTTATAAAAAAACGAGTTGGTGATGATGGTGTGCCTGCCATCTTGTAATATAGACCGTCCGATCTATATCTGACGGATACAAAGCAAACTATGACAATTTTACAAAAGATACCCGCACCTCTCTCCACATTTACAGATAAGGTCTTGCCTCGTTCACCCTTATCTCCCACAACCTCATTGCTGAGCAATTAAAAAAGGAAGTCTCTGGAACAATCTGGCATGGTGGCAGCTGCCGGCGCCGTCCATCCCCATGCATCCGCCCAGTCCGGCCACCAGTCACCACCACGCCCCACTCCTCCTCACCTTATCTCTCATCTTTCATTTTTTCGATGAAATTCTCGATATACCATTTTCCCGATAAAATTCTCGAGATATCATTAGTTTTTACACA…
DHH_522	Helitron	17	new	TCGATTATATATATATATATATATATATATATATATATATATGATCGGTTCTACGAGAAAATCTATTTATATATATGCATAACGTGTACAATACGTAGTATCGTATAATACCAGCAAACAAAAAAGAATTAAATGGAAAACACAAAATTAATGGAAAAATAAAAATTGAAACCAAAGCCCCCCCAAACATTTAGTACCAGTTGGTGCTACCAACCGGTACTAATGGTCTACCAGCACCCGGGCCTGGCTCGTGCCATGTGGTGGCACTTTAGTGCCGGTTCGTGCCGAACCGGTAGTAAAGGGGGGCCTTTAGTCTGCAACCGGCACTAAAGGCCCTTACGAACCGGCGCTAAAGCCCGATTCTGCACTAGTGTGATACCTCACGCTGATGATACCTTC…
DHH_602	Helitron	64	known	TCTATACCTACTAATAAAGCAAGGTGCGTTTCTCCATGTTTTTCATCCGTTGACCGTCGGAAATATTTTTTCCATCCGATGTGGTACTAAACTTTTCTGCGTCTATCTGCTAGAAAAGAAAAAAATTGCCCCGTATTCTGTAATTGGCCCACGCACGCTTCGGCCCAACTAAATCAGCCCACTTATTATTGCCCACGCAGTTGGGAAGACCTTATTTGTCGCGTGGAGCAATAAATAGTTGAAGCTGCCCAGAGGCGCCTAAGACTGGGCCGGCCCGTTTCCCCTTTTTCGGTGTTCTATTTTTATTTTTCATTTTATGTTCCTTTCTCTTTATCTTTTATATTTATTAAGTAAAAAAATTATAAATATAATCAGAATTTCAATTTTTGTTCAAATATT…
DHH_674	Helitron	12	new	TCTATATCTATATCTACACCCCTATATAGTGTGCGAATAAAATTGAAAGATGGTCGTTGGATGAAGCCAATCCGACGGTGCAGAGATGGCAAATCCGAGCACTACTGGCCGTTGGATATCATCTACATTCCACCAGATTCTGCCACATGTACAATCTAGAAGACTCCATGGTTGAACAAAGCATAATGCACAAACCTCAAAACACAAGTACTTCTCCTTTGTTCTAGAATCTCCCGTATCACAATTGCCCAAACTTTTTTTCTAGTTGAATTGCCATTATTTGTTTTTACTTTATGCTTACAACGCACAATTCCATGAATCATAAAATAGATTAACTTTTTTATAAAAACTAATTAATTTTGAATGAGATGAACTATAAGAATTAAACGAACGTCTACA…
DHH_677	Helitron	2	new	TCTCTCCCTAATAATAAACCACGGATTGACTTTGTCGGGTTCACCGTCACAATACGCTTTCTTCTCATGTCGTGATACGCTTTTACAATTCGTGTAGACAAAATCAAAATCCAAGGTGGTACTATTCCCCGAGAGCTCTAACAGTCGAGCTTTGGATGAAACCTCGTGTACGTAATCGGGCCGGCCCAGTCGAGCTTTGGCTGAAACCTCGCGTATGTAATCGGGCCGGCCCATAACCAGGAAACAAGAACGTAAAAATAGCACAAAAACAAAACCACACATGATGGGTTCGATCTCGCGACCTCACGCTAGGTAGCAGGGACGCCAACCACATGAGCTAGCTGTTGATTATGCTCAAATTGCAGCGCCCCAGTTAAAAGTAGTTTAGCGATAGGTCTA…
DHH_805	Helitron	2	new	TCTATATCTATACCTGCTAATAAAGTAAGGTGCGTTTCTCTGATTTTTCATGCCTTCACCCTAACTTTTGGTTTGTCTCCTATTGAAGCTAGGCGATGTGGTACTAATTTGCTAATCTTTTTTTTTTTTTGAGAAGCCACTAATTTGCTAATCGAAACAATCAAAGTGTCCAGCAACCAAACGAGGATGGACAACGAAAATCCACTTAGGCTAGAGAACTACTCTTGTGGGCCGCAAGCCCTTGGTTTCCAAAAAGACAGAAAGATATGTGTGTGTATGGATCAAACTCTTCCGTCAAGCTAGTTGAAGCCTCTGCTGAATTGTAGGATTTGTTTGTTCATTGATAGTCCCACATCGCTCTTTTAGACCAAATCCTATCAACTTATATACATGCGACTG…
DHH_1035	Helitron	11	new	TCTCTACTACTTAAAAAGAACGTAAGGTTTTCATTTCATCTTTCTCTCCACCATCCCTTCGTCCAACCTTCCATGTATATGATAATCAATCACCTTAATTTACTTACCTTCTGAACCAATTCCACTTTAATTTACTTACCAAATTTATATAAAAATATAAGGTAATTCGTGGTTAGAATTTGATTAATATTTATTTACACAGTTACATTATTATTGACAGGTAAATCACAAGCTAACGTACTAGAATATTTATATCCTGTTGCAACGCACGGGTATTGTTCTAG
DHH_1109	Helitron	3	new	TCTATATCTATATCTATACCTATTAATAAAGCAAGGTGCGTTTCTTCAAATTTTCATCCGTTCACCGTTAAAAATATCTTTTTCCTATTCAAAATGGTACTAAATTTTTGTTCGTCTCTCCACTAGAAAAAGACAAAAAGTTTGTCCAGAATTCCGCAATTGGGCCAGGTACACTCCAGCCCAACAAAGCCAACCCAGTAATTATCCTGCACCTGCGTTGTGAAGACCATATTTGTCGCACCTGGCGACAAATAGTTGAAGGTACGCATAGGTCACCCAAGACTAGGCCAACCCGTTTTTATTTTTTTTCAGTGTTTTGTTTCTGTTTCTTTTTGGTTTTCCTTTTCTCCTTCTTTATTTTTATTTTTCCATGAAATAAAAATATACAAAATATATTCA…
DHH_1137	Helitron	14	new	TCTATATCTATATCTATATCTATATCTATATCTATACCTACTAATAAAGGAAGGTGTGTTTCGTCAATTTTTTCATCCGTTCACCGCCGAAAAGAGTTTTTGTCAATCCGAGGTGGTACTAAATTCTAATGCCTTTATCTGCTAGAAAAAGATTTTCGTACGTGGGCCACGCGCTGTGCCCAGCGAAACCAGCCCACTTATTTTTCTGTCCATGAAAACTCTATTTTCCGCACTAGGCGATAGATAGTCAGAATTTCGCAAAGGATAACCAATAATGGGCTTGCCCATTTTTCCTTTTTGCTGTGTCTTCTATTTTTATTCTCCTTTCCCTATCTCTTTTTTCCTTCCAAGTTTATTTTTTTAGAATTTATTTCATAAATTAAAAATTCTAAAAATTCG…
DHH_1232	Helitron	2	new	TCTATATCTATACCTACTAATAAAGCAAGGTGTGTTTCTCCGACTTCTCCATCCGTTCACCGCCGAAAAGGATTTTTCCCTATCCGAGGTGGTACTAAATTTTTGCGTCCGTTTGCTACAAAATAAAAATCAATTTTCGTACATGGGCCTCGCACGTTGTGGCCTGTCGAAGCCAGGCCACTTATTTTCCTGAGCACGCTGCTAGGAAGACCCTATTTAACGCACGTGGCGACAAATAGTCTTAACTTCGAACAGGGCTCAAGGCTGTGCCAGCCCGTTTTATTTTTTCTGTGTTTTATTTCTATTTTATTTTTTGTTCTTTATCTATTTCTTTTTAATTTTATCCCAGAAAACTTTAATTTTTTTTATTTTGAGAACATAATTCCGATTTCCACATTT…
DHH_1299	Helitron	3	new	TCTATACCTACTAATAAAAGGGCTATTGCCTCTTACCGCCGTAATTTCGTCCGTTTTTGGTTCGTCCATCGTCCGTCCACTTATTATTCTCTATATGCGAGGTGGTACTAATCTGTTTGTATATCGCTGCCGCAAGTCAAAGAGCGTTTCCCTGCTCGACTTGGGCCAGTTGGCTTCTGCCCGCAAGTCAAAGAGCGTTTCCCTACTCGACTTGGGCCAGTTGGCTTCTCCCTACTCGACTTGGGCCAGTTGGCTTTCTCATGACCACGCAAGTGGGCTTTCGTTCGTCCGTCCCAGACATTGTTGCCGTCTTTTGATTTTTGTGCGTGGCCCAAGCTGGGTAAGTTGGGTACCTTTTTTTCATCGGAGTGCAAAAAATAGCCGCCAACTATACCTGTT…
DHH_1389	Helitron	4	new	TCTCTATTATTAAAGGAGAATCGAACGTCGTGATGGTTCGACCTCGTACTCCCACCTACAATCGATAGTTTCTTTCTCCCGCTCGTAAAAAAGGCAGCCCACCCGGCATAGGACGTGGCCCGGAAACCAGCCCACACTTCCTCCCATCCCCGACCGAATACAGAGAGAGAAAAAAACTGTCGCTAACATGTACTCACATCTTCGCCTCCCACAACTCCCAACTCGCTCCCAGTTCCAATCCCGATCCCATCTCTCCCCAGGAAAAGTCGCTGCCGCCGCCGGCTGTGCTCGTCGCCCCACCACCTCTCCATCCGCTGATGCACGCATTCTGGATCAAGGTGAGGGATGCCTCCCGTCCCTTGTGCCCGCCTTGGAAGAGAGAGGGGAGAGAAAGAGAGA…
DHH_1713	Helitron	2	new	TCTTTATTATATTTGCCTTCGCGATCTATTTTTATTTGCTTTTATTTTCAGTTCTATTAATCCAAAAATACAAAAATACCTTTTTGCAATTTTTACTTATTTATTTTATCTCGCGTTCCTGCAAGATCTATTTACCCAATCTACTACAATTTTAACTATCTTTCTACCCGTGAGGGATTGATAACCCCTCTCTTACGTTGGTTTGCAAGTATTGTTCTTTGTGTGCAGGAGCTGTTTACGTGGTGTTGCATGGGTCTCCTACTGGTTCGATAACCTTGGTCTCATCACTGAGGGAAACATCTACCGTAGCTGTGCTGCATCATCCCTTCCACTTTGCGGGAATACCGACGTAGTTCAAGCCGCATCAATATCATGCAAGTTCTTTTCCATAAGCACGTA…
DHH_1992	Helitron	2	new	TCTATATATATATATATATATATATATATATATATATATATATATATATATATATATACAGAGAGAGAGAGTGGCACTATTCTAATCCTGTGATTAGAATAACTATTTGGATCACACCAAGCCTATATAGGTCCCGATGGACTTGTTCCCGAGATCCAAGACAGAGAAAAAAAGCCCATTGTGCACATCCCGAACAGCCCATTGCCACCCACACGACCTTCTTCTCCCCGTGGACACCTCCACCATCCTTGATCCCCGGCGAGCAAGCCACCGCGCCGCCCCTGCCCGCCGCCCCTACTACCTCTTGAGCGTGCGTTAGTTTTTCCCTTGAACAGGAAAGGGTGATGCAGCAAAGTAACGTAAGTATTTCCCTTAGTTTTTGAGAACCAAGGTATCAAT…
DHH_2322	Helitron	8	new	TCTATATCTATACCTACTAATAAAGCAAGGTGTGTTTCTCCAAATTTTTATCCGTTCACCCATATTATTTTTTAGATTTTTTTTAGTATCCGAGGTAGTACTATTTTTTGCGCACGCTCATCTAAAATAATAATGATAACTGGCCTTGGCCCGTCCGAAGCACACAGCCCATGCTCTGTCCAAATGAAGCCGGCCCACCATCTAGCCCGTTTATAAAAAAACGCATGCCAAAAAATGCTTCTATCAAGAATTGGACTCAACTTTATACCACCTCGCTCTTTTACATGCAATACGACCAAAATTTATATACGTTGGTGAGTACAAATAAATAAGCCGCGTTGGGAATTAATAAGGGGGAGAGGGTAAAGAGTTGGGTCCATTTATGCACAGATTCATCAG…
DHH_2501	Helitron	8	new	TCTTTCCCTAATAATAAAGCACGGATTGACTTTGTCGGGTTCACCATCACAATACGCTTCTTCTCGTGATTCCCTAATAATAAAGCACGGATTGACTTTGTCGGGTTCACCATCACAATACGCTTTTTCTCGTGATTTTACGCTTTCAGTTTTTTATTTAAAACATATATGCGAGGTGGTACTAAAACCGTTTCGTTCGCCGTCCCTACAAAACATTTCGCTCGTACGACGCTCGGTTGGGCTTAGTCTAACGAGATAGGCAAGTGGGCTTTTTTATTGGAAGATTTATTATATGGGTTGCTACGTGACTTGGCTCGTCCGAATCAGGTGTACGCGAGGACGAGGTAAACAACCAAACCAACCCTCTGCCTCCTCCCCTACTCTCGTTGTCGCCCGCAG…
DHH_2610	Helitron	12	new	TCTATACCTACTATTAAAGGGAAGTGATATTCTTGGTTTCGTCCCGCTTCAATTGGTCCCGTTTCAGTTAATTTCACGTAAGCTATTTGGTTTCGTTACTTGCCATCCGTTTTGGTCCAACCGAGAAAGCCCACTTGGCGGTGCGCTGAGGCTCAGGTCCGGAGAGCTGGCAAAAAAAAAATTGCCGATAGGAGGGTTCGATCTCATAACCTGTGAACCGGCCATGCACAGTTTGTTCAACTGACCCAGCTAGAGATATGAGAATTTTTTTTTTCCCGTTGCAACGCACGGGCCTTTTTGCTAG
DHH_2649	Helitron	3	new	TCTATATCTATATCTATATCTATACCTACTAATAAAGCAAGGTGCGTTTCTCTGATTTTTTCATCCGTTCACCGACGATGTTTTTTTATCCGAGGTGGTACTAAATTTTTGTGCAAAAAAAAAAAGATTTGTTCAGGATTTCGTACTTGGACCGTGCATTGAGGCCCAGCCAAGCCAGACCGCTTATTTTCCAGCCCATACAGCTCGCACAAACCTATTTGCCGCACGGAGCGTCAAATACCCAAAGCTTTGCACACGACGCCCAGTACTGGGCCGTCCCAGTTTCGTTTTATCCTGTGCCTTCTTCTTTTTTCTGTTGATTTATCTTTTTCTTTCCTATTTATTTTTACTATTTTCCCCTTCCAAGTTTAATTTCGTTTTTTCCTTTTTAGTAAATTT…
DHH_2679	Helitron	8	new	TCCTGATATATATATATATATATATATATATATATATCCAATTGGATATGGGTTTTCATAAAAGCATTATTGTTGACGTTACCCTTGAGGTAAAAGGTTGGGAGGCAAAACTATAAACCCCTATCTTTCTCTGTTTCCGATTAAAACATCATACCCATAACTATTGCGTGAGTGTTAGCAATTGTGGAAGACTAAATGATAGTTGAGTATGTGGACTTGCTGAAAAGCTCTTATATTGACTCTTTCCGATGTTATGATAAATTGCAATTGCTTCAATGGCTAAGATTATAGTTTGTTAGTTTTCAATGAAGTTTCTGATTCATACTTTACATTGTGAATAGATTGTTACTTTAGCACAAGAAATCATATGACAATATATATATATATGTTGCTATTTTT…
DHH_2851	Helitron	7	known	TCTATACCTACTAATAAAAGAAATAGGTATTCTTAGTCCGTCATACTATTTTATAGAAAACCCTCCGATGTTTCCGACATTAAACCCGCAGTACATATCAAATGTTTTTTAAATACTCATATCTTTTAAACCGTAACTTCAAATTTAACATTATATATATGGAATTTGATTAGAAAAATATATAGAATCTGAATATGATGATATTTTACCTGTTAACCATTAAAAAAACATTATATGGGGTGCGATCTTAATCAACAGTGCATTATCCGTCTTTGTTTCACATCGGTACTGATCCAGATTGTGGATGAACATCTCAGCAAAATCAGGATTGGAGACGAAATTGAAGATCACTTGCCTGTTTCTTTCTACGTATTAAATCTAGATGCAAGCCGTGTTTAA…
DHH_3318	Helitron	8	new	TCATATATATATATATATATATATATATATATATATATATATATATATATATATATATATATATATTGAAGAAATTGAACAACTGGGGAATTTCAAAAATGAAGAAAAACTCAAATTGAAGATTTTTAACTTTTGTTGGTGGCGTGATCCATCGTATAAAAATGATGATTTCAGACACCGCGTATAATTGTCATAGGGTTTTGAGAATCAAATTCTTCGTTAATTTCTTCACACTTAGAGTGTTAGTCTTCATTGATTGAAGAAAAACTTTTCTTCGTGTGTTGTACATCTAAGTCATCAATTTTGCATAAGTGTTAGGATGCGTGTCCTTTTCAAAGGACATTCGAAGACTCTAGGATATTTAGCTCACACCGCAACTTGCTAAATCTCCTCTCATCC…
DHH_3607	Helitron	10	new	TCTCTACTATTAAAGGGGGATCGAAATGGTTCGACCTCCCCTCGTGGTTCAACCACCTCGTTCGATCCCCCGCCTCGTACGACAGCCATCACGCGGTGTCCCACACGCCCGCACAAAATCCATCCCGCAAGCCCAAAAAAAAAACAAGGGCAACTCATCCTATATTCGGCCCATGGACCACCAGTCAAACGAGCCAAACCCCACGATCACACGCCCAGCCAACAAACAAAACAGTTCAGCAACCCACAAACGAGGTCCATCTACCAAAAAAAAATCTACCAAAAATCAAACCATCGAACGAGCTCCATCGACCCGCCAACGCACGTCGCCACCAGGGACAGAAACGCCAGTTCTTCCTCGCGTAGGAGCTCCATCGACCCAGCTGTGCGATCAGCACAA…
DHH_3924	Helitron	4	new	TCTCTACTCTTATAAAAAAACCGAGTTGGTGATGATGGTGTGCCTGCCATTTTGTAATATAGACCGTCCGATATATATCTAACGGATAGAGAGCAAACTATGACAATTTTACAAAAGATACCCGCACCTCTCTCCACATTGACAGATAAGGCCTTGCCTCGTTCATCCTTATCTCCCACAACCTCATTGATGAGTAATTAAAAAAGAAAGTCTTTGAAACAATCTAGCATGGTGGCCGCTGTCGCCTGCCGGCGCCATCCATCCCCATGCCTCCGCCCAGTCCGACCACCAGTCACCACCACGCTCCACTCCTCCTCACCTTATCTCCCATCTTTCATTTTTTTGATGAAATTCCCGAGATACCATTTTTTCGATAAAATTCTCGAGATATCATTAGTT…
DHH_4085	Helitron	17	new	TCTATACCTACTATTAAAGGGAATAGATATTCTTGGTTTGGTTTAGTCCTTTTCATTTCTACACACGCTAAGCCATCTGAGCCAGGTACGTGTACATTGATGGGCCTTATATGGGCTTCCATGGAGACTGTGAAAAATAATTGGGTCAAAATAAATCAACATTGTGTTAATTGAACAGAGGACCTCCTGTCTGTCGACGTAACAACCAACGAGTTATGCATCTTTCAGGTTTACTAATCCCACCTCGCTCTTTTACAATGATTCCGATCAGTAAATATTTGAGCGGCCTCTGGAATCAACCAACAACCAACAGACGGTTAAACACAAAGAAGAGTAGACCTCATATTTAGGGTGAGCTAATTAAGCGAATGAGCTAATTAATGGAAGAATTGTGGGCTT…
DHH_4385	Helitron	2	known	TCTATCTATCTATCTATACCTATACTAATTCTTGACTTCCCGTAAATTCCCACGTTAATCAGATTTTACGAGCCGTTCATCTGGTGGGACCGAGTTATTACGGTGTAGATACGATCATAAAATCCTCAGCTAGAAAAAAAATCTTCACATCCTTTCTCGGTTGTCAAAAAAAATCTAATCTCAACTGTACCTAAAAAGCTTCACGTCCTTCCACCCAAAAAAAATCCAATCTCAATTGTACGCAAAAGAGCCTCACGTCCTTCCACCCCCCGAAAAAAAATTCTCCACGGCCTGAATCAGAGTCCTGATCTATTTGCCCTAGCCTCCACGATCGTCTACTCAAAAAATCGCCTCAGCCTAAACCCTGATCGAGAGCTCTTGGCCGAGGTCTCAATCGCC…
DHH_4431	Helitron	2	new	TCTATACCTACTAATAAAGGCAGGTGATGTTCTTGGTTTGGTTTGATCCATCAGGCATTTTTGCAAAAAGCCCACTGAAGTTTTTGTGCAATCAACCCGCAGTCCATGACATAATTTAGGAAAATAAACGTTTCGTTCTACCATCATGGGCCGGCCCTTCCGCAGCGAAAAATAATTCGTGGTGTGCGGGGATCGAACCCACGCCTCCCCTTTAGGGTTGCAAGGAAAGAACCAGCTGGGCTGGCTTTCACTTCTGTCCAAAATAAGGGTTCGCTTATATTAATTAATAGTACCACCTCGCTGCTTCAAACAAAATTGCACCAATTTATACATGTCAGCAACTAGACAATCAACAAGCCTCCTCAGGAATTGAAGGTAAATTTGCCAGAGACACCCAAT…
DHH_5204	Helitron	2	new	TCTATACCTAATAATAAAGGACGGAAGCTTTCATAGTTCTCCATAAGTTATGTATTTATATCCGTTGATTTTATGTTAATCATAAAGATTGACGGTTGAGATTTAAAAGTAGATCTAGACAATGTTACGTAAAAAAACGAACCTATAGTTTCATCATTGTTGACATGTCTATGCCTTCTCTTTTTAGAATATGCGTGTCCAACCTATTCTCCACTTTTATTCATCCTATTATGATTTTTATAAGTCAGCCACGTGTGTGTTGGAACTATTAATTATTAAACAGAGAAAAAAAGGAATTAAGGGCTCAGCCAGGGATTCCTGTTTCCTGCATGGAGTCTCGCCCTGCCATCCAGTTTGCTAAGCTCATGGTTGTGCTCATACAGGGCGCCTGCTCTCTTT…
DHH_5381	Helitron	2	new	TCTAATATTATATGTGGATGACATATTGTTCATTGGAAATGATGTAGAATTTCTGAATAGCATAAACGGATACTTGAATAAGAGTTTTTCAATGAAAGACCTCAGTGAAGCTGCTTATATATTGGGCATCAAAATCTATAAAGATAGTGTCGGGGGTTGGGTGCGACATATGCCAATGGATGGCTTATCATGGTGGGAGCGAGTAGAACGTCGCCGGTGCCTGGAAACGGGATGAGGCGTAGACATGAACGCCGGCGCACTTTACCCAGGTTCTGGGCTCTCCTAGGAGATAACACCCCTAGTCCTGCTCTGCGGGGTCTCCGCATGTTCACTAAGGCACTAGTGAGTACAATGGTGCTCCTCGAGCTGTATGCTAGAGGTAGAAGAAGGCAAGGCTTG…
DHH_5625	Helitron	3	new	TCTCTACTATTAAAGGAGAATCGAACGTCGTGATGGTTCGACCTCTCTATACCCTCATCCCCGCGATCGCTACTCCCGCCTCGTGCGCTCGCAACTTCCACCGCATCGTGCGCGATTCATACAGAAAGAAAATTCCAGCGTAAACATAGGAGCCGATATGAGAAAAACGAGAAAAGAGCGGCGACCCACGCACGCACGTTCCCCTCCTCGATCCGCAACTGCCGCTTGAACAGTCGTATCGTACCCAGCGTGTCCGCCCTTTCCTCGAGCCTCGACCTTCCCAGCGGCCTCCCCTCCTGTCCTCCCCTCTCCCTCGAGATTTGACCTCTCCAGCGGCTTCAATCTTGGCCCACAGTCCATGCGAGGCATGAAGACGGCGGCGAGGCGACTGTGAAGCAA…
DHH_5685	Helitron	2	new	TCTATCCCTAATAATAAAGCACGGATTGACTTTGTCGGGTTCACCGTCACAATACGCTTCTTCCCGAGAATTTTATAATTTTCTCCGTTTGCATACAAATCCACGTTTTCTTCGTCGGTTGGTCCGGTCCGTCGCCATCCTTCCTACGTCAAGTGCTTTGGCCACATCGCCACATTGGGCCTCAGCCCGCTATCAGGCTGTTGTGAAAATAAAGAAGGTGGAGAAAAATAATTGCTCACCGGGGATCGAGCTCACAACCTCCACTTCAATGTTGAGCGCTGCCACCAATTGAGACAAGTCATGTTTACATGTAAAAGTAGAGAGGATACGTATACATAGCGATCATGCTTCCCAAAAAGAAGGAATTAAGGGAGAAGAGGAATTATAAAGGAGAATTAA…
DHH_6237	Helitron	5	new	TCTCTACTATTAAAGGAGAATCGAACGTCGTGATGGTTCGACCTCCGTTCGACCTCCTACCCTATCGATGCCCCTTCCCCCACCCTTGGTACGTTAAAAAAATCAGGAAAACTACCCACCGCTCGAAAAAACAGCGCAGAGAAAGGAAAGAAAAATAGAGGCCACGATCCACCCACGAACACACGTCCCATCCTCCAACTCCCCTCACCCCAAAGAAAAGAGAAACAGCCCAACAATCTCTCCGCTCTCGAGAAATTCGCCGCCGCTGCTCCCCTCATCGTCCTCTCCTGGTCGTCGTGGCTGCGGTCCTGGCCGTGGACGTCGCCGCCGGCCCCGCACTCCCATCTGCATGAGGATCATCTATTCTCCGTCTCAATTCCCTCCACCCCCCTCGATTCC…
DHH_6358	Helitron	3	new	TCTATATATATATATATATATATATATATATATATATATATATATATATATATATATATATATATATATATATATATATATATATATATATATATAATAATCTCTCATCTCTCACTAATAATAATAATAATAATAATAATAATAATAATAATAATAAATAAATAAATAAATCTCTCCCTAATATATATATATATATAATATAATATAATCTCTCCGTAATAATAATAAAGCACGGATTGACTTTCTCGGGTTCACTGTCACAATACGCTTCTTCCCGTAAGGTTACGCTTTCACTTTGAATTAAAAACATATACACGAGGTGGTACTAAAACCGCTTGAGATTTTTTAATATCCGATGTGATACTAATTCGCTGATCATCAATAGATTTAAGGGTGACG…
DHH_6532	Helitron	3	new	TCTCTACTATTAAAGGAGGATCGAACGTCTTGATGGTTCGACCTCTTCACCCGCCCGCCTCGTGCGATAGCTATCCCCATCTCGTGCGATCCCCGCAGAAAAAACCCAGCGAACGAATGAGCCGTTTCCATCAACCTCCGCCCCCACGATCAGGCCACCCACACAGCATGGCATGCAAAAAGCAACGATCAGGCACACACGTCTCAGGCCCCCGTCAGCACCCAACCTCCTTGCTCCTCCCGATCTCATCTATCTCCTAAAAAAATCGCCACAGCCATCCAGCCCGAAGCAGCCGCTCTCCCTCATATTCCTCGCCGCCGTCCACTCCTAGAGCTTCCTCCTCCACCAAGCGCCCGCCCTCCCATGGTCGTGGCCCATCCTCCACTTTTCCTCACTGTA…
DHH_6622	Helitron	9	new	TCTATATCTATATCTATACCTACTAATAAAGCAAGGTGATATTCTTGGTTTCGTCCCGCTTTGGCGATTTTATATTTGAGCCATATATAAGCGAGGTGGTACTAATCCGGGGACCTATTTTTTGGTTTCTTCCACCCGGCTGGGCTGAGTCCGCCTACATACACATAGCTTGATTGGGCCTCAACTTGGGCCTGCCCTCACGTTCCATAAGCCAGATGTATCTCAAAAAAAAGCAACAGCACAATTTTTTTATCTCAAAAAAGTTATTACCCCTAAATAAAAACATTTTTTCTTCACTCGGTCGTTTGCGTTTCATCACGTAAGTAAATATAAATAAAAACGTTTCATGCCTGCCCAGATGCGAACTCGAGTTGGCAGAAAAAATAGCCAACACAGCTT…
DHH_6715	Helitron	6	new	TCTCTATCTCTACTCTCTACTCTTATAAAAAACCGAGTTGGTGATGATGGTGTGCCTGCCATCTTGTAATATAGACCGTCCGATCTATCTGACGAATAGAAAGCAAACAATGACAATTTTACAAAAGATACCCGCACCTCTCTCCACATTTACAGATAAGGCCTTGCCTCATTCATCCTTATCTCCCACAACCTCATTGCTGAGAAATTAAAAAAGGAAGTCTCTGGAACAATCTAGCATGGTGGCCGCTGTAGCCTGCCGGCGCCATACATCCCCATGCCTCCGCCTAGTTCGACCACCAGTCACCACCACGCCCCACTCCTCCTCACCTTATCTCTCATCTTTCTCGAGATATCATTTTTTCGATGAAATTCTTGAGATACCATTTTTCCGATAAAT…
DHH_6836	Helitron	4	new	TCAAAATATATATATATATATATATATATATATATTACTTTGCGTACCTCAAAGCCTCTTAGCAGGCTCATAAAAGCTTCATGCAACCCACTTTTGGCGGATGAAATCCTCTCAACCACCGTACCCATTAAAGTACGGTGCGCCTCTGAGACAGCCACTTGCTCCAGAAGACTCATCAGTACGTCCGGTCGTGCACCGGACAGTCCCGCACTCTTTCTGTTGCTCTCCTTAGGAGCCAAATACTCCGGACTTCGGGTGGCCGAAGGGTTACCTTCTGGCCATGGCGGATCAGGAGAAATCCTCCGTGACGACACCTCGGGGTCGTCCGCCTCATGAGGCGGAGAAACAGGGGGAGGCGTTACGCTCTCCATCATCTTCGGAAGAAGATCCCCCGAAGAA…
DHH_6991	Helitron	24	new	TCTCTATCTCTACTCTTATAAAAAACAGAGTTGGTGATGATGGTGTGCGTGCCATCCTGCAATATAGGCCGTTCGATTTATATCCGACGGATAGGAAGGAAACTATGACAATTTTGCAGAAAGATACCCACACCCCTCTCCACATTTGCAAATAAGGCCTTCCCTCATTCATCCTTTTCTCCCACAAAATAAACTACTCATGCAAATGCATCTTGATGTTCCATGCAACGCACGGGCATCTTGCTAG
DHH_8316	Helitron	2	new	TCTATACCTACTAATAAAAGAAATAGGTATTCTTGGTCCGTCGTCGTTTTTGCAGAAAAACCCTTCACTTTTTTAAGAGCCAACCCGCAATCCAGAAAAAAGCTCACCCCAGAATTTCTGCTCCCTACATGGGCCAAGGTGGGCCTGGTTCGCTTCTTTCAATTAGAAGGAAAAACATATACACACAGAGGACTCGAACTTGAGACCTTCACTACCGACCACAACAGAACAACCAACTCACCTATCATTTGTTGCGTGTGCAAAATCTGGTTGTTACCTAAGTACGAGTTGCCTAGAAAATGGAAACTACCTCAAAAAAAGGGAATACACGTGTCAACGAAAAAAAATCCCGCTAAATGTGGACATGAAGATGCCAACAAAAGTGAAAGACCCGAGATA…
DHH_8792	Helitron	9	new	TCTTTACCTAATAATAAAGAAAATTGGGTTTCTTTCGTCCGTCATGGCATTTTTCAGAAAAGTCCCTCTATTTCAGAGAATTCAACCCGCAGTCCTGTTTTAAGTTAAAACGAATCGTTTTTTCATTTTTACACAAAAGACCCTATGTTTTGTTGAAATCAACCCGCAGTCCGGATTTAAGTCACCCGAACCGTTATTTTACATTTTTCGAAACCCCCCTGATGTTTTAGGTAATGCATCCGCGGATCATATTTAAGTCAAACAATGTTTTTTTAAACCATCCACATCTTTTAAACCGTAACTCTGATTTGAACATGTTATATATGAAATTTGATTAGAAAAATATGTAGAATATGAATATGAGATTATTTTCATGTGTTAAGTATTTTTAAATATTAT…
DHH_9095	Helitron	2	new	TCTCTATCTGTATCTCTACACTTATAAAAAACAGAGTTGGCGATGATGGTGTGCATGCCATCCTGCAATATAGGTTGTCCAATTTATATTTGACGGATAGGAAGGAAACTATGGCAAATTTGCAAAAAAGATACCCACACTCCTCTTCACATTTGCAAATAAGGCCTTCCCTTGTTCATCCCTTTCTCTCACAGGATAAACTACTCATACAAATGCATCTTGATGTTCCGTGCAACGCACGGGCATCTTGCTAG
DHH_9279	Helitron	2	new	TCTCTATTATTAAAGGGGATCGAACGTCGTGATGGTTCGACCTCTCCAGCCTCGTACGTAACTTGTGCCCGTGAAGGAAAAATCGGACCTCCTCACAACCCCTCCGTGCATGATAGAAAAAAAGAAAAGAAAATAAAACAACCCACACGTACGCACGTCCCAACTCCCACCTCCCACCCCCTTCCACCAGACCCCTCGCTATCGATCCCGTGTCTTGCAGAGAGGAATCACCGCCGCCGGCCTCCTCCTAGATTGGAGCGGTGGATCCGCATCTCTTCTCTTCATCACCGAGTCCATGAGGTGCTCGATGTGGCAGGGGCGACGAACAGGAGTGCCGCATCAATAGCAGCGATGAACGACGGCCCAGGTAATGCCATCTCCTTACCCTTGCTCCACCGC…
DHH_9372	Helitron	2	new	TCTATCCCTAATAATAAAGGGGCTATTGCTTCTTACCCCTAACTTTTCGTCCATACCTAGATAATTTTCGTACGTCGTCGTTCGATTGAACCAGCCAAAAATTCGTCCGCTGTTATACCCGATATATGCCACACCAGTTAGCATGGGCCTCGGCCCATCAAATAAATCCACCAAACGAAGTCCAGATGGGCCTCCTAGAAGATAATCAACCACCCAGCAAAAAAGAGAGACGACCAATAAAAGGTGTCGGGGACATGCACAACTCTCTGTGGGAGCTGGTGGCTGGGACGTGATTGTAGGATTTGCATGGCTCTGACTGACTCTAATTAAATTGCTTTCAGGATATGCTGCTAAGTAAATAGCTCGCGGGATGTGCTGCCCTGGACCGGCTGCCTGTGA…
DHH_9390	Helitron	2	new	TCTCTACCTAATAATAAAGCATGTAGGGTTTCTGTCCGTCCGTCGTGCCAATTTGCAAAAAAGCCCCTGCGTTTTCATGAAATCAACCCGCAGTCCAGATTTAAGTCACATCAAACCGTTATTTTATAGTTTTTAAAAACCCCCTGACTTTTTAGGTATTCCATCCGCGGATCGTATTTAAGTCAAACAAATGCTTTTCTAAATCATCCATATCTTTTAAACCGTAACTCCGATTTAAACATGTTATATATGAAATTTGATTAGAAAAATATGTAGAATATGAATATAAGATTATTTTAACCTGTTAAGTATTTATTAATATAATTTTGGAAGATACTTAATTCAAACAAATGGTTTTCTAAATTATACGTATCTTTTAAACCGTAACTCCGATTTTAA…
DHH_9477	Helitron	2	new	TCTTTAATATATACTTCTTTCGCTACTGTACTGGCAGTGGAACCCACAGAGTACTTAGAATACAAGATTAAGGATGGATTTGTTTCTTTTTAACTTTCTGTATGAATCTGTAGCCAGCCTGCAAGTCATGTACACTGTACTGACAGTGGAACCCACAGAGTACTTAGAATACAAGATTAAGGATGCAATTAACTTTTTATAGAGGGAGAATCATACACGCAATTAACTCAAATGGATTGGACGTGACTCTATTATTCTCCAACGGCAACCGGCAAATTTCCTCCCGCGGGCCGAAGTAGGTTTCTCAGTTTGCATGCAGGTTTAACGGAGGGGTTTGATGGAGGCGAGGAGGTGTGTTCAGCCGGGCGTGCAGTGGACGGCGCAGTACTATTCGATTTG…
DHH_9558	Helitron	3	new	TCTCTACCTAATAATAAAGCACGTAGGGTTTCTGCTTGTCCGTCGCACCGTTTTGCAAAAAAGCCCCTGCGTTTTCATGAAATCAACCCGCAGTCCGGATTTAAGTCATACCGAACCGTTATTTTACAGTTTTTCGAAAAAAAAACCCTGACTTTTTAGGTATTTCATCTGCGGATCATACTTAAGTCAAACAAATGCTTTTCTAAACCATCCATATCTTTTAAACCGTAACTCCGATTTAAACATGTTATATATGAAATTTGATTAGAAAAATATGTAGAATATGAATATAAGATTATTTTAACCTGTTAAGTATTTATAAATATTATTTTGGAAGATATTTAAGTCAAACAAATGGTTTTCTAAATTATACGTATCTTTTAAACCGTAACTCCGATT…
DHH_9666	Helitron	3	new	TCTATATCTATATCTATCTATACCTATACTAATTACAGACTCCCAAGTAATTACCACATTAATTCGAAATTAGGAGCCATTCAACTACAGTGGGACCGAATTATTACGGTGTAGATTAACCTTCGTAAAAAAAATGAAACAAAAATCACGTTACAAAGTTCAATAACAAGGCCACGTTACAAGCTTTCTTTCTACGTGACCATGTTACAAATTGGTTCTTGTCTTTAGGTGACCATGTAACAAATTGTTTTTTTTTACAGGTTCATGTCTTTACGTGACCATGTAACAAATTGTTTTTTTTTTGACAGAATGTAACAAATTGTTTCATGTCGTTATGGATCACAAGAAACCCTTTTGGCCTCGCCGCATGTTTCAGTAATGGCAGATGTGGCAGGAGGC…
DHH_10031	Helitron	2	known	TCAATACCTACTAATAAAACAAGGTGCGTTTCGCAAAAAAGTTCATCCGTTCACCGCCGAAAAATGTTTTTTTATCCGATTGTGGTATTAAATTCTTATGCGTTCGTCTGGTAGAAAAAAAAGATTTTTTCAGAATTTCGTACATGGGCCACGCGATGTGGCCCAGCGAAGCCAGGCCACTTATTTTTCTGCCCTCACAGCTCGGAAAACTCTATTTTGCGCACAAGGGAACAAATAGTCAAAGCTTCGCAGAGGACAACGAATAGTGGGCTGGCCCATTTTTCTTTGTTTCTGTGTTTACTTCTATTTTTATTCTCCTTCGGCTATCTCTTTTTTTCCCTTCCAAGTTTATTTCTCTTATAAAATTTATTTCATAAATTTCAAACTCTCAAGAAATGT…
DHH_10358	Helitron	2	known	ATGCAAAATCGTTTCGGTCTACTTGTCGCGGACGTGCTGCCTATATACATGATCATGCCTAGATATTCTCATAACTATGCACTTTTCTATCAATTGCTCAACAGTAATTTGTTCACCCACCATAGAATATGCTATCTTGAGAGAAGCCACTAGTGAAACCTATGGCCCCCGGGTCTATCTTACATCATATTAATCTCCCGCCAACGTGCTATTTCTGTCATCGTTTATTTTGCAATCTTTACTTTTCAATCTATACAACAAAAATACCAAAAATATTTATCTTATTATCTTTATCAGATCTCACTTTTGCAAGTGTCGTGAAGGGATTGACAATCCCTTTATCGCGTTGGTTGCAAGGTTCTTATTTGTTTGTGCAGGTACGAGGGATTTGCGTGTAGT…
DHH_10487	Helitron	2	new	TCTATATTATATAAATAAGAAGTCTCCACATGCTTAGACAGCTAATTACATTGAGCGAAGACTAATGATGAACATTGACTTGGTAATGTATATGACTAGTTAAACCTCCTTGGAGTCCCCGTGCACCATCTTGGGGTGAAAATCATACCAGGCGTCTTCCATGTCGACATTGCCGGGAACGGAGCAGCTCGGCACAGTCCCAATCAGCGTGATGGAGGCGGCGTGGGCGCCCTCGTACCTGGGAGGGCCAACAACAGTGAGTATGCACCCGTACACCGGCCTTGTGTCGGCGTTAGCGGAGTTTCCCCTGACGCACACTACAGAGGCGGGGCGGCGGCTTGCATGGGGCTTGCCGGTGCCCACGGCCAAGAGGAAGATGTTGTCGTCCTCCTTGGCGAC…
DHH_10517	Helitron	12	known	TCTATACCTACTAATAAAAGAAATAGGTATTCTTAGTCCGTCATGCTATTTTATAGAAAACCCCCTGATGTTTCTGACATTAGACCCGCAGTGCATATCAACTCATATCTTCTAAACCGTAACTCCAAATTTAACATGTTATATATGGAATTTGATTAAAAATACGTAGAATCTGAATATGATATTATTTTAACTGTTAGCAATTTAAAAAAATACTAACTAGGCTTCAATGTTAATCGACAATGCATTATCCGTCTTTTTTCATACCGATACTAATTCAGATTGGGAATGAACACCTCAGCAAAATCAGGATTGGACATTATATTGAAGATAAATTTGCTAAAGACACCCAATAAATAAGGACATGCATGACAAAAAATAAAAGAAGGGCCCAATAAA…
DHH_10604	Helitron	3	new	TCTATATATATATATATATATATATATATATATATATATATATATAATGAGAAAACACACTTCAAAAGTAAATTTGGAAAATGTTGAACTAGTATTTGAAAAATATTCAACGAGTATTAAAAAATGTTGAACGAGTATTTAAAAAATGTTGACCGAGTAAATAAAAATGTTTAAGAAGTATTAAAAATGTTGAATAAGTATTTTAAAAATGTTGAATGAGTATTTGAAAAATGTTGAACTAGTATTTGAAAAATATTAAATAAGTATTAAAAATGTTGAACAACTATCTAAAAATGTTGAATAAGTATTAAAAAATATTGAATGAGTAGTTGAAAAATGTTGACAAAGTATTTGGAAATGTTGAATAAGTATTAAAATGTTGAAAAAGTATTTGAAGAA…
DHH_10657	Helitron	3	new	TCTCTACTACTATAGTGTAGCAGTTTTGAATTTGGATTTACCACTTCCCGCTCAGTTTCCCGCCAAAACGACGTTGGAATGATTCGAGCTGTTGATTTCTCACAATATGCTGAAATCTACCGTTCATCAGTCATCTGCGCTATGAATCCAACGGCTAGCATGCGCTGGATTCGCCTCTCCCGCCGTGAGTAGCAGGTCTGCCCCGAACGCAACCAGCTGTGCGGAGCATCTAGAAGCTAGGCGATTTTTCCTATTATGGAGTAAAATAAAGAGAAGCTAGGCGATTTTTCCAGAAACGTATCCATCTGCACCCCCGTCTGCCCAAGGGATTCTGGCCGGTCCCACTGAATGTATTCTTTTTAGCTCGACCGAGCCAGTACCTGGAGTCGTCATATAACC…
DHH_10805	Helitron	5	new	TCTATCTATTATATACTTAAAACGATAGAAAAGAAACGGCATAGATCTAACAATAGAAATAGAGTTAAAAAGGACGGCTGTGGCCTGTGATTTGCAATAAAGAAGTGCGTACCTTTTCTTATCTCATATCTTTCCGGCCAGAGTAAAAAAAAAACAATAGCTAGCTAGAGTCCGAACTTAATTCTGTACGTGTATTGGAATCGGCCAGGCAAGTGATTAGAAAAAGGAATCGGCCGGACAAGCAAAACACGATGGAAAAAAAGAGCTAGAGTCCGGACTCAATATGTATACGTGTGTTTTGTTTATAACTCAACATATGTGCTTTTCTTCATGAACTCATCGTAAGCGCTGATAAAAGGTATTGCCTTTCCCTCGCAAAAAAATAATGGTATTGCCTTC…
DHH_11038	Helitron	5	new	TCTCTACTACTATAGTACACGATTTTTTGAATATTTGAATCTGCCCTCTTCTCTCATATTTTACCCGCCACTTCCAGAATCGAATCATCTGTGACCGTCAACTTATTAAATCCAACGGCCTGTGTCACTCGGATTCGCCACTCACGCACTCCCGCCAAACCTGAAAACGAGTCGCCCCTTCTGGAGAACTCCACAGCCCACGGTAACCCACGATACCTCCACCCTCCTGGCTCTAGCAAATCGATTCCCTGCCAACCTCCCATTTTTCATCTCACGCTGGTCTTTCCCCTGGAATCTGGATGCTCCGTCTCCAATTTCTCTAGCCCGTGAGTCACACTCACACACCAGCAGCTCCATTGGTCCATGTCCGGTCCACACACCCTGAATGGCAGCACCTCC…
DHH_11218	Helitron	4	new	TCTCTACTACTTAAAAAGAATGTAAGGTTCACATTTCACCTTTCTTCCCATTACCCCTTCGTCCAACCTTTCATGTTTATATACATGATAATCAATCACCTAAATTCACGTATCTTTTGAACCAATTTCATTTTAAATTACTTACCAAACATCTAATCAAATTATGAGGTAATTCACAGGCAGAATTTGATGAACATTTATTTACACAATCACATTATTATGGACAGGTAAATCACAAGCTAATGCACTAGAATATTTATATCCCATTGCAATGCACGAGCATTGTTCTAG
DHH_12017	Helitron	2	new	TCATATATATATATATATATATATATATATATATATATATATATATATATACTTGTAACAGGACATGATTGCAATACCAAATTAAACATCCAATTATGTTATATAACAAATACCATAAATATTGCAAGGTTCAAATTCAAAGATTACAATGCCCAAATTCAAACATTGCAAACCTCGCCATTTCTGCAAAGGGATCAACCGCTGACAAGTCATGTATGGGTTTGACACAATGACTTCCAATTACTCTGTCATATGCTCTTCCAATACAAAGTTTAGCTTTTTTGGAGCCTCTTCCATTCTGCAGTACCAGCCGGCTCAGATCAACAAACCATTCATCTTTCCTAATTAAATGCGTGTTCAACCTCAGTACCGTCAGCACCCTTGCTCTAGCAAGAAAGA…
DHH_12098	Helitron	2	new	TCAAGATTTAGTAAAAATAGACCACTCATCAAGGGTGCATGACCATAAAAGATATTACTCACATAAATAGAACAACCATTATTCTCTGATTTAAATGAATAACCGTCTCGCATCAAAAAAGATCCAGATATAATGTTCATGGTCAATGCTGGCACCAAATATCAATTATTTAGGTCTAAAACTAATCCCGAAGGTACATGTAGAGGTAGTGTGCCGACGGCGATCACATCAATTTTGGAACCATTTTCCACGCGCATCGTCACCTCGTCCTTAGCCAATTATTGCTTAATCCGTAGCCCCTGTTTCGAGTTGCAAATATTAGCAACAGAACCAGTATGAAATACCCAGGCGCTACTGCGAGCATTAGTTAAGTACACATCAATAACATGTATATCAAAT…
DHH_12754	Helitron	4	new	TCTATATATATATATATATATATATATATATATATATATATATATATATATATGCAATCCCATCGCACAACACACACGTCTTGTTAAGTTGAACCGTTTTTGTTCTCTTGTGTCAACGCAAATAGTTTGTCCGAGTGAACCGCATGCCGTATATCGCACACACCTTCATCTGGCTGACCGTTTCTTTTGTGTTGCCTAATCACAAACAGTTTATCCAAGTGAACCGTATGCTGTACATCGCACACACTTTCATCTGGCTGCCCGTTTCTTTTGTTCCTCCTCATCGAAAACGGTTAATTTAACTGAACCGTATGCCCTGAATCACACACGCAACTAAAATCTGAACCGTGTTTGATGCATCCTCCATCGCAAACATTTTGCACCTTTTTTGACGGTTTT…
DHH_13036	Helitron	2	new	TCTCTACTACCTAAAAGAAACATAAGGATCCGTCTCCCCTCTTACGTCCTCCACTTCGTCCGACCTCCCCCTCCCGCACTTGCCATGATTTTTAGCCCCAATTAATGGCATTTACTTCCTCCCCAAAAAATAGGGACTGGGATTCTCCTTTCCAGATCGGAGGCTCGGAGCAGCCGATCCCCTCGTCCACGCCCCGTTTTCCTTCCCGCGCCGCCGCACTGATCTGCATCCGTACTCATCCTTCGCCGCCACTCGCCTCGGACCCCTCTCTCTCTCTCTCTCTCGTCCAACCTCCATCCTCACTTTTCCTGCCATGAGCCGCGAGCTCCCTAGTCCTGTCACGACGGCAGATGACAGACAACGTCTCGGAACGTCCTGCTCGAGCACGGCAATGACGGC…
DHH_13169	Helitron	5	new	TCTCCCTAATAATAAAGCATGGATTGACTTTGTCGCGTTCACCGTCACAATACGCTTTCTTCTCATGTTATAATACGCTTTCTGTTTGTTTCCACCTATATTATTTTCTATCTGAGGTGGTACTATTATTCATGTGATTTGTCCGTAATTTCGTCCTACTTTTTCGTACGTCAATCGTCAGCCAGCGTGGGCCTCATCCATCCCAAAACATCTGGTAAAAACAATTGAATAGATAATCCCACATCGTTTTCTTCTATACAATCTAACCATTTCAAATATCTTTGCGGGTCAAAGACAACAAGCGGTCGAGGAGGTCAAAGAAAGAATTCTTTAGACAGAAACCCAAGATCGAAGAAAGGGAGACGACGAGAGGCGGTCGCCGCCGTCGCGGAGGAACAT…
DHH_13495	Helitron	2	known	TCTGTACCTACTAATAAAAGAAATAGGTATTCTTAGTCCGTTTTGCTATTTTATAGAAAACCCTCTAATGTTTATGATATTAAACCCACAATACATATCAAATCAAATGTTTTTTAAAATACTCATATCTTCTAAACCGTAACTCCGAATTTAACATGTTATATATGAAATTTGATTAGAAAAATATGTAGAATCTATATATGATATTATTTTACCTGTTAACAATTTAAAATATACTATCTAGGCTGTAATGTTAATCACCACACCAACGCTTCCTCGCCTCTGGCCATCAGCCTGTCGCGTCGTTTACCATCCCTGGCGACGGTACCATCCTCTTTCCTCCCCCTACCTTTTCTTGGTAGGTGCGGTGCCAACATCAGCAAATGAACCAGTAGCCTA…
DHH_14065	Helitron	4	new	TCTCTACTATTAAAGGAGAATCGAACTCGTGATGGTTCGACCTCCCTCCTATCGCTAGCTATCGATACATCCTCCCACCCACGTGGCCCCATCTAATTGTTTTTTTTTCGAGTTAACCAGCGTAAGTAAACGAGGGAACCGACCGGTTAATCAATCCCAGCTCGAAACAAGAACGAAAACTGTCGTCACACAGGTCGCAATTCCCAACCCCTCGCCCCCGATCTCGTCGCCGCCCCTTGTGCTCGCCTCTGCGCAACCCACACATGATCCTCTGCGGGTGCCGTAAGGGTCTAGAGGATTGGGATGCCTCCCATCCCGTGCCTTCCGCTTGCCGTGGAAGAGAGAGAGAGGGAGATACGGGAGAGGCAGGAGCGCAGCGGCGGTTCTGGGCTTCTGGCC…
DHH_14979	Helitron	2	new	TCTCTATCTCTATCTCTATCTCTACTCTACTCTTATAAAAACAGAGTTGTTGATGATGGTGTGCCTGCCATCCTGCAATATAGGCCGTCCTATCTATATCTAACACATAGGAAGGAAACTATGACAATTTACCCGCACTCCTCTCCACATTTGCAGATATGGCCTTCCCTCGTTCATCCTTTTCTCCCACAAGATCTTGATGTTCCGTGCAACGCACGGGCATCTTGCTAG
DHH_15533	Helitron	2	new	TCTATTATATACTTAAAACGATAGAAAAGAAACGGCCAAGATTAATTAGACATAAGGAATAGAAAAGGAACGGTTGTGATCAATCTACAATTTATGTACAGCATGTTACGGACATAAACCACATAAGACGTGCAAGTAAAAAAAAAAGGGAACAAACTCAAAAAAGGAAAGGAAAACGTGTAGGACAAGGGCACCTATAACCACGTTGCAGTTCAATTGCTATGGGTGAGTAGCCAACGTAGAAAACTTCTCAAAAGAAAAAAAAGCCAACATAGAGAAATTAGGTTCGTATTGGAGGAGGATTAATATACAGGCAATGACAGATTCGTATTGGAGGAGGATTAATATACCAGCAATGACATCATTGCCGATGTCAGCAAAAAAATAAACATGGTTATA…
DHH_15844	Helitron	2	known	TCTATCTATCTATACCTACCTATACTAATTAGGGACTTTCAAGAAATTCTCATGTTAATTAGAATTTATGAGCCGTTTATTTTGGTGGGACCGAATTATTACGGTCTAGATCTTTCGAGGACTCCTTCAAAGTACCCATGTTGAAAAAAAATACACTGGAAATTATGACCCGTGTTATGTAGCAGATCTGAAGATCATTGATTTATAATAAAAAAAATGAAGGTCGTTAGTTTATCTAAAGAAAAAAATGAAGATTGTTATAACTGTTATTAGGAAAAAGCAGATCAAAGATGTTCTTTGCTTGTGTCCCAACCTCTCACGACTCTCCTTCTTCTATCTCTGCCAAACAGAAAAAAAAAATCAAGTTCTCAGGAACGGTTCAGATATGATCTGGTAGTC…
DHH_16647	Helitron	2	new	TCTATCTATTATATACTTAAGACAAGAGGCAAACAAGCCATCACGTTTATCCACAAAGATTAAATTATCTCAACCATCAACTTTTCAATATAAACGGCTGAGATTTAAAGATATAATGTTACATACAAAAATTGTGTGTAGGCAAATATTGTGTGAGCCGTCGGCCACCTCGAGCGGCAGATGACGTTCAGTGGCTGATGGGATCTAATCCCTGAATGCAATTTTTAGAAGAAGTGAAGACTTGATGCACGTACACATCCAAGAGGCTGGAGCTAGACGTTCGCAACCCCATGGCTGCCGCCGGTGACCTCTAGCGGCAGATCGCGTCCGTGGCTGATGGGATCCAATTCATTCATGCAAATTGGGGAAAAAGGGAAGACTCGATGCATGTAGACATTC…
DHH_16763	Helitron	2	new	TCTCTATCTCTACTACCTAAAAGAACTGCAAGGTTCCGTTTCCCGTCTTACATCGCACGGATCGTCAACCCCTCCACCCACCCGTTCGCGTTCTTACCCACGTTGGTTTTCCGCTAAAAAAAGATTGGACGTGAGTCAACGGGATCTCGCTCTATCTCTCTCGCTCCCAAACAAACCCCCGCCAATCGTTTCCCCTGGCCCTACCCCTCCCGATCTGGTCGCCACCACAATCTCGCCACCGAATCTGGCATCACCATCGATGGCGAGATTGTGGCGTTCAGATCCTGTGAGCTCTTCCAATCCTGTGAGCTGCTATGAATCCGCCCCCTGCTCTTCCAATCCTGTGAGCTGCTGGCGAGATCGGCATCCAAATCCGTCACCATCGATGGCGCTTTGTTC…
DHH_17315	Helitron	2	new	TCTATACCTACTAATAAACCAGTGATTGCTCCTTCAAAAAAAATAAAAATAAACCAGCGAGTGCTTCCGGTTGTACGTCATCGTCGTTTTTGCAGAAAAGTCCCTCTATTTTTAATAATTCAACCCGCCATCCTTTCTTAAGTGAGAAAAACGTTTCGTTTAGAAATTTATAAATAAAACCCTGTGGTTTTAGGGATTCAACACGCGGTCCCAGGTGAGTGAATAAAAAGCGGTTTCTAGGCTGGTGCGGCGGTGCTCCCGATCCCGATCGGGAGCAGGACGACGGCGGCAGAGATCCGGGAGGCGGGGAACGGCGCGGAAGTGGCGGAGGTCGGGATCCATCCCGGCGGTTCGTAGTGGAGGCCGGCCGCGGCGGCGCTCCCGATCCCCGATCCGATC…
DHH_18067	Helitron	2	new	TCTATATCTATATCTATACTTACTAATAAAAGGGCTATTGCTTCTTCCTTCCGAATTTTCGTTCGTTCGTACGTTTCAAATTTTCGTCCGTCCGTACGTACGTCATTACCAGATTTCGAAGGTGGTACTAATGGTCCCAAAAAAACATATTTACGAACTTACTTGGTCGCTGCATTGGGCCCAATGCGCCTGGGCCTCAGCCCATCTGATCCATCGGACGTAAGGAGGCAAAAATAGGGGATGGAGTGGATCGAACTCACGACCAAAGGTGGAATCGCAAACCCCACGTCCAATTGAGCTACATCGTGTTTATGCATATAAGGAGGATGATTTGTTCTATTATTAAATAGTCCCACCTCGCTTCATTATACTGCATTACATCAACTTATATACGTTTAT…
DHH_18656	Helitron	2	new	TCTCTACTACTATAGTACAGGAATTTTTGAATTTTGCTTGGCCTAGATTTCCCCGCCATAGAAACACAATATCTACCATGCATTTGCTGCATCCAACGGCTAAACATGTGGCGGATCCATGAAACGCTGGCCGTCCGTTCTCATGCATCGGACGGCTAACATTTGCTAGCTCTCTGCGGCCTGCAAAATGCTGCTGTGCATGAGCCCATGTTTGTAAAGAAATCAATGAGTGAAGGGACACGGCAGCCAGATGGGTCCCATCATCTTCCAGAGTCCTCTCAATCTCTCTACTCAATTTATACTATATAAAATCCCTGGATTAACATGCTTCATTCCAGTGTCTCTGCTCTACAAGAAGCTGTGGGCAGTGCATAATTTCTGACGCAACAAAAACTGTTA…
DHH_20956	Helitron	11	new	TCTCTACTACTATAGTACACCAATTTTCAAATTTGGATTGACCATCCAGAATGATGCCGAAGCATTTGTTAGCCGTTGATTTCTTCAACAGGATGAATCACTGCCATTTATCAATCTTGAACCGAACTTATCCAACGGCCATGGTTCGTGGGATTCGCTCCCCACGGCTGCGCGCCAAAATGAGATCGGGGATCTTTCTAGAGTTCAGCTGCTATCTGACTAACCTGACACAAAGTAACTTTCACATGAGGAGCTCCTAGCCTACAAAGTTCATGCTCGGAACTTTCTGGAGTTAAACACATGCCAGTTCACGTGAGGAGCTTCTAGCCTACAAAATTCATGCTCGAGAATTTGCACGTGAGGAGCTAGCTTTATGTTGCGAACAAGTGTAGTACTCCA…
DHH_21057	Helitron	2	new	TCTCTCCCTATTATATATATATATATATATATATATATATATATATAATAATAATAATAATAATAAAGCACGGATTGACTTTGTCGGGTTCACCGTGACAATACGCTTTCTTCCTGTGAATATACGCTTTCAGTTTTTCACCTATATTATATTCGCTATCCGAGGTGGTACTATTTATAAGCCTTTTCGTATGTGTAGTTAACAGTTCTTTTGTTGGGCGTCGTTTTTTTAGATCTGGCCCACCCGGATCCTGTGTGTGTGTGTTTGAATATAAAAAAACCGATAAAACAATTGGCCAACGCGGGGATTCGATCCTTGGTCTGCTGGGTGTGTGCGAACGCATCATACCGAACAGGCTAGACTCGTGAGTGTGCTAACGTTGGCGTCTGGTGGCATCTG…
DHH_21669	Helitron	2	new	TCTCTACTACCTAAAAGAAACGCAAGGTTCCGTTTCCCCTATTACGTCGAGTTTTCATCCGTCGCTCCCCCGCTTCATCCCATCCCACCTCCTGATTTTTCTTCTTCCTCGCACTGTCACCGATCGAAAAAATCTCCCCTGAAAAAATCGTGACTCAATCCCCTACGCCTCCTACGGTCCTACCAGATTTGATTCCTTTTTTACCTCAGCCCGCTCCTTCCTCTACCTGACGCCAAGAGTTCCCCAACGCCAAGAGATTTCACGGGTGTAACTGATTGGAGAGAGAGAGATTTTTATGAAAGAGAATCATTTTCATGGAAGAATTTATGGAAGGAGAGAGAGAGAGAGAGATTTTAACGGGAGTAATTGGGACAGGGAGCGAGAGATTTGTTAGTGAGG…
DHH_21713	Helitron	2	new	TCTATACCTACTAATAAAAGGGCTATTACTTCTTATCACCGTAATTTCGTCCGTTTTTGTCCGTCCGTCGTTCGTCTATATTATTTTTTCTATATCCGAGGTGGTACTAATCTTATGCCTTTATTTTTGTTCGTCCGTACGTCACTCTAGCGAAAATTTTGTAGCCCTTCGTAACTCACCTTTGGGCCAGAATTTCTGTTACTTGGGCCACCTAATAAATTGCTTCATCACAAATAGAAAAAGAAGAAGTGCAGCTGTTAGGGCCGTCCGCATTTGGAGACAGCGATGCGTGGGGCCGTTGGACACGCGTAATATGCGTACGACGGCTGATGCGTTCGTTTTTTTAGTGGGACTGATTTTTTTTGGGCAGTCCATATGACTCAGTGGACCACCAGCGAG…
DHH_22209	Helitron	2	new	TCTCTCCCTAATAATAAAGCACGGATCGACTTTGTCGGGTTCACCGTCACAATACGCTTTCTTTCCGTGAATTTGCACTTTCAGTTTTTTTCACCTATATTATTTTCTACATCCGAGATGGTACTATTGCTCCGCGGTCGTTCTGTCGTTGAACCCCTCTATTCATCTGTATTGAAGCCGCGATCCTAAATCAAACATCCCCGGTTGAGAAGAGGGCTAAGGTCACGCCACCGCCGCCGCCATCACCCCGCCCGCACGCCGCCGGTGCCGCCATCACCGCTCGCCGCTGCCGCCATCACCGCTCGCCGCTGCTCGGACGTGGAGCACGTGCGTCATGGCCGCCGCGGCATCCACCGGGACTCTTGCCCGCTAAAAAAACACCCGCATCTTCCCCAGCCC…
DHH_22617	Helitron	2	new	TCTATATCTATCTATATCTATATCTCTATCTCTATCTATATCTATATCTATATCTATACTTTTATAAAAAGCAGAGTTGGTGATGATGGTGTGCCTGCCATCCTGCAATATAGGTCACCCGATCTATATCTAATGGATAGGAAGGAAACTATGACAATTTACCCGCACTCCTCTCCACATTTGCAGATAAGGCCTTCCCTTGTTCATCCTTTTCTCCCACAAGATCTTGATGTTCCGTGCAACGCACGGGCATTTTGCTAG
DHH_22962	Helitron	4	new	TCTATCTATCTATCTATCTATCTATCTATCTATCTATCTATATCTATCTATCTATCAATCTATCTATCTATACCTCTATATACCTATACTAATTATAGACTTCCTAGAAATTCCCACGTAAATTAGATTTTACGAGCCATTCATCTATCATGGGACCGAATTATTACGGTGTAGATCCAACCATAAAATCCTAAGAAAAAAACGATTTTCTCAACTGTAAAAAAAATAAGAAGAAAAAAAATTATATCAATCTATCTACTACTTCCTCCGTCCGGAAATACTTGTCGGAGGAATGGATGTATATAGACGTATTTTAGTTATAGATACATCCATTTTTATGCATTTCCCGACAAGTATTTCGGGATGGAGGGAGTACTACCATCCAACTTGCACGACCAA…
DHH_23255	Helitron	2	new	TCTCTACTACTGCAACTAACTAACTGTGATGATCTTCTCCAGGTTTTTTGGCTGGATACTGAGATGGCACCATTGTGCTGCTGAAGTTAAACCCTGTTTATTGGGACGTACAAGCGGTCGGCAAGCACACATGGCGGCCAGGGATAAGACATATTTTTCCAATGACTGCTGCTAGGATTGATGTCCTATTGCCGGAGAAACAATGGCAACAGTCACACCGTTTTGTCCAGCGATGATATCATCCATGTCTATTATTTTGTTGACAATCACCATAGGTGCCCGCTCTTTCTTAATAGATTTGCATTTTGATCTCTGTAGCTTTTTATGGATGAAACCTAACTATGTTACATGCATGCCTCATCTATGCATTTTACCACTACTATTTTCTTAAAGATGGTA…
DHH_23685	Helitron	2	new	TCTTAATATACTAAACCTGGCCAGGTTTAGTTTACCCTATTTTTTTGACTTTTTTCTATCAGTGAAAAGTTACCCAATTGGGACATGGCACGTGTTTTATTGGCGGACCTAGCGTGGTAGACGTCCGTGTGCAACTAGCGATTGAGGGTGAGATTTCTAATTCAGCACGCCATTGGATTGCATGTGCATGCACGATCGGCCGTTCCGATTGGCTTGCATTGTCCGTATCCAGAAGCCGATTTCGCTACTCCCTTGTCTACCGCTTTGTTTATTCTTTTCTGATGTGTTCTGTCTTCTTTCGTTTGTGCGCTATTGCGGGTCTGCCAGGTGGGCCTGCCCTGTACGCGGATCCTCATGCTGCCGTGGGCGATTTTAAATCGGCCGCCGCTTCGGCCGTGC…
DHH_25203	Helitron	2	new	TCAAATTTCACTAAAAAAAATTTAGGATCACGCGGGTATCTTGGAATCGTTCCGATGGTTTTGTGACGAGAACATTGTTCTTGGTGCCTCCTGACATTTAGGGGTTGTGGCAGTGTCCCGGGGAGTTGAGCTCCGAGGTGTTGTCGTCACAATTTTATCGTTGCAGTTCTGGAATACCTGAGTTTCGCCGACATCGAAATCTCTTTTATGCAGTTCTGGAATACAAGCGGAGGAATCTACTGATGTGATAATGGGTAATCTTCCTGTTAATGATATTCCTGCAAAAGTTCTTTTTGATACTGGTGCTTCGCTTTGTTTCATGTCAAGACCGTTTTTTGCCAAGCATGAATTCAATTGTTCACATCTGGATAAGCCCATGGATGTCGTTTCTCCGGGTAA…
DHH_25940	Helitron	2	new	TCACTATATATATATATATATATATATAGTGGAAGCTCGGGACAATTAGTGAGTAATGCTAAATCGAGTATCTTCTTAGCCCTAATACACCAGTTGGAGTTAGAGAGGAAGTTTGTGAAGAGCTGGATATTGCCACTGAAGCTCTTTCGGACAAGTATTTGGGGCTACCTGATACGTCTCCAATGTATCTATAATTTTTTATTGTTCCATGCTATTATATTATTCATCTAAGATGTTTTATATGCATTTATATGCTATTTTATATCATTTTTGGACTAGCCTATTAACCTAGAGCCCAGTGCCAATTTCTGTTTTTTTTCTTGTTTTTGAGTTTTACAGAAAAGGAATACCAAACGGAGTCCAATTGACGTGCCAATTTTTGATGATTTTTTATGGACC…
DHH_26611	Helitron	2	new	TCTCTATTATTAAAGGAGAATCGAACGTCGTGATGGTTCAACCAGTTTCCTCCCTTCCTCTCACCCCTCGCTCCCGCACGATTGAAAATTTCACGCACAAAAAACCAAAAAAAAAGCGAGTACAAATCGGAAACCACCATCCACGCACGCAGTCAACCTCCACCCACGAGTCCACGACTCCCCCCACATCCTACGACCCGCCGCCGTCTTGACTACCCGTCGTCACCCGCGGCTGTCTTCCTGGACAAAGTATGGTTGGCCGCCATCGCCGTCTTCCTGGTTGACGGCGAGCTCCCTTGTCCTCGTCGTCCGCGCCCATCCCTGCCTCCCTATTCTCCATGGGAGCTCGACTTCTTCCCCTTCTCTCTTGCCGGTCGGCGTCCTGGTGCAGCGGTGCCC…
DHH_26840	Helitron	2	new	TCTATACTACTCTCTATAGTGTACCAATTTTGGATTTGGTCCCCTTCTCTCTCCTCCCAGCACCCCAAACCAAACATGAACCGTTGATTCAGTTGTGTGTGTTGAAGATCTACGGCCAGATCTTTACTGAACCGAAACCAAGGGCCAGGATCTCCGGGATTCGCAGTCTGCCCGCGCGCGCTCTGGTTTGGCCGCTTTCACCGCGCGCTCGCTGGTATTCTGGAAGCACCTGGAGCGTCCCCACCAAGATAAAATATCAATAAAAAAATCCGGCACCATTCTCTTCTCATCGAAGCACTCTGTTTCATGGTTTCACCGTCCCTCCGCTGTCGCCCCAGCCCCCGTACTCGCGCCACAACAAGTCCTCTAGAACAGCTCTGCCCTACGCCGCCGGCCGCG…
DHH_27584	Helitron	2	new	TCAACTACTACTATATACATGGGGGAATACTACTAATTATTTGGTGGTCATCTAGAAATTTTGATCGGTGGAAGACTCCATGATGTCTGCTCCACCTTCGTCTTCAAAGTCATCTTCACTGGGGTCGGAGTCGGTGTCGTCGATGATGATGTAGTTCTCCGGGCAAGTGGAATCTTCATCCTCTCCTCCTGGCGCGGGGTCTCCCATGAATACTCCGATCTTCTTTATCAGGTCATCATTCTTCTCCAATAGTGTTGCAATTTCCTCCTCATATCCATCGCGTGTAGACTTAAGTTCTTCTTCCAGCTCGATGATCCTTGTCTTCGCCTTCTTCAAATCTATCATGTCTGCGCACATCTGATTCTCCTGGCGTCGAATGTGCTGGTTTAACTCCTGGAT…
DHH_27709	Helitron	3	known	TCTATACCTACTAATAAAAGAAATAGGTGTTCTCGGTCCGTCATGCTATTTTGCAGAAAACCCCTTCAAGCTTTTGGTAATAAACCCACAGTACATATTAATCGATTTTTTAAAAATCCATTACTTTTTAACCCTAACTCCAAATTTAACATGTTATATATGAACTTTGATTAGAAAAATATAAAGAATCTGAATATGATATTATTTTTAACTATTAACCATTTAATAATGCTATTTACGATGAAATCTTAATCAATACCGCATGATTTGTCTTTTCCTTCATACCGGTGCCGCTCTGAATTGAAAATGAACACTTCGGCAAAACCAGGATGGTGAAAAAAACAATATCTAAAAACTTCACAGTAAAAAATAGATTTATCATCATATGCCGAAAGGGAG…
DHH_27805	Helitron	2	new	TCATATAATATTATATTGTCATCGAACGTTAAGCGTGCGGACCCTATGGGTTCGAGAACTATGTAGACATGACCGAGACACCTCTCCGATCAATAAACAATAGCGGAACTTGGATGCCCATATCGTCTCCTACATATTCTACGAAGATCTTTAGCGGTCGAACTGTTATGACAACATACGTAATTCCCTTTGTCCATCGGTATGTTACTTGCCTGAGATTCGATCATCGGTATCTTCATACCTAGTTCAATATCGTTACCGGCAAGTCTCTTTTCTCATTCCGTAATACATCACCTCGTGACCAACTCCTTAGTCGTTTTCTTGCAAGCTTATGATGTGTATTACCGAGAGGGCCCAAAGATACCTCTCCGATACTCGGAGTGACAAATCCTAATCTTG…
DHH_29714	Helitron	2	new	TCTGTACCTACTAATAAAAGAAATAGGTATCCTTAGTCCGTCATGCTATTTTATAGAAAATCTCTGATGTTTCTGACATTAAACCCGCAGTACATATCAAATGTTTTTTGAACACTCGTATCTTCTAAACCGTAACTCCAAATTTAAAATGTTATATATGAAATTTGATTAGAAAATTATATAGAATCTGAATATGATGTTTTTTTACCTGTTAACCAATTAAAAAAATACTATCTAGGGTGCAATCTGAACCGATAGTGCATTATCCATCTTTCTTTCATATCGGTACTGATCCGGATTGTGGATGAACATCTCAGCAAAATCAGGATTGAAGACAAAATTGAAGATCATTTGCCTGTTTCTTTGTACGTATTAAATCTACATGCAAACCACGTTTAA…
DHH_31513	Helitron	2	new	TCTCTATCTCTATCTCTATCTCTACCTAATAATAAAGCACGTAGGGTTTCGGCCCGTCCGTCGCGCCAATTTGCAAAAAAGCTCCTGCGTTTTCATGAAATCAACCCGCGGTCCAGATTTAAATCACACCGAACCGTTATTTTACAGTTTTTCAAAAACCCCCTTGACTTTTTAGGTATTGCATCCGCAGATCATATTTAAGTCAAACAAAAGCTTTTCTAAACCATCCATATCTTTTAAACCGTAACTCCGATTTAAACATGTTATATATGAAATTTGATTAGAAAAATATGTAGAATATGAATATAAGATTATTTTAACCTGTTAAGTATTTATAAATATTATTTTGAAAGATATTTAATTCAAACAAATGGTTTTCTAAATTATACGTATCTTTTA…
DHH_32611	Helitron	2	new	TCTCTACTACTATAATACAGCAGTTTTTGAACTTCCGATTTACCACCATGTGTACAGTGTTCCCGCCAAACTTCACCTCAAAATAGTGTGAGTCGTCGATTCTGCAGATCCAACGGACTAAGAAGGAGCGAATCCAAAGAAAGGTGGCCGTCGATATGGGTACATCTGACGGCTCAGACTGTTTTTGTTTCTGTCAGGCCCTTCTCGATTCTTCTGGACTGAACTCCTCCCGCACACCATCCGTTGCTCTGCACAGGCGGACGTCCTCCTCCGCTCCAAGCATGCACCAGCAGCCGCTGGCTCACCCCCAGTCCCCCACCTTCCGCCTCTCTCGACGAAGGCAATCTTCTCTATTATATTCCGCCGATGGCTTCGCACCGTCCTGTCATACGTACTATA…
DHH_33619	Helitron	2	new	TCTATATATATATACATATATATATATATATATATATATATATATATATATATATATATATATATATATATATATATATATATATAGGACGGCAGTATGGGACACCTAGGTGCCCAGGCTCCTTGCATTTCCACCGTTTGATTGCATTTAGATGCGTGTTATTGTGATAGGTATAGAAGGTAACTAGTCAATCCATTACTAATTGCCAATTCTCAAACAAGTAAATATGGAAACAATTATAATGCATATCATAAATGGATGTCATTAAGCACACCATGCATGGTAACATATATATTTAGAAGGAAAAAATACTACACATTAGATATATTACAAATTAGGTATATATGAATTCATCTGTTTAGTATGTACGCGTTAAATTTTTATACGTATATACCCAGA…
DHH_34746	Helitron	2	new	TCCTATATATATATATATATATATATATATATATAGTACCTTCCGCCAGATGTCCAAATACAGACAGATGCACTAATTATCGTGACCCTTTTTATTTTCCGATGAAAGTTCTTATTGATAACCTAGGCATATGAAATCGTCCAGGAGCCGTGTCCAAGGCGGTAGGATTAGATAGGCGGGTGTGGACGTGTACAAGGTGTGTGCATGGTTGCATGCACACGACATAGCATCATATCTTCATCAACTACCGCGTCAACTAGCCGATTCCCGCACAATGCACTTCTGTCTTGGGCGCCATCAGGCAGGAGCCCACCTCATTTGCCCCACTACCATCGCTGGGTGGCATCATCCAGAAGCTGGTATCTCGCACTGGTTAATGTTCTGATAAACATGATAATT…
DHH_36803	Helitron	3	new	TCTCTATCTCTATCTCTATCTCTACTCTACTCTAATCTTATAAAAAACAAAGTTGTTGATGATGGTGTGCCTGCCATCCTGAAGTATAGGCCGTCCGATCTATATCTGACGGGTAGGAAGGAAACTATGGCAATTTACCCGCACTCCTCTCCACATTTGCAGATAAGGCCTTCCCTCGTTCATCCTTTTCTCCCACAAGATCTTTATGTTCTGTGCAATGCACGGGCAGATTCGATTTATATCTGACGGGTAGGAAGGAAACTATGGCAATTTACCCGCACTCCTCTCCACATTTGCAGATAAGGCCTTCCCTCGTTCATCCTTTTCTCCCACAAGATCTTTATGTTCTGTGCAATGCACGGGCATCTTGCTAG
DHH_37637	Helitron	3	new	TCTATTATATAATTAAGACAAGAGACAAACAAGCAACCACGTTTAACCACATATGCTAATATTATTTACACCATTTGATTAGAATATCAATGGCCAAGATTTAGAATTTATTACGTAACATGTTGACACGTATAGACCACAATATTGAACCGTCACGTGACTATGCGTCAGATATATCTAACTCGCAAAAAAAAGATACATCTATGAGAAGGCATGCTGTAATCCGCATATACTTGAAATCGCCGGTCAAAAGGAGAGTCCTGACCCTGTACAGACATAAGTTGCTGTCCAGATCTCATGCTAAGATAAAAGAAAGAAGGCAAGTCGGACTATCATTGGACGCACAGACACATGTCCTGGCCACAGACGCACACATCCATGCATATATGAATAAACAAT…
DHH_40752	Helitron	2	new	TCAATATATATATATATATATATATATATATATATATATATATATATATATATATATATATATATATCTGCAATTATTCACAATTTCCAATGTTTCTTTTTGCATTTTAAAAAATCTTTCAAATTCGAAAATGTGGTTTTTTCAATGTTTACTAAATTAAAATAATTTTCTTAATGGAATAAACATTTTCAAAAAAATTCTGAATGTACAAAACATGTTACAATTTTTTTTAAATGTGCACTAATTCAAAAAATGTTTAGGTTATTATTAAAAGTTTCATGTTTTCAGAATTTTTTTGTGAATTTAAAGAAATATTCTAATTAAAAAAAATTCGCATGTCTTTTGGAAATATTTGGAATTTATAAAAACTGTTTGAAATTTAAAAAAATGTTCATGTTT…
DTA_2	TIR/hAT	24	new	TAGGGATGGCAATGGGGCCCCATACCCGCCAAACCCATGGGGATTTCATCTATTAGGGGGTGGGGATGGGCGAAAAACATCCCCATGGGGATATTTACAAAACTAATTTATTCCCCATAGGGTACAACGGGGATGGGGACGATATCCTATTCCCCAGACCCAATACCCATCGGGGACCCGGTTAGTAACTGTGACACAGCGGTCAACCTTAAAATATTCACAAACAAACTTGCGAAAACAAAAAAAGCTCTGAAAAAACCTTAAACCTATCTCACATCCTCACCTCAGCTGCCACCATGACCAAGAAGTAAGTACGACCTAGATAGGCATTAGCAGGACAAGGATAACACCATTTATGTATGTTGATTATAGGGTGTCATATTATGTATATGAGTATTT…
DTA_5	TIR/hAT	5	known	TAGGGCTGGACCAAAAGCTCGTAGCTCGCGAGCTTAATGAGCGCTCGAAAGTTCCGCTCGTTAAGCTCATAGCTCGCTTCTTAATGAACAGAGCCAATCATTGATTTTAGCTCGTTAAGCTTAACGAGCTTAACGAGCGAGCTAACGAGTTTCACGAGTAGCTCGTGAAGCTCGTTAGTAACAACACAATACATATTTTCATCTTACGTGACAAACTTTTTGTAGCACCTCAACCCATCTAGTTAATCTAATCGACATATGAGGCAACAAACTACTTCATTTCTTTTTGTAGTCACCATATTTCATCTTGAAAACCATACCTACACATTCATCATGTATATCGTAACACATTATAATCTGTTAACGAGCGCTCGCGAGCGCTCAAGAGCTTAACGAGCT…
DTA_6	TIR/hAT	8	new	CAAGGTTTTGGTTACCGAATGAGACAATTTTACCCAGGGGGACTGGTAAACGTGGTTACCACGGTTACCAAAAAATACCGATAATATTTCGAGCGAATTTTATAGTTAAATTTGAATTCAAATAAGTGAATGAATGAACATTCGAACCAGAGACCTCTCAAGACAAGAACTAGGTTTCTATCAACACGTCAGAACCAACTCTCATGGCATTAATTAGATCCTACATACTTTACTATAAATCGAGCGTTTAAATTCAAAAAATTGGTATTTTTTTGCTTGATATGGGGATTTACCGAGGGGCACGGAAATACGCGGTAACCATGGGAAATCTCGAAATTTCGACCGGTAACCAAAACCTTG
DTA_7	TIR/hAT	39	new	GAGAAAAGTATGTTTTTGGTCCCTCAAGTTCCCACAAAGTATAGACATGATCCCTCAAAAAATTTTGGTATACATTTGGTCCCTCAAGTCTCAAAACCGGATAAGCTTGGTCCTAAACCAGATTTTGAGCATGTTGACCGGGTTTGACCGCCACAAAACCGCCCGATGAATAGTAAATTTGAAAAAAAAAACTTCAAAAAAATGACAAAATTTTTGCAAGAGCCCGTCCGATCTCATTTCAGGAGAAAATTTTCGTCGCACCTTGCGCACTTAAGCATATTGGACCCCAAAAAGTTTCATAATTTTTTGATTTTGTTTTGATTTTTTTTGAATTTACTATTCATCAGGCAGATATTTTTGTTTTCTTTTTGCCACGAGCTCCTCGCGTGCCGAAAGAGC…
DTA_10	TIR/hAT	2	new	TAGGGATGGCAATGGGGCCCCATACCCGCCAAACCCATGGGGAATTCATCTATTAGGGGGTGGGGATGGGTGAAAATTTTCCCCGTGGGGATATTTACCGAACTAATTTATTCCCCATAGGGTACAACGGGGATGGGGACGATATCCTATTCCCCAGACCCAATACCCATCGGGACCCACTTTTTAACTGTGACACTGCGGTCAACCTTAAAACATTCACAAAAAACCTTGTCAAAACAAAAAAAACTGAAGAAAACCTTAAACGTACCTCACATCCTCATCTCAGTCGCCACCATGACCAAGAAGTCAATACAACCTAGATCAGTATTAGCAGGACAAGGACAACACCATGTATATATGTTGATTATAGTTTGTCATATTGTGTATATTAATATCTAT…
DTA_12	TIR/hAT	2	new	CATACCTGGGCAAACGGGCCAGCCCGGCCCGGCGTAATCGTGCCTGGCCCGGCCCGGCCAGCCAGGGCACATTTATTATATGGGCCGTGCCGTGCCGGCCCACGTGCTGCGCATCCAGGCCCAGGCACGGCCTGATTAGTAAACGGGCCGGCACGTTGGCCCGTTTAGCACGCTGGATTGTATATTTTCAGTCTGTTGGGCTGGTTTTTAGGCCTATTGGGCTATATTTTAGGTATACATATATAAAAAAAATCTGAAACTTATATAAAAAAATTAACAGGCTGTATCGTGCCGGCCCGCGTGCCTAGGCTCCAGGCCCAGGCACGGCCCAAGGCGTGCCGCGTGCCGGGCACGGCTCGTTTAGCCCGTGTCGTGCCTGGCCCATGGCGGGCCGTGCCG…
DTA_14	TIR/hAT	5	new	TAGGGATGGCAATGGGGCCCCATACCCGCCAAATCCATGGGGATTTCATCTATTAGGGGGTGGGGATGGGCGAAAAACATCCCCATGGGGATATTTACCAAACTATTTTATTCCCCATAGGGTACAACAGGGATGGGGACGATATCCTATTCCCTAGACCCAATACCCACCGAGGACCCGGTTAGTAACTGTGATACTGCAATCAACCTTAAAATATTCACAAACAAACTTGCTAAAACAAAAAAAGCTCTGAAAAAAACCGTAAACCTATCTCACATCCTCACCTCAGTTGCCACCATGACCAAGAAGTCAATACGACCTAGATAGGCATTAGCAGGACAAGGACAACACCATGTATGTATGTTGATTATAGGGTGTCCTATTATGTATATGAGTATT…
DTA_16	TIR/hAT	4	new	TAGGAATGGCAATGGGGCCCCATACCCGCCAAACCCATGGGGATTTCATCTATTAGGGGGTGGGGATGGGCGAAAAAATTCCCCATGGGGATATTTCCTAAACTAATTTATTCCCCATAGGGTACAACGGGGATGGGGATGATATTCTGTTCCCCATACCTAATACCCATCTGGGAGCTACTTTTTAACTATGACATTGCGGTCAACCTTAAAATATTCACAAATAAACTTGTGAAACAAAAAAACCCTGAGGAAAACCATAAACCTAACCCATGTCCTCACCTCAGCCGCCACCATGACCAAGAAGTGAGTATGACCTAGATCGATATTAGCAGAACACGGACAATGCCATTTATATTTGTTGATTATAGTATGTCACATTATGTATATGATCATTTG…
DTA_17	TIR/hAT	5	new	CAATGAAAAAAATAGCGCGCTACAAAATATAGCGAGCCCCTTCTCAAAATGCTACACAAGTTATAGCGCGCTAATAGCGTGCTATATTTGAAAATAGCGTTTGCACAAAATGCTAAATATATCCACAAATAAAGTATTTCAGTACCTTAAGACACCATCGTAGATAGACATAATCTAGCCAAATAGGAAGCACAAATTTTAAACTGAATGTCAAACTATAGTCAATCTATTTAACATATATTAACTCTGAACACTGAGCACCTAGCCTACATCTACCGTGCAATAACCACAAAATAAACCTGTCCTTCCCTATTTTTCTGATATTTTTCATCATTTGAATGCTATAACGCTACACGCTACAACGTTATAACGCCCTGTAGCGCGCTAATTACGTGAATA…
DTA_19	TIR/hAT	2	new	TAAACCCGGGCAAACGTCGGGCCGGGCCGGGTTTCGGGTCGGGCTTGTAAAAGCCCGACCTTTATTTCTCAAGCCCAAGCCCGGCCCGAAGCCTGAAATACTCCCTGTTTTCAAGCCTGAGCCCGGCCCGAAATCAAGCTCGAAGCCCGGCCCGGATGTTGTTTTTTAGTACGCGCACGTGCAAGCCCGGCCCGAAATACAGAAAAATTGAAGCCCAAGCCCGGCCCGAATTATCTTTTGGGCTGCAAAACAAAGCCCGAGCCCGGCCTGAATGTCAAGCCCGACCCGGCCCGCCCCGGATTTTTCGGGCCGGGTCGTCGGGCCGGGCTGCCCATGCCCGAGTTTA
DTA_20	TIR/hAT	2	new	GGCAAATTTGACAAATTTTACCTATAGACGAAATCAAATCACAGAATGAACTATCCGTGAAACTATTTTACGCGGCTGACCTTTTTGTGCGACGCCCGACACGAAGGCGCCACACTACATTGTGCAACGCCTCACAGATAGGCGCTACACGGCCAGCGTCGCACCCGTGTGATCAGAAAATTACTAAGTCAGTGTGCTATACAATGTAGCGCCTAGCTCCTAGGCGTTGCACTAGTGCAGCGCCTGAGAGCTAGGCGCCACGGGTCAGCCGCGTGAAATAGTTTCACGGACAGTTCATTCTGTGATTTGATTTCGTTTATAGGTCAAATTTATCAAATTTGCC
DTA_21	TIR/hAT	4	new	TCAGGATGGGAATGGGCCAACCCGGCCCTGGCCTTGGACCCGGCCCTCATGGCCCCAAGGCCAATTTGAGAAGCCACGGGTCGACCCATATAAAAAATAGTCAGTGGCCTTGTTGGCCCGATGGGCATTCCGGGTCGACCCAAATTCTTGATTTACATTGTCTTGTGCACAAATGAGATGTTAAAATTAGACACGCTTTAATGGAATCTAACTAGTGTAAGAATTAATAAAATATTTAATACATGGTAATAGGAAAAAATTAAGCCGTCTACTTGTGATTTTGTACATGCGCATTTTGATGAAACATATCAAGACAATTTTGTTGTTCATATATGCGAGCGTTCGCCGAAAATTATACAACTGACTGCATTGTAAAATTGGCTCCTACGACAAAGTCGG…
DTA_22	TIR/hAT	14	new	TAAAGATGGCAATTTTACCCATGGACATGGATACCCATGGATATCCGACCCGAATGGATAGGGTTTGGATATGCTTTTGTGCCCATGGGCGGCGTCCAAACCCGACCCGATTGCTCATGGGTAGGGCATGGATATAATATTGTACCCGTGGGTATACCCAAACCCGACCCGATAGTATGATTTAATGGGAAAAAATCTGCTATCTCTACCCTATTGTAATATGTCCCACTGCAATTTTACACTAAGTTATCTAAAACATTCAAAAGAAATTGCACAATCCCTGCCCTAACTTTTGTTAGTTCACATTCAATCCCCACCGTAACATACTCCAGTGCCCCTTCCCTTATTTTTATCTCCTCGTTAAATGACTCATCATTCTCATCTTTTTAGGAAAATTCT…
DTA_24	TIR/hAT	3	known	TAGAGATGGCAATGGGTACCCATTACCCGCGTACCCGGCGGGTAAAAACCCTATTAGGACAAGGGTATGGGTCACAAAAATACCCATGGGTACATAAATAGAAAAATTCAAGACCCATTGGGTATAGTGGGTACGGGTATGGTTTAGTACAACCCATACTCGTGTACCCATGTACCCGCATGTAATATGAGTTTTTAAATATGCCTTAAATATTATGTATCCATATGCTAAATGTTTTTTACATAAATCCTGCAACTGGCCCACAACAAAGCCACAGGACCCACAAGCCCATCCCATACGTGTACGTATCTAGGTGATTAATGTCCTTGTCTCAAAAAAGGTGATTAATGTCCAGAATTGCCTCGTTCCTTATATGGCTATATCAGCGTGATTCACGTC…
DTA_26	TIR/hAT	5	new	TCACTCTGTGCATTTCAAAACCGAACCGAAAAACCATACCGAAAATAAACCGAACCGAATCAATTTTATGGGTTTTGTGGTTTCTGGTTTCGGTATGGTATGAACTTTTCATACCGATTTGAACTTTGGTTTTATGGTATATACCAAAAAACCGAACAGTTAACCGAATAAATCGAAGTAAAAAAATTATATTTCTTGAGATGAACAACCATACAAGTTGTCATTTTTCTTGTACATGAGTCAAATTCACTAATAAGCATGTAAAATTTTCTTGTAACATAGTCATTTTTCTCTTTTTAAAATGCTAAGCACGTCCATAACCATCAATAGATGAATTAATGCATGCATATATACTTATATATATAGTCATATACTATTTGTATAAAATAGTATGTGTTT…
DTA_28	TIR/hAT	3	new	CATGGTAGTCAGAATTCCGACTCGACTGCTAGAATCCTACCACTTCATGACCCTACGGAAGCATGTCGATCCAAATCCCACTATGAATCCGGATTAGGTAGAATCCATGTTGAGTCGCGATCCAAATCATAGAATCCTGTACAAAACTATACAATCCCGACCACGCTATGGACTATGTCCGATTCTACTAATTTATCTAAGCCGTTTGTTTAGTTGTTGCAGAATAGTATGCCATCATCCAAACCACTTTTCATATACCTCATGGACCTTTATTCCCCTCCGAAGCCCAAACGCTCAGCCGCCGACACCTTTGATCTAGATCTTAGAAACCCTAGATCGAAATTGAGGATCAGGCTTGTCGACAGATGGAATTGGCGTGAAAAGGAGGATGCTTCAAGA…
DTA_29	TIR/hAT	3	new	TAGTCCTGGCCATGGGCAGCCCGGCCCGAAAAAGCCTGACCCGGCCCAGCCCGACACCGCCCCCGGGCCGGGCTCGGGCCTAGATTTTGAGCCCGAAGACCGGGCCGGGCCCGGGCCCATCGTTTTTGCGTTTTCCTGAAGGACGGGCCGTGCCGGCCCGAAGCTGGACGGGCTTTTACGTGTTCGGGCCGGGCTCGGGCCCAAAAAACAGGCCCGACGGCCGGGCCGGGCCGGGCTCAGGCCTGGGTTTTTTGCGTCGGGCTTGGCTAGGCCCGGCCCGAAGCCCGGCCCGGCCCGAGGTATGGCCAGGTATA
DTA_31	TIR/hAT	27	new	CATAGATTAAAATAGCCCGTGAAATAGCCGCGATAGCTGCGCTATAGCTGCCCGGGAGCCTCGCCGCTACGCTATGGCTGCTGCCGCGAAATCCTCCACATATCCCTATAAATGGCTCAACAATCAACAAATCCCTCCAGAATCATCTCCCCCACCAGAAAAATTTCCGCTATTTGCCGCGATTGCCTGCTATGGCGGCCGCTATAGCTGCTGGGAGAGGCCGCCGCGAAATCGTTTCTCCCGCGATTTTAATCTATG
DTA_32	TIR/hAT	2	new	TAGGGATGGCAACAGGGCCCCATACCCGCCAAACCCATGGGGATTTCATCTATTAGGGGGTGGGGATGGGCGAAAAACATCCCCATGGGGATATTTACCAAACTAATTTATTCCCCATAGGGTACAACGGGGATGGGGACAATATCCTATTCCCCAGACCCAATACCCATCGGGGACCCGGTTAGTAACTATGACACTGCGGTCAACCTTAAAATATTCACAAACAAACTTGCGAAAACAAAAAAAAGCTCTGAACAAAAACCTTAAATCTATCTCACGTCCTCACCTCAGCTGCCACCATGACCAAGAAGTCAGTACGACCTAGATATGCATTAGTAGGACAAGGACAACACCATTTATGTATGTTGATTATTGCGTGTCATATTATGTATATGAGTA…
DTA_33	TIR/hAT	12	known	TAGGGATGAAAATGGAGTGGAAACTTTCCGTTATTCCGGAGAAAAAATGGAAACAGGGAGGAAATATGAAAATGGAAATGGAAATTTGCAAAACGGAAGTGGAAATGGAATTTTTTGCGGAAATGGAAACAAAAACGGAACGGTGTTTTCCGGTGGAACATGCATGGAAATGGAACTTTCCGTTTCCGTGAATATGGAAATTCTGTTTTTACTATAGACCAATAGCTGCTTTGTAGCCCAACCACCAAAGAGAACACAATGACAGAATTAGTAGAATGGATCTAAGGCCCAACTTCTACTACCACACATGTTCTCAGCTTGACGCTATACGCAATTCTCTAGTACTACTACAATACTACGCTAAGTTGCTAACATAATGATATTATTTTGTAGCCATGT…
DTA_34	TIR/hAT	6	new	CAAGGTTTTGGTTACCGAATGAGGCAATTTTACCGAGGGGGACAGATAAATGTGGTTACCACGGTTACCGAGAAATACCGAGAATATTTCGAGCGGATTTTATAGTTGAATTTTGAATTCAAATAAGTGAATGAACGAATATTCGAACCAGAGACCTCTCAAAACAGGAACTAGGTTGCTACCAACATGCCAGAACCAACTCTCATGGTATTAATTAGATCCTACGTACTTTACTGTAAATCGAGTGTTTAAATTCAAAAATTTCAAAAAACTGGTATTTTTTGCTCGGTATGGCGATTTACCGAGGGGTACGGAAATATGCGGTAACCATGGGAAATCTTGAAATTTCGACCGGTAACCAAAACCTTG
DTA_35	TIR/hAT	9	new	TCAAGATGGCAACGGGGACAAAACCCATCGGGTTTTTCCTTCCCAAACCCATCCCCACGAAAAAATCGCAAGCCCGTCCCCATCCCTGTCATCGTGCGCGGGGCTAGCTTTTTACCCGTCCCCTAAACCCATCGGGTTTTCTAAACCCACGGGGAACCCACGGGGAAATCGACATATTTGAGAAAACATAAGGACTGGAGCTCTGCCGCTTAGATTTAGAACTCTATCACTTATGCTAAATGTTGATTTTGAGGCAACTGTGCTGACCGGAGTTGCAAAAATATCACGTGCTAACAGCATCAAAGTTGGATAGCATGTTCCACAAAATTTCCACCAATCTAACACACTAAATTTATCTTTGGACAATGGAACTAGCTCATATTTCATCTTAAAAGATGT…
DTA_37	TIR/hAT	16	new	CAAGGTTTTGGTTACCGAATGAGGCAATTTTACCGAGGGGGACGGATAAATGTGGTTACCACGGTTACCGAAAAATACCGAGAATATTTCGAGCGAATTTTATAGTTGAATTTTGAATTCAAATAAGTGAATGAACGAATATTCGAACCAGAGACCTCTCAAAACAGGAACTAGGTTGCTACCAACATGCCAGAACCAACTCTCATGGTATTAATTAGATCCTACGTACTTTACTGTAAATCGAGTGTTTAAATTCAAAAATTTCAAAAAACTGGTATTTTTTGCTCGGTATGGCGATTTACCGAGGGGTACGGAAATACGCGGTAACCATGGGAAATCTTGAAATTTCGACCGGTAACCAAAACCTTG
DTA_38	TIR/hAT	12	new	CATAGATTAAAATAGCCCGCGAAATAGCCGCGATAGCTGCGCTATAGCTGCGTGAGAGCCTCGCCGCTAAGCTATGGCTGTTGCCGCGCAAACCTCAACATATCCCTATAAATGGCTCAAAAATCAGCAAAACCCTCCAAAATCATCTCTCCCACCAGAAAATTTTCTGCTATTTGCCGCTATTGCCCGCTATGGCGGCCGCTATAGCTCCTGGGAGAGGCCGCCGCGAAATCATTTCTCCCGCGATTTTAATCCATG
DTA_43	TIR/hAT	2	known	CAAGGTAGTCAGAATCCCGACTCAACTGCTAGAATCCTACGACTTCACGACCCTACGGAAGCATGTCGATCCAAATCCCACTATGAATCCAGATCAGGTAGAATCCATGTTGAGTCGCGATCCAAATCATAGAATCCTGTACAAAACTGTACAATCCCGACTATGCTATGGACTCTGTCCGATTCTACTAATTTACCTAAGCCATTTGTTTAGTTGTTGCAGAATAACATGCCATCATCCAAACCCCTTTTCATATACCTCATTGACCTTTATTGCCCTCCCAAGCCCAAACGCTCAGCCGCCGACACCTTTGATCTAGCTCTCAGAAACCCTAGATCGAAATTGAGGACCAGGCTTGTCAACAGATGGAATTGGCATGAAAAAGAGGATGCTTCAAGA…
DTA_44	TIR/hAT	6	known	CAAGGTAGTCAGAATCCCGATTCGACTGCTAGAATCCTATGACTTCACGACCCTACAGAAGCATGTCGATCCAAATCCCACTTTGAATCCGAATCAGGTAGAATCCATATTGAGTCGCGATCCAAATCATAGAATCCTATACAAAACTGCACAATCCCGACTATGCTATGGACTATGTCTGATTCTAATAATTTATCTAAGCCATTTGTTTAGTTGTAGCAGTATAGTATGCCATCATCCAAACCACTTTTCGTATACCTCATAGAACTTTATTCCCCTCCCAAGCCCAAACGCTCAGCCGCCGACACCTTTGATCTAGCTCTAGGAAACCCTATATCAAAACTGAGGATCAGGCTTGTCAACAGATGGAATTGGCGTGAAAGGAAGGATGCTTCAAGA…
DTA_45	TIR/hAT	10	new	TAGGGCTGGAAAAAAAGCTCGAAGCTCGCAAGCTAAACGAGTAGCTCGTGACTCAGCTCGAATCGACTCGAACTCGAAGAATAACGAGTCGAGCCAAGCTTTAATTTAAGATCGTTTATAGACCAAGTTAAACGAGCCAATCTTACGAGTACTCGTGTAACTCGTTAGGCTCGGTAGTCGGTACAAAAGATCAACCACTCCAATACAAAAAAGATAAGCCACTCAGCACCCTAGGTTCTAGGCGCACAACACAAGGCCCAACCGCCTAGGAGACTCATGCGTTACAAGGAAATTACAATTGTTTAGTGATATATATGTTTAATATATACATAATAATTTTTATCGTTTTGAGGGTTTTATGTTCATATCTTTAACGAGCTTAACAAGCTAAACGAGCCA…
DTA_46	TIR/hAT	10	new	CATGGTTTTTGAGTCGCTGATTAGTCGCTGTATAGTCACCGACTAATCGCCAAGTCGTTTTCCAAAAATCAGGGCGACTCGCGACTATACAGCGACTTATGGTGACTATACAACGACTTTCATCGACTATACGCCGAGCCGCAGGGCTCGCGGCGACTCACCAAGTCGCGACTCAAAAACCTTG
DTA_47	TIR/hAT	9	new	TAGTCCTGGCCATGGGCAGCCCGGCCCGAACGGCTTGGCCCGACCCGACGCTGCACCCGGGCTGTGCCCGGGCCTAGATTTTGAGCCCGAAGGGGGGCCGGGCCCGCCGTTTTCACGATATACTGAAGGGGCCCGGCCCGCGGCCTGAGGCCCGTCGGGCTTTATCACTTCCGAGCTGGGATTGGGCCCAAAAACCAGGCCCGACGGCCGGGCCGGGCAGGGGCCTATGTTTTCTGCCTCGGGCTTTGGTAGGCCCAACCCGGTAGATGGACGGGTATA
DTA_48	TIR/hAT	22	new	CAACGAAAAAAATAGCACGCTATTTCGCCGTTATAACGCGGTTATAGCATATTCGGAAGGGAGATGTTACGTTTTAGCAAAATCGGCCGCTACGGTGCTAATCACGTAATTAGCGCGCTACACACGCTATAATGTTGTAGCGTTATACGTTTTAACGTGCAGACCATGCAAAACTGAAACAACCACAGCCCAGCCGGCCCAGCAGGCCAAAACCAACCCACGACCACTACCTTTCTCACTCTTTTTATCTTGAAACTGTTTGAGACTCACAATTTTTATGTCCTAGATTTGGCCCTTATGCATATATTGCTTGCTCCTCGGAAAAAATTAGTTACTTAAATACTTTATTTCTAGATATATTTGATTTTTTTTGCAAACGCTATTTCGAAATATAGCACG…
DTA_49	TIR/hAT	9	known	TAGGGATGAAAATGGAGTGGAAAGTTTCCGCTTTTCCGGAGGAAAAATGGAAACGGAAAGGAAATATGAAAACGGAACCGGAAATTTGCAAAATGGAAATGGAAGTGGAATCTTTTATGCAGAAACAGAAACAAAAAGGGAACGGTGTTTTCCGGTGGAACAGACGTGGAAACGGAACTTTCCGTTTCCGTGAATATGGAATTTCCGTTTCTACTACAGGCCCGTGGCTGCTTTATAGCCCAATTACCAAACAACACACAATGACACAATGAGCAGACTGGATCATTTGAGGACCAACATTTACTTCCACACACATTCTCAACTATTCACAATACGGAATTGTCATGTACTATTACAATACTACCCTATGTTGCCAACACAACCATATTATCATGTAGC…
DTA_51	TIR/hAT	2	new	CTCGAATGCACCGATACGGATACGGGTATCAGTATCGGGCCAATACGGATACGTAAATTCGTCATTTCAAAAAAGTGCCAATACGGATACGTTGTAGCTACTCAAAGCAATCTGGAGGAGATGAGAATAATAGATCTTCAGAGATCGGAGAAGAAAGAAGAGGTGAGCTTGGCTGGGCAGGAGAAATGGAGAAGAGAAGTGTCCATACATGGCTGCTGCCGTGCTGCGTGAGAGGGGACGTTGGTGAGTAGGAGGAGGAGCTCGTCACTGGCTAGCCGCCGCCGCCGCTGGCCCTAGGACCTGGGTGAGCAGCCGCTGGTGACACAGCTGCCGCCTGGTGTGAGCATGGGAGGGAGGAAAGACGCTGTAAGGGAAAGGATGGGGGGCATCGAGGCACTA…
DTA_53	TIR/hAT	6	new	CAAGCTTCAAAATATCGGATATCGGGTCCGTATCGCTTTGGCTTTGACATATCGGATGTCGGATATCGGGTGATATATCGGACGACATGTAGATATATCGGTCTCTAGTTTTTTTCATTATTCTTGTTCAAAACATTTTTTAGTAAAAGAAAATGTATGATGTCAATGCTTTAACATAGCACTTTTAGATTCCTAGTTTATTGATTTGTTTATTAAGAAACTATTAAGGAAAGATTCACAAAATCCTTATTCTATGATTAAAAACAGTACGATATATATGCATTTGTATGAAACATTGTGAATGACTTCGATAATATATAATGAAGTTGTAAATGCACAATCTTATTTCAGTACTATCCAATAAATAATTGTTTTCATGTACGTATCGTTCTATATCGC…
DTA_54	TIR/hAT	4	new	TAGGGATGAAAATGGAGTGGAAACTCTCCGTTTTTCCAGAGGAAAAATGGAAACGGAGAGGAAATATGAAAACGAAAATGGAAATTTGCAAAACGGAAGTGGAAATGGAAATTTTATGCGAAAAGGGAAACAAAAACAAAATGTTGTTTTCCGGTGGAACACACATGGAAACGGAACTTTCCGTTTCCGTGAATATGGAATTTTCGTTTTACTATTGACCTATGTATCCTTTGTGGCCCAACCACGAAACAAGACACAATGACACAATTAGTAGAATGAATATGAGGCACAACTTCTACTACCACACATGTACTCAGCTTCACTCTATACATAATTGTTCAATACTACTACAATACTACATTAAGTTGCTAACATAATGATATTATTTTGTAGCCATGT…
DTA_55	TIR/hAT	5	new	GAGAAAAGTATGTTTTTAGTCCCTCAAGTTTCCAAAAAGTACAGACTTGGTCCCTCCATATTTTTTGGTATACATTTGGTCCCTCAAGTCTGAAAACCGGACAAGTTTGGTCCTAAACCAGATTTTGACCCCGTTGACCTGGTTTGACCGCCACAAAACCGCCCGATGAACAGTAAATTTGAGTTTTAAAAAAACTTCAATAAAATCTGAAATTTTTTGCGGTCCAATATGCTTACATGCGGACCCCAAAAAATTTCAGTTTTTTTAAGTATTTTTTAACTCGAATTTACTGTTCATCGGGCGATTTTGTGGCGGTCAAACCCGGTCAACGGGGTCAAAATTTAGTTTAGGACCAAACTTGTCCGGTTTTGAGACTTGAGGGACCAAATGTATACCAAA…
DTA_56	TIR/hAT	2	new	CATTTTTCAGGAAATCGGTAACTGGTAGCTGCTCGGCCTGTTTGGGAGTAGCGATTAATCAGTGAATCGGCCTATTAACTGGATTAACCGGTCGATCATTAATCAGTAGATTAAATAAGAACTTGCCAACATATATCTAGTTTTTTTATACGTATTATACCATACTCCCATGCTCTCCGCTATGTAATATACTAAAATATGCTACCGATCCCTAGCTATGGAGGAGCGAGAGGAGGATAGGAGGGGTCACAGGCCAAAATTTTGGGATTTGTTTGCCCACAAGTAAATGGGCCGGTAGCGATTAATCGGCCTAACAACCGATTAATCAGTGTTACAGGCCAATTAATCGGCCTGACAAGTTAACACGACGAATAGGTGTTATTCGATTCGGCCACCCTA…
DTA_58	TIR/hAT	5	new	TAGGGATGAAAATGGAGTGGAAACTTTCCGTTTTTCCGGAGGAAAAATGAAAACAGAGAGAAAATATCAAAACGGAAACGGAAATTTGCAAAACAGAAGTGGAAGTGGAATTTTTTATGCGGAAATGCAAAAAAAAAACAGAACGGTGTTTTCCGGTGGAACAGGCATGGAAACGGAACTTCCCGTTTCCGTGAATATGAAATTTCTGTTTTTACTATAGACCTATGGCTGCTTTGTAGTCAAACCACCAGACAACACACAATTATACAATGAGTAGAATGGATCATTTGAGTCCAACTTCTACTACCATACATGTACTCAGTTTGACCCTATATGCAATTGTCTAGTACTACTACAATACTACGCTAAGTTGCTAACATAATGATATTATTTTATAGC…
DTA_59	TIR/hAT	2	new	TAGAGCTGGAAAAAAAGCTCGAAGCTCGCGAGCTAAACGAGTAGCTCGTGACTCGGCTCGAATCGATTCGAACTCGAACAATAACGAGTCGAGTCGAGCTTTAGTTTTAGATCGTTTACATGCTGAGTTAAACGAGCCGATCTCACAAGTACTCGTATAACTTGTTAGGCTCGGTAAAAGTATCAGCGTTTCTTGACAAGTAGTAAAAAATAGCCACTAACACCTTGCGTCCAAGCACAAGGCCCAACCGCTCAAGGCCTAGTCACCCAGGAGACTCGCACGTACATGACCATATATGTACATGTTAAATTTCCAGTTAACCTTTTTGTCGTATTTGTAATGTTTTATGTTCATATCTTTAACGAGCTTAACAAGCTAAACGAGCCAGCTCGCGAGTTA…
DTA_60	TIR/hAT	4	new	TAGGGCTGGAAAAAAAGCTCGAAGCTCGCGAGCTAAACGAGTAGCTCGTGACTCGGCTCGGATCGACTCGAACTCGAAGAATAACGAGTCGATCCAAGCTTTAGTTTAAGATCGTTTATATAACGAGTTAAACGAGCCGATCTCACGAGTACTCGTGTAACTCGTTAGGCTCGGTACAAAAGATCATCCAAGCATCATGTGCCCCAGGTGCACAACACAACGCCTAGAAGTTCAAGGAAATTACAATTGTTTGGTCATTATATGTAACTTACTTGCTGATCATTATGGTCATGTATAATTGTTTGTGGTTAATGCTCATGTACATGGTACTGTCTTGATGGTACTACCAATTGTAAGTTAAGATCGTACATGCTTATAATTGTTTGTGAACATTGCACC…
DTA_64	TIR/hAT	4	known	TAGGGATGGCAATGGATACCCATTACCCGCGTACCCTGCGGGTAAAAACCCTATTAGGGCAAGGGTATGGGTCAAAAAATACCCATGGGAACATAAATAGGAAAATTTCATACCCATCGGGTATAGTGGGTATGGGTATGGTTTAGTATAACCCATACCCATGTACCCATTTACCCGCATATATTCTGACAAATAGACCTTATATATTATTTATTCACATAGTAAACATATTATATATACATAAATTCGACAAACCTAACAAGACCTCATCATGCATTCATGTAGGCCCCCGCACCACAATAGCTAGCCCATAAACAAGTATGCGTTGATGTCATGATGTGTTGTTGTTTATAAATTATTGTTAAAGTTGTTGTTTATGACTATGTAATGCTCAAATTG…
DTA_65	TIR/hAT	16	new	TAGGGATGGCAACGGGGCCCCATACCTGCCAAACCCGTGGGGATTTCATCTATTAGGGGGTGGGGATGGGCGAAAAACATCCCCATGGGAATATTTACCAAACTAATTTATTCCCCATAGGGTACAACGGGGATGGGGACGATATCCTATTCCCCAGACCCAATACCCATCGGGGACCCGGTTAGTAACTGTGACACTGCGGTCAACCATAAAATATTCACAAACAAACTTGTGAAAACAAAAAAAAGCTCTGAAAAAGCTTAAACCAATCTCACATCCTCACCTCAGCTGCCACCATGACCAAGAAGTCAATACGAGCTAGATAGGCATTAGCAGGACAAGGACAACACCATGTATGTATGTTGATTATAGGGTGTCATATTATGTATATGAGTATTT…
DTA_66	TIR/hAT	3	new	TAGGGATGAAAATGGAGTGGAAAGTTTCCGCTTTTCCGGAAGAAAAATGGAAACGGAGAGGAAATATGAAAACGGAAATGGAAATTTGCAAAACAAAAATTAAAATGGAATTTTTTATGCGGAAACGGAAACAAAAATGGAACAGTGTTTTCTGGTGGAACTGACGTGGAAACGGAACTTTTCGTTTCCGTAAATATGGAATTTCCGTTTCTACTATAGGCCTATTGCTGCTTTTTAGCCTAACTACCAAATAACACACAACGACACAATGAGTAGAATGAGCAGAATGGATCATTTGAGGACCAACTTTTATTACCACACACGTACTCAATTAGACCCTATACGGAATTGTCATGTACTACTACAATACTATCCTATGTTACTAACACAACCATATTA…
DTA_69	TIR/hAT	2	new	TAGACCCGCGCATGGGCAGCCCGGCCCGACGACCCGGCCCGAGCCCGGCCCGAAAAACCCAGGCCGGGCCGGGCCGGGCTTGACATTCGGGCTGGGCTTGGGCTTTGTTTTGCAGCCCGAAAGATAGTTCGGGCCGGGCTCGGGCTTCAATTTTTCTGTATTTTGGGCCGGGCTTTCGGGCTTCGGGCCGGGCTTACACGTGCGCGTACTAAAAAACAGCATTCGGGCCGGGCTTTCGGGCTTGATTTTGGGCCGGGCTCGGGCTTCAACATAAGGAGTATTTCGGGCTTCGGACCGGGCTCGGGCTTGAGAAATGAAGGTCGGGCTTTTACAAGACCGGCCGAAACCCGGCCCGGCCCGATGTTTGCCCGGGTTTA
DTA_70	TIR/hAT	4	new	CAATGTTCAAGAAAGCGTTTTTAGGCGCCGCTTAAGCGCTAAGCGACAGCTAAACGCTTCGCTTCTGCCCTAGGCGGAAGTTTTAGCGTTAAGCGAAAAAAGCAGGATTTAGCGGCCGCTTTAGCGCTGAGCGCGCTTAAGCGTTCAAAAAGCAAGAAATGGGCCACGGGCTGGAGGTAAAAGGTGGGTATAAAGGCTTGGCCCAATACTGGCCTGTTCCGCTAGGGTTTACTGGGTTAGAAGGGGAGGGGGGAGAAGAGAGCTCCAGTGGCAGCTGCTCCTGTTCTGCATCCAACTCAGCTCCATGCATTCTTCCTTCTCATGCCCGAACTGGATCTGAACTACTACATGGGCTGGGCTGGGGCTGCTGTTTGGCTGCTGCTGCTGCTTGCCTGCAGC…
DTA_71	TIR/hAT	4	new	GGAGTATTTGATAAAAAACTACCACATTAGTGGTTACCGTCCCACAGAACTACCACTTTCAAAAAAGTGGCCGATAACTACCAATTTTTTTTAATTTTATGACTAAAAACTACCACTTTTGAAAAATGATCCGTTTAGACGATTTAAACACGTTTATGACATGCGGGGCCCACCCATCAGGGCTGACGTGGCGGCAAAGTCAATTATGTTTACTTTGACCGTTACGTTGACTGTTATTACAAGTGGGGCCCACCTGTCAGCATCACTCTTCTTCTTCCTCCTCCTCCTTTCTCTCTTTGCCGTTTCCTCAAACACCTTGTGTGCACCCGCGAGCTACCTCCGCCGTCCTCCACTGCCGGCGCTCACCTCTCCCCATGCCTCGATCCTGTCTGGAAAGGG…
DTA_72	TIR/hAT	22	new	TCAACATGGCAACAGGGACGAAACCCATCGGGTTTTGCCTTCCCAAACCCATCCCCACGAGAAAATCGTAAACCCGTCCCTGTCCCCATCACCGTGTGCGGGGCTAGTTTTCTGCCCGTCCCCTAAACCCATCGGGTTTCGGGGAACCCACGGGGAACCCACGATAAAATCAAAATATTTAAACAAACATAGTGGCGACAAAGAATAACATTTCAGCAGCAAAACAAGCACATTTCAGCAGCATAACTTGAGTAAATTTCAACAACAAAAATAATAGATGGTTCAACAGCTATATAAGTTCTGAAATAGAACTTATAGTTCACAAATCACTTTAAAGTTGGAATCATCATGGCATCTTTCACATCTCCAAGCCTCCAAACGACCATCTTCAAATCTTCC…
DTA_73	TIR/hAT	10	new	CTCGAATGCACCGATATGGATACGGGTATCAGTATCGGACCAATACGGATACGTAAATTCGTCATTTTGAAAAAGTGCCAATACAGATACGTTTTACTATTTATTTATTATTTTTTTTAAAGGATTCAGAATGTCAACCGTGACGTTTTTACATGCATGGATTCCATGGTTCCCTGTCTTCTTTAGCAAATGAGCAGAAACTCTAGAGTAGCTACTCAAAGCTTCATGACCACAGTAGTCGCATTTTCATTTAGTGTTGCCCCCCTCCAGGTGATTTCTCTATGATTTGAACATGGATCCACAATGGTGCCCTTAGATTTGTAGGTACAGTAGGAGGTTCAGCAGGAGGAGCCATCTGATGAGAAAAATGAGATCTTCACAGATCAGAGGAGAAAGAAG…
DTA_74	TIR/hAT	3	new	TCAAGATGGCAACGGGGACGAAACCCACCGGGTTTTGCTTGCCCAAAACCATCCCCATGAGAAAATCGCAAACCCGTCCCCGTCCCCATCAACGTTCCTGGGGTTAAATTTTTGCCCGTCCCCTAAACCCGTCGGGTTTTCAAAAGCCACGTGGAACCCATCCCCACGAGCAGTCAATGAAAACAACAACATTTGAAAGGAAAACAGGAGCATATTACAACAGCAGGCGACGGATGGGGGACCTAGGTTTAGGTTTAGGTGTTGTGTTGTGCGAGAGAGAGAGAGGCCTGAAGAGCGAGCGACACTGCAGTGGTCGGGCGAGGGGTTAGTTTGTACTCCAGGGCCTCGATGCTGTGGGGCTCGGCTGCTCGGGCACTGTGGCTTTGGGCCACTTTAGTC…
DTA_77	TIR/hAT	2	new	CATACCTGGCCAAACGGGCCGGCCCGGCCCGGCACGGCCCTTCGTAATCGTGCCTGGCCCGGCACGGCCCGCCAGGGCACGATTACTATACGGGCCGTGCCGTGCTGGCCCACGTGCTGCGCCCTCAGGCCCAGGCACGACCCAGTTAGTAAACGGGCCGGCACGTTGGCCCGTTTAGCACGGTGGGCCGCATATTTTCAGTCTATTATTTGACGCACTGAGCGTTTTTAGCCTATTTTTACATGTTGGGCCATATATAGATGTATAAAAAATAAAAATAAACTTAATCGGGCCGTGCCGTGCCGGCCCGCGTGCCCAGCCTCCAGGCCCAGGCACGGCCCAGGGCATGCCGCGTGCCGGGCCCGGCCCGTTTAGCCCATGTCGTGCCTGGCCCAAGGC…
DTA_79	TIR/hAT	2	known	TAGGGCTGGGAAAAAAGCTCGAAGCTCGCGAGCTAAACAAGTAGCTCGTGACTCGGCTCGAATCGACACGATCTCGAAGAATAATGAGTCGAGCCGAGCTTTAGTTTAAGATCGTTTATAGACCAAGTTAAACGAGTCAATCTCACGAGTACTCGTGTAACTCGTTAGGCTCGATACAATAGACCAGCCACTCCCAATACAAAGAAAGATCAGCCACTAAACAGCCTACATCCCAGGCGCACAACCCAAGGCCGAGCAGTGAAGGCCTAGCCTCCTAGGAGACTCACGCGTTACAAGAAAATTACAATTGTATAGTGATATATATGTTTAATATATACATAATCATTTTTATCATATTTGAGGGCTTTATGTTTATATCTTAAACGAGCTTAACAAGCT…
DTA_83	TIR/hAT	4	new	TAGGGCTGGAAAAAAAGCTCGAAGCTCACGAGCTAAATGAGTAGCTCATGACTCGCCTCGAATCGACTCGAACTCGAAGAATAACGAGTCGAGCCAAGCTTTAGTTTAAGATCGTTTATAGACCAAGTTAAACGAGCCAATTTGACGAGTACTCATGTAACTCGTTAGGCTCTGTACAAAAGATCATTCACTCCCAATACAAAAAGAGATAAGCCACCCAGCACCTTACGTTCCACGCGCACAACACAAGGCCCAGCCGCCTAGAAGACTCATGCGTTACAAGAAAATTACAATTGTTTAGTGATATATATGTTTAATATATACATAATCATTTTTATCATTTTGAGGGTTTTATGTTCATATCTTTAACGAGCTTAACAAGCTAAACGAGCCAACTCG…
DTA_89	TIR/hAT	3	known	TAGGGCTGGAAAAAAGCTCGAAGCTCGTGAGCTAAACGAGTAACTCGTGGCTCGGCTCGAATCAACTCGAACTCAAAGAATAACGAGTCGAGTCGAGCTTTAGTTTAAGATCGTTTATAGACCAAGTTAAACAAGCCAATCTCACGAGTACTCGTGTAACTCGTTAGGCTCGTTACAAGAGATCAGCCAAGCACCCTGCATCCTAGGCGCACAACACAAGGCCCAGCCGCGCAAGGCACCTTACTAATATGAAAAAAATTATTACTTGCGGATGCAAAGTGTACATATTAAACATGTACAATGTTCACAAACAATGTTCATTTTTATCTTATTCGTAAGGTTTTATGTCCATATCCTTAACAAGCTTAAGAAGCTAAACGAGCCATCTCGCGAGTTATA…
DTA_92	TIR/hAT	9	new	GAGAAAAGTATGTTTTTGGTCCCTCAAGTTCCCACAAAGTATAGACATGATCCCTCAAAAAAATTTGGTATACATTTGGTCCCTCAAGTCTCAAAACCGGATAAGCTTGGTCCTAAACCAGATTTTGAGCATGTTGACCGGGTTTGACCGCCACAAAACCGCCCGATGAATAGTAAATTTAAAAAAAACTTAAAAAAAAATGATAAATTTTTTGCAAGAGCCCGTCCGATCTCATTTCAGGACAAAATTTTCGTCGCACCTTGCGCACTTAAGCATATTGGACCCCAAAAAGTTTCATAATTTTTTGAATTTGTTTTGATTTTTTTCGAATTTACTATTCATCAGGCAGATATTTTTGTTTTGTTTTTGCCTTGAGCTTCTCGCGTGCCGAAAGAGCCT…
DTA_94	TIR/hAT	4	new	CAAGGTTTTGGTTACCGAATGAGGCAACTTTACCGAGGGGGACGGATAAATGTGGTTACCACGGTTACCGAGAAATACCGAAAATATTTCGAGCGAATTTTATGGTTGAATTTTGAATTCAGATAAGTGAATGAACGAATATTCGAACCAGAGACCTCTTAAAACAGGAACTAGGTTGCTACCAACATGCCAGAACCAACTCTCATGGTATTAATTAGATCCTACGTACTTTACTGTAAATCGAGTGTTTAAATTCAAAAATTTCAAAAAACTGGTATTTTTTGCTCGGTATGGCGATTTACCCAGGGGTACGGAAATACGCGGTAACCATGGGAAATCTTGAAATTTCGACCGGTAACCAAAACCTTG
DTA_95	TIR/hAT	2	known	TAGGGCTAGAAAAAAGGCTCGAAGCTCACGAGCTAAACGAGTAGCTCGTGACTCGGCTCGAATCGACTTGAACTGGAAGAATAACAAGTCGAGCCGAGCTTTAGTTTAAGATCGTTTATAGATCAAGTTAAACGAGCCAATCTCACGAGTACTCGTGTAACTCGTTAGGCTCGGTACAAAAGATCAGCCACTCCCAATACAAAGAAAATCAGCCACTCAGCACCCTATGTCCCAGGCGCACAACACAAGGCCTAGCCGTTGAAGACCCAACCGCCTAGGAGACTCATGCGTTACAAGGAAATTACTATTGTTTAGTGATATATATGTTTAATATATACATAATCATTTTATAATATATGAGGGTTTTATGTTCATATCTTTAACGAGCTTAACAAGCTA…
DTA_96	TIR/hAT	4	known	TAGGGATGGCAATTTTATCCATGGATCTGGATACCCATGGATACCCGACACGGTTTGGCAAGGGTATGGAGCGCATTTCTGCCCATGGGTCCGTGGATGTGGGTACCCACGAACAGCCGGGTTGGGCACGGTTATAGTTTGTGCTCCATGGATATCCAATGGATACCCGTATGACATGTGGGGCGATATGCCTGTGACAGTAGAAAGAGCGAATCAATGGGAAATGGCAGGCAATATGCAACTGGTGCCATAAGCTATATGCTGCAAAATCAACCTCTTGCATGTCACACTTAAGGACTCGTCATATTACTTGTTGCCTACTTATGCATGTAGTTTATGTTGTCATTTGTGAGTGAATGATGATGAGTTAATTTGATCTTTGGGAAGGCTTCATGCTAA…
DTA_98	TIR/hAT	8	new	CAACGAAAAAAATAGCGTGCTACAAAATATAGCGTGGTCCTTCTTTAAATGCTACACAAGTTATAACGCGCTAATAGCGTGCTATATTTCAGAATAGCGTTTGCAAAAAAATGCCAAATATATCCAGAAATAAAGTATTTCAGTAACTTCAGACAACATCATAGAGAGACATAATTTAGCCATAGATAGGAAGCATAAATTTTAAACTGAATCTCAAACTTTAGTCAATCTATTCAACATATAAACTCTGAACATTGAGCACCGAGCCTATATCTACCATGCAGTAACCACCAAATAAACCTGCGTTGGCCTACATCTACTTTGAACGCTATAACGCTACACGCTACAACGTTATAGCGGCCTGTAGCGCGCTAATTACGTGAATAGCGCCGTAGCGGC…
DTA_99	TIR/hAT	4	new	TCAAGGTGGCAACGGGGGCAGGGATGACCGGGGATGACTCCATCATCCCCGCCCCGATCCCCGCCAATCCCCATACCCGCGATCCCCGTGAAGCTTCGCGGGGACAAAACGCCCCCCATCCCCGTCAATATCGGGTACCCGGTACCCGTCGGGTATCCATGGGGATTTCAAAGCTGACACGGATAGGTGAGATTGGTGAAGACATGGTTGTTGGGAGAGGTGCAGAAAAATAATTGTGTGAAATATCTAGGTCTTAATCTATATATAATGCATTTGTAGTACGCATGGCATAGTTTTCGGGTATCCATGGAGTCCCCACGGGGGAATTTTATATCCATCCCCGCCCTGTGAGACTAACGGGTACCCGCCAGACAATACCCATGGGGATAATTTGTCCCC…
DTA_100	TIR/hAT	2	new	TAGGGGTGGCAATGGGGCCCCATACCCGCCAAACCCATGGGGATTTCATCTATTAGGGGGTGGGGATGGGCGAAAAACATCCCCATGGGGATATTTGCAAAACTAATTTATTCCCCATAGGGTACAACGGTGATGGGGACGATATCCTATTCCCCAGACCCAATACCCATCGGGGACCTGGTTAGTAACGGTGACACAGCGGTCAACCTTAAAATACTCACGAACAAACTTGCAAAAACAAAACAAAAAGCTCTGGAAAAAAACCTTAAACCTATCTCACGTCCTCACCTCAGCTGCCACCATGACCAAGAATAAGTACGACCTAGATAGGCATTAGCAGGACAAGGACAACACCATTTATGTATGTTGATTATAGGGTGTCATATTATGTATATGAGT…
DTA_101	TIR/hAT	3	new	GAGAAAAGTATGTTTTTGGTCCCTCAAGTTCCCATAAAGTATAGGCTTCGTCCCTCAAGATTTTTTGGTATACGTTTGGTCCCTCAAGTCTCAAAACCGGATAAGTTTGGTCCTAAACCAGATTTTGAGTATATTGACCAGTTTTGACCGCCACAAAACCGCCCGATGAACAGTAAATTTGAAAAAAAAAACTTCAAAAAAATCTGAAATTTTTTGGGGCCGAATATGCTTACATGCACAAGATGCGAACAAAATTTCAGGCTCTTTCGGCACGCGAGGAGCTCGTGGCAAAAAGAAAACAAAAATATCTGCCTGATGAATAGTAAATTCGAAAAAAATCAAAACAAAATCAAAAAATTATGAAACTTTTTGGGGTCCAATATGATTAAGTGCGCAAGG…
DTA_104	TIR/hAT	2	known	GGACAACGCTAACGCTCACACGTGTGGTGGGAGCGAAATCCGCCCACACGCCCTATAACACACAGACTGCGCCACGTCACCGCATGCATGCGTGTGAGAATCTTTTTGGATTTTCAGTTTTTAAAATTTTTTATCTCTTAAATAAAAAATCCGAATGAAGATCAGATATCACCATTAAATCCCTCGCGACGAGATCTTCCAAACTAGATCTCATATCAATATATTTCGATGATTTTTTGGGGTTAAAAGTTGCCATGTCTATTGTACATGAATTGCCATGATGTTTACACTGAAGTTGCCATGATATGTTTCAGTTATTTTCTTCTACATTTAAAATTAAATTTTGACATATTATAAAACGGGGAATTAAGAAACTAGATTTGCCATGAACTATAAACT…
DTA_108	TIR/hAT	2	known	CATGGTTTTCACGTTCAATGAGATTTCGGTGAAATTCACTGAATTTCAGTAATTTCAGCAGACACTAAAATATTACATTTCGGCCAAAATATTTCAGCAATTTCAGTATAGCACAACAATTCCAATATTTTTCAAAATATATTTTAAATTTTTCAATTTTTTAATTGAATTCAAGTTAATATTCCGGTCATTTGGCTGAAATGGGAACTGAGTGATTTCGGTTGGTGCTGAAATTTTTCTGAAACTGAAATTGAAATCCATG
DTA_110	TIR/hAT	2	known	CAAGGTAGTCAGAATCCCGATTCGACTCTAGAATCCTACGACTTTACGACCCTATAGAAACTTGTCGATCCAAGTCCCACTATGAATCCGGATCAGGTAGAATCCATGTTGAGTCGCGATCCAAATCATAGAATCCTGTACAAAACTGCAGAATCACGAGTATGCTATGGACTATGTCCGATTCTACTAATTTATCTAAGCCATTTGTTTAATTGTAGCAGAATAGTATGCAATCGTCCAAACCCTTTTTCACATGTCTCATGGCCCTTTATTCCCCTCCCATGCCAAAACACTAAGCCGCCAACATCTTTGTTCTGGCTCTCAGAAACCCTAGATCAAATTTGAGGATCAGGCTTGTCGACGGATTGAATTGGCGTGAGAAGGAGGAAGCGGCAAGAT…
DTA_116	TIR/hAT	3	new	GGAGTATTTGACAAAAAACTACCACATTAGGGGTTACCGTCCCACAGAACTACCACTTTCAAAAAAGTGACTGATAACTACCAAAAATTTCTAATTTCGTGACTAAAAACTACCATTTTTGAAAAATGGTCAGTTTAGACGATTTAAACGTGTTTATGACACACGGGGTCCACTCGTCAGGGCTGACGTGGCGACAAAGTCAACTCCGTTTGTTTTGACCGTCAAGTTCACCGTTATGACAAGTGGGGCCCACACGTCATCATCAATCTTCCTCCTCCTCCTCCCGTCTCTCTCAGGCATTTCAACAAGCACCTTCTGTGCATCTAAGGGAAGGAGGCGAGGTCGCGTTGGAGCCAAGGCTGCGTCCTGGCTCTTGTCCTTGACCGTCGCAACGGCAGC…
DTA_118	TIR/hAT	2	new	TCAAGAAGGCAACGGGGAAGAAACCCATCGGGTTTTGCCTTCTGAAACCCATCCCCATGAGAAAATCACAAACCCGTCCCCGTGCGCGGGGCTAGTTTTTTGCCCGTCCCCTAAACCCATCGGGTTTTCTAAACCCACGGGGAAATTGGCATATTTAGACAAATATAGTAGCAACAAAGAATAACATTGCATCAGGAAAAATAGCATATTTCAGCAGCATAACTTGCGAAAATTTCAGCACAATACAATAGTACATTGTTCAACATGTACAAGAAGCATATGTCAACAACATAACTTGAGCAAAAAGAGTAATAACAGCAGCTACAAGGAGCAAATTTCAGCACAATACAATAATACATGGTTCAACAACTATAAGGAGCATATTTCAGCAGCATAACT…
DTA_119	TIR/hAT	3	new	TAAACCCGGGCATGGGCAGCCCGGCCCGACGACCCGGCCCGAGCCCGGCCCGAAAACCCGGGCCGGGCCGGGTCGGGCTTGACATTCGGGCTGGGCTCGGGCTTTATTTTGCAGCCCGGAAAATAGTTCAGGCCGGGCTCAGGCTTCTGTTTTTCTGTATTTCAGGCCGGGCTTTCGGGCTTTGGGCCGGGCTTACACGTGCGTATACTAAAAAACAGCATTCAGGCCGGGCTTTCGGGCTTCGGGCTTGATTTCGGGCCGGGCTCGGGCTTGAAAACAGGGAGTATTTCGGGCTTCGGTCTGGGCGGGCTTGAGAAATGAACGTCGGGCTTTTACAAGCCCGGCCCGAAACCCGGCCTGGCCCGACGTTTGCCTGGGTTTA
DTA_120	TIR/hAT	2	new	TATACCTGGCCATCTGTCGGGCCGGGCCGGGCCTACCAAAGCCCGATGCAAAAAAACCCAGGCCTGAGCCCGACCCATGACGCTAAAAGCCCGCCGGGCCTCAGGCCCGCGGGCTGAGCCTCTTCGCGAATATGACGGGCCCGGGCCCGGCCTGGCCCGGTCGTCAGGCTTGAAATCTTGGCCCAAGCCCGGCCCATGGACAAGGGTCGGGCCGGGCCGGGTCGGGTCGGGCCGACCGGGCCGGGCTGCCCATGGCCAGGTCTA
DTA_121	TIR/hAT	4	new	CAGGGCCGGCCCTGAGGGGGGGCAAGGGGGCGGCCGCCCCGGGCCCCCACTGTGGAGGGGCCCCCAATTATGTATTGCATTAGGCCTATAATTTCATGGGTGAAGTAAAAAAAAGATCATTAGGGCTGGCCCATAGCCCAAGTAGTAGCAGCTCTCGTGATGCAGCGTGACTTACATCGCCGTAACTCACGCATCTACTCACGGGGTCCACCCAGAAACCCACGCATGCATCGCCATCATGTACGCAGCAGCCGCCGCCTTTGCTCCTCCTCCTCACGCCCAGATTATGACAGATGAACCAAAGCTTGCTCAAGGAGGAAGCCCAGATCTCAAGGGACGGAGCGACGGGTGCGCGCCGGAGATCAGCGGCGGACCGGAGCTGTTGTGTGTCGTCTGTAG…
DTA_123	TIR/hAT	5	new	TAGGGATGGAAATGGGGCCCCATACCTGCCAAACCCATGGGGATTTCATCTATTAGGGGGTGGGGATGGGCGAAAAGCTTCCCCATGGGGATATTTAATAAACTAATTTATTCCCCATAGGGTACAACGAGGATGGGGATGATATGCTATTCCCCAGACCCAATACCCATCAGGGACCTACTTTTTAACTATGACATTGCGGTCAACCTTAAAATATTTACAAACAAACTTGTGAAAACAAAAAAACTCTGAAGAAAATCTTAAACCTAACCCACATCCTCACCTCGGTCGCCACCATGACCAAGAAGTCAGTACGACCTAGATCGATATTAGCATAACACGGACAACACCATTTATATTTGTTGATTATAGTATGTCATATAATGTATATGAGCATTT…
DTA_124	TIR/hAT	2	new	CATAGATTAAAATAGCCCGCGAAATAGCCGCAATAGCTGCGCTATAGCTGTCCGGGAGCCTCGCCGCTAAGCTATGGCTGCTGCCGCGAAATTCTCTACATATCCTCTAAATAGCTAAAATATCAGCAAAACCCTCCAAAATCATCTCTCCCACCAGAATTTTTTTCGCTATTTGCCGCGATTGCCCGCTATGGCGGCCGCAATAGCTGCTGGGAGAGGCCGCGGCGAAATCGTTTCTCCCGCGATCTTAATCTATG
DTA_126	TIR/hAT	2	known	TAGGGATGAAAATAGAGTGGAAAGTTTCCGCTTTTCCAGAGGAAAAATGGAAACGGGGAGGAAATATGAAAGCAGAAATGGAAATTTGCAACACGGAAATGGAAATGGAAATTTTAATGTGGAAACGGAAACAAAAACGGAACGGTGTTTTCCGGTGAAACACACGTGGAAACGGAACTTTCTGTTTCCGTTTATATGGAATTTCCGTTTCTACTATATATAGGCCCCCATGGCTACTTTGTAGCTCAACTACCAAACAACACGCAATGACACAATGAGTAGAACGAGCAAAATGAATCATTTGACTACCAACTTTTACTACCACACACATACTCAGCTAGCCCTATACGGAATTGTCATGTACTACTACAATAGTACCAAATGTTACCAACACAACCA…
DTA_128	TIR/hAT	4	new	CTATGTTTTTAAGGCGGTAAAGCGTCATAAGGCGGAGGAGGGCCGCTCTGACGCCTAAGCGCCAAGGCGAGGCGGTAAGGCGAGGCAAGGCGACGCCTTAAACATTGCAGGAAAAGAGTTATCGATAGGTCTGCACATATTAATACTAGAAAAAGAGCAATGGCTGAGAGATGGGCCACTACTTATGCACCTCCCAGTGGCCCAAAAGCCCATCTAGTGGCCATATACACCCCCGTGACCTAATTCCACTATCTCCTTCCCTTCTTTCCCACCACGGCGCCACACCCTTCTGGTCCTCCCTCCTCCAGTCCCCCCTCCTCTTCATGGCCCCACCCTTCTCCCTCACAGCAGCAAGCCCCAGGAGCAGCCACAACTAGGGCAGCCAGGAGCCTCCAGTCC…
DTA_129	TIR/hAT	2	new	CATTGTTAAGGGAATCGGTAACTGGTAGCTGCTCGGTTGGCTTGGGAGTAGCGATTAGTCGTTGTATTGGCCTATTAACTGGATTAATTAGTCGACCATTAATCGGCAGATTAAATAGGAACCTACCAACATATATCTAACTTTTTAGGTATTATAGTATACTCTCATGCTCTCAACTGTGTAATATACCTAATATGTTACGATTTGGTCGAACCCTAGCTATTGAAGTGCGAGAGGGGGATGGGAGTGGTCACGGGCCAAAAATTTGGCTTTGTGTGCCACTAAGTTAATGGGCCAATAGTGATTAATCGGCCTGAGAACATATTAATCTGTCTCACAGGAAAGTTAATCGGCCTGACAAGTTAACGCGGTGAATATGTGCTATTCAATTCGGCCATC…
DTA_131	TIR/hAT	7	known	TAGGGATGGCAATGGGTACCCATTACCCGCGTACCCTGCGGGTAAAAACCCTATTAGGGCAAGGGTATGAGTCAAAAAAATACCCATGGATACATAAGTAGGAAAATTTCATACCCATCGGGTATAGTGGGTATGGATATGGTTTAGTATAACCCATACCCATTTACTCATGTACCCATGTACACGCATATATTCTGAAAAATAGACCTTATATATGTTATTTATCCACATATTAAACATATTATATGTACATAAATCCGACAACCCTAACAAGACCTCATCGTGCATTCATGTTAGGCCGCCGCACCACAATAGCTAGCCCACGAACGAGTGTGCGTTGATGTCATGATGTGTTGTTGTTTATAAATTATTGTTATAAGTTGTTGTTTATGATCATGT…
DTA_132	TIR/hAT	3	new	CAAGCTTCAAAATATCGGATATCGGGTTCGTATCGGTTTGGCTTCGACATATCGGATGTCAGATATCGGGTGATATATCGGATGATATGTAGATATATCAGAGAAAACATGTCTAGTTTTTATTTCATTATTCTTGTTGAAAACATTTATTTTTAGTAAAACAAAATGTATGATGTCAATGCTTTAACATTACACATTTAGATGCCTAGTTTATTGACTTGTTGATTAAGAAACCATTAAGGAAATGTTCACAAAATCCTTGCTCTGTGATTAAAAACAATACGATATATATGCATTTGTACGAAACATTGTGCATGACTTTGATAATATATAATGAAGTTGTAAATGCATAATCTTATTTCACTACATTCTAATAAATAATTGTTATCATCTACATAT…
DTA_138	TIR/hAT	3	known	TAGGGGTGGGCGTAAAAACCGACCAACCGAATGCCGAACCGGTACCGAAACCGAATAAACCGAATTTTCAGTTTTTTATACTGCCACAATTAAATTCGGTTTTTAGATTCAATAACCGAATTTAAATCGGTCGGTTTGGTATTAAACTGATAACCGAAGAAGAAAACCGAACGAGGCTCCCGCGTATCGCCAAACGCTGCGATGTGACCGTCGACCGCGTGCGCGCGTCCGGCCACGCAGCGTACGAGCGGCCAAATATTTTAATTGTTTTGGAGGCACACATCTTGCGTGTCCAGCCACGCAGCTCTGTCCTATGTTCTGGCCTAATGCATGCATGCATGCATGCTAAGCCCGGTAGCTACTAGCTAGAGCTCGGTGTATAGGCCTGGCCCCTCCACT…
DTA_141	TIR/hAT	2	new	TAGGGATGAAAATGGAGTGGAAACTTTCCGTTTTTCCGGAGGAAAAATAGAAACGGAGAGGAAATATGAAAACGGAAACGGAAATTTGCAAAACGGAAGTGGAAATGGAATTTTTTATGCGGAAACGGAAACAAAAACAAAAACGGAACGGTGTTTTCCGATGGAACATGCATGGAAATGGAACTTTCCGTTTCCGTGAATATGGAATTTCTGTTTTTACTATAGACCTATAGCTGCTTTGTAACCCAACCACGAAAGAGAACACAACGACACAATTAGTAGAATGGATCTAAGACCCAACTTCTACTACCACACATGTACTCAGCTTGACCCTATACGCAATTGTCCGGTACTACTACAATACTATGCTAAGTTGCTAACATAATGATATTATTTTGT…
DTA_142	TIR/hAT	3	new	CAACGTTTTGGTTACCGAATGAGACAATTTTACCGAGGGGGACTGGTAAACATGGTTACCATGGTTACCGAGAAATACCGAGAATATTTCGAGTGAATTTCATAGTTGAATTTTGAATTCAAATAAGTGAATGGATGAATATTCGAGCCAAAGACCTCTCAAAACAGGAACTAGGTTGCTACCAACACGTCAGAAATAACTCTCATGGCATTAATTAGATCCTATGTACTTTACTGTAAATCGAGTGTTTAAATTCAAAATTTTCAAAAAAAGGGTATTTTTTGCTCCGTATGGCGATTTACCGAGGGGCACGGAAATACGCGGTAACCATGGGAAATCTTGAAATTTCGACTGGTAACCAAAACCTTG
DTA_148	TIR/hAT	2	known	TAGGGCTGGACCAAAAGCTCGTAGCTCGCGAGCTTAATGAGCGCTCGATAGTTCGGCTCGTTAAGCTCGTAGCTAGCTTCTTAAGGAACAGAGCCAATCATTGATTTCAGCTCGTTAATCTTAATGAGCTTAACGAATGAGCTAACGAGTTTCACGAGTAGCTCGTTAAGCTTGTTAATAACAACACAACACATATTTTCATCTTACGTGACAAACTTTTTGTAGCATCTCAGCCCATCTATTCAATCTAATTGACATATGTGGCAACAAACTACTGCATTTCTTTTTGTAGTCACCATATTTCATCTTGAAAACAACACCTACACATTCATCATGTATATCGTAACACATTATAATCTATTAACGAGTGCTCGTGAGCGCTCAAGAGCTTAACGAGCC…
DTA_149	TIR/hAT	2	known	TAGGGCTGGACCAAAAGCTCGTAACTCGCGAGCTTAATGAGCGCTCGATAGCTCGGCTAGTTAAGCTTGTTGCTCGCTTCTTAATGAACAGAGGCAATCATTGATTTCAGCTCGTTAAGCTTAACGAGCGATCTAACGAGTTTCACGAGTAGCTCGTTAAGCTTGTTATTAACAACACAACACATATTTTCATCTTACGTGACAAACTTTTGTAGCACCTTAGCCCATTTATTCAATCTGATCGACATATCAGGCAACAAACTACTACATTTCTTTTTATAGTCACCATATTTCGTCTTGAAACCACACCTACACATTCATCATGTATATCATAACACATTATAATCTATTAACGAGCGCTCGCGAGCGCTCACGAGCTTAACGAGCTTCAAACGAGCC…
DTA_150	TIR/hAT	2	new	TAGGGATGGAAACGGGGCCCCATACCCGCCAAACCCATGGGGATTTCATCTATTAGGGGGTGGGGATGGGTGAAAAACATCCCCATGGGGATATTTACCAAACTATTTTATTCCCCATAGGGTACAGTGGGGATGGGGATGATATCCTATTCCCCAGACCCAATACCCGCCGGGGACCCGGTTAGTAACTGTGATTCTGCGGTCAACCTTAAAATATTCACAAACAAACTTGCTAAAACAAAAAAAGCTCTGAAAAAAACCTTAAACATATCTCACATCCTCACCTCAGCTGCCACCATGACCAAGAAGTCAATACAACCTAGATAGGCATTAGCAGGACAAGGACAACACCATGTATGTATGTTGATTATAGGGTGTCATATTATGTATACGAGTATT…
DTA_152	TIR/hAT	3	new	CCGAAATGATAAATCCCGAATGTTTGGAATTTAAGCATGGCAATCCGAATGTTATTCATGGCAACTTTAGTTCACGCGGGGTTGGCAACCATGGCAATTTTCGGACAAAAAAATAAACTGAGACAAAGTTGGCATGTTTTAACAACTAAAGTTGCCACCTCGCCTCAACTGAAGTTGCCATTAAAAAACATTCGAGATGACATGCTTAAAATCCGAACTTTCGGGATTTATCGGGGTCT
DTA_154	TIR/hAT	2	new	CAAGGTTTTGGTTATCGAATGAGGCAATTTTATCGAGGGGGACTGGTAAACGTGGTTACCACGGTTACCAAGAAATACCGAGAATATTTATTTCGAACGAATTTTATAGTTGAATTTTGAATTCAAATAAGTGAATGAACAAACATTCAAACCAGAGACCTCTCAAAACAAGAACTAGGTTGCTACCAACACGTTAGAACCAACTCTCACGGCATTAATTAGATCCTATGTACTTTACTAAAAGTCGAGTGTTTAAATTCAAAAAATTGGTATTTTTTGCTCGGTATGGGGATTTACCCAGGGGCGTGGAAATACGCCGTAACCATGGGAAATCTTGAAATTTCGACCGGTAACCAAAACCTTG
DTA_157	TIR/hAT	4	new	TAGGGCTGGAAAAAAAGCTCGAAGCTCGTGAGCTAAATGAGTAACTCGTGACTCGGCTCGAATCGACTCGAACTCGAAGAATAACGAGTCGAGCCGAGCTTTAGTTTAAGATCGTTTATAGACCAAGTTAAACGAGCCAATCTCACGAGTACTCGTGTAACTCGTTAGGCTCGTTACAAGAGATCAGCCAAGCACTCTGCGTCCTAGGCGCACAACACAAGGCCAAGCGGCGTAAGGCACCTTACGAATATGAAAAAATTATTACTTGCGAATGTATCCTTAACGGGCTTAACAAGCTAAACGAGCCAGCTCGCAAGTTATTCAAGTCGAGCCAATCTGGGATTTGAGCTCGTTATCGTAACGAGTTGAGTCGAGCTAACTCGTTAACGAAACGAGCTT…
DTA_158	TIR/hAT	2	new	TAGGGATGAAAATGGAGTGGAAAGTTTCCGCTTTTTCGCAGGAAAAATGGAAACGGAGAGGAAATATGAAAACGGAAATGGAAATTTGCAAAACGGAAATGGAAATGGAATTTTTTTATGCGGAAACAGAAACAAAAACAAAATGGTGTTTTCCGGTGGAATAGACATGGAAACGGAACTTTCCGTTTCCGTAAATATGGAATTTTTGTTTCTACTATAGGCCTATGACTGCTTTGTAGCCCAACTACCAAACAACACACAATGAAAGAATGAGTAAAATGAGCAGAATGGGTCATTTGAGGACCAAATTTTATTAGCACACATGTACTCAACTAGACCCTATACGGAATTGTCATGTACTACTACAATAATATCCTATGTTGCTCACACAACCATATT…
DTA_161	TIR/hAT	3	known	TAGGGATGAAAATGGAGTGGAAACTTTCCGTTTTTCCGTAGGAAAAATGGAAACGGAGAGGAAATATGAAAACGGAAACGGAAATTTGCAAAACAGAAGTGGAAATGGAATTTTTATGTGTAAATGGAAACAAAAACGAAACGGTGTTTTCGAGTGGAACATGCATGGAAATGGAACTTTCCGTTTCCGTGAATATGAGATTTCTGTTTTTACTATAGACCTATAACTGCTTTGTAGCCCAACCACCAAAGAGAACACAATGACACAATTAGTAGAATGGATCTAAGGCCCAACTTCTACTACCACACATGTACTCTGCTTGACCCTATACGCAATTGTCCGATACTACTACAATACTACGCTAAGTTGCTAACATAATGATATTATTTTAAAATACCA…
DTA_165	TIR/hAT	2	new	CACTGTTTTAAATAGCCCGCTATAGCTCCGCTATAGCGCATGCTATAGCGTTTACAAAAAGTCTTACGCTAAGAGATTTCGGTCTAAACAAATAAGCAAATATTTTAAATAGCACGCTATAGTATTTGGAAGAGGTCCGCCGCTAAGATGCTTAGCGCGCTATTTAAAACTTTG
DTA_169	TIR/hAT	2	new	TCACTCTGTGCATATGAACACCGAACCGAAAAACCATACCGAAAATAAACCAAACCAAATCAATTTTATGTTTTTTTGGTTTCTGGTTTTGGTATGATATGAGCTTTTCATGTCGTTTTGAACTTTAGTTTTTATGGTATATACCGAAAAACCGAACGGTTAACCGAATAAACCGAAATAAAAAATAAATTTATATTTATTGAGACGAACAATCATACTAGTTTCCATTTTTCTTGTACATGAGTCCAATTCACTACTAAGCACGTAATATTTTCTTGTAACATAGTTATTTTTCTATTTTTAGAACGCTAAACACGTCCATAACCATCAACATGTGAATCAATGCATGCATATACACTTGTATATATAGTTATTACTATTTGTGTAAAATAGTATGTG…
DTA_172	TIR/hAT	2	new	TAAACCCGGGCAAACGTCGGGCCGGGCCGGGCTTGTAATAGCCCGACCTTCATTTCTCAAGACTGAGCCCGGCCCGAAGCCCGAAATACTCCCTGTTTTCAAGCCCGAGCCTAGCCCGAAAGACCGGGTTGAACGCTGTTTTTTAATGTACGCACGTGCAAGCCCGGCCCGAAAAACAGAAAAACTGAAGCCCGAGCCCGGCCCGAACTATCTTCCAGGCTGCAAAACAAGGCCCAAGCCTGGCCCGAACGTCAAGCCCGGCCCGGGTCGTCGGGCCGGGCTGTCCATGCCCGGGTTTA
DTA_173	TIR/hAT	2	new	GGACAGCGCTAACGCCACACGTGTGGTGGGAGCCAAACCCGCCCACACGCCCTATAAGACTAGCCACAGTGCATAGTAACATACACTAGTAACATACACATATCCCTAGACTATGTTACTACCTTGAGAGTGGGTAGTAACATAAGTGTGGTGTCATGCAAAGCTTTATTTATTAGGTTATAGACTCATAGTGCATTGGGACATGTGATGTTACGGTAACTAGCTAAGTTACTCAAACTACCTCTCTCCTCATTAACTCATTGCCACATAAGCAAATTTGCTTAGTTGGACTTGATGTTACTGCTGAAGTTACTCCCACTATGGCTAGTCTAACACACAGACTGCGCCACGTCACTGCATGCATGCATGTGGAAATCTTTTTGGATTTTCTGTTTTTAA…
DTA_174	TIR/hAT	2	known	CAAGGTAGTCAGAATCCCGATTCAACTGCTAGAATCCTACGACTTCACGACCCTACAGAAGCATGCCGATCCAAATCCCACTATGAATACGAATCAGGTAGAATCCATGTTGGGTCGCGATCCAAATCATAGAATCCTGTACAAAACTGTACAATCCCGACTATGCTATGGACTACATCCGATTCTGCTAACTTATCCAAGCCGTTTGTTTAGTTTTAGCAAAATAGTATACCATCATCCAAACCCCTTTTATATACCTCATGGACCTTTATTCCCCTCCCAGTCCAAACGCTCAGCCATAGGCACCTTTGATCTAGCTCTCAGAAACCCTAGATCGAAATTGAGGATCAGGCTAGTCGACATATGGAATTGGCGTGAAAAGGAGAATGCTTCAATATT…
DTA_175	TIR/hAT	5	new	TAGGGATGAAAATGGAGTGGAAAGTTTCCGTTTTTCCGGAGGAAAAATGGAAACAGAGAATAAATATGAAAATAGAAACGGAAATTTGCAAAACAGAAATGGAAATGGAATTTTTTATGCGGAAACGGAAACAAAAACGGAATGGTGTTTTCCGGTGGAATAGACGTGGAAACGGAACTTTCCGTTTCCGTGAATATGGAATTTCCATTTCTATTATAGGCCCATGGCTGCTTTGTAGCCCAACTACCAAACAACACAAAATGACGCAATGAGTATAATGAGCAAATGGATCATTTGAGGACCAACTTTTACTACCACACATATACTCAACTAGACCCCATATGGAATTGTCATGTATTACTACAATACTACCCTATGTTGCAAACACAACCATATTAT…
DTA_176	TIR/hAT	5	new	CAAGCTTCAAAATATCGGATATAGGGTTCATATCGGTTTCGCTTTGACATATCGGATGTCAAATATCGGGTGATATATCGAACGATATGTAGATATATCAGAGAAAATATGTCTAGTTTTTTTTCATTTTTCTTGTTCAAAACATTTTATTTTTAGTAAATAAAGTATGATGCCAATGCTTTAACATAACACCTTTTGGTTCCTAGTTTATTGATTTGTTGGTTAAGAAATTATTAAGGAAAGATTCACAAAATCCTTACTCTATGATTAAAAACAATAACATATATACGCATTTGTACGGAACATTGTGCATGACTTTGATAATATATCATGAAGTTCTAAATGAATAATCATATTTCACTTATTTCTAATAAAGAATTGTTGTCATCTACATATTGT…
DTA_177	TIR/hAT	3	known	CACTGTTTTAAATAGCCCGCTATAGCTCCGCTATAGCACGCTATAGCATTTACAGAAGGTCTTGCGCTAAGAGACTTTGATCCAAACAAATGAACAAACATTTTAAATAGCACGCTATAGCATTTAGAAAAGGTCCGCCGCTAAGAGGCTTAGCGCGCTATTTAAAACTATG
DTA_183	TIR/hAT	2	new	GAGAAAAGTATGTTTTTAGTCCCTCAAGTTCCCAAAAAGTACAGAATTAGTCCTTCAAGATTTTTTGGTTTACATTTGATCCCTCAAGTCCCAAAACCGGACAAATTTAGTCCAAAACCAGATTTTGACTGGGTTTGACGGGTTTGACCACGCAGACTTTGACCGGGTTTGACCGATGAACAGTAAATTCGTAAAAAAATTCAAAAACAGTTCAAAAAAATCTGATTTTTTTTTCATGCAACATGCTTACATGCTCAAGGTGCGTGCCAAATTTCCGGGTCTTTCGACACTCGAGGCGCCCGTGGTAAAAAAAAGAAAAATCCACTCCAGATGAACAGTAAAATCGAAAAAATAACCAAAAAAATCAAAACAATTTAAAATTTTGTGGGGTTCAATATA…
DTA_185	TIR/hAT	2	new	TCAAGATGGCAACGGGGATGAAACCCGTCGGGTTTTGCCTTCCCAAACCCATCCCCACGAGAAAAATGTAAACCCGTCCCCGTCCCCATCACCGTGCGCGGGGCTAGTTTTCCGCCCGTCCCCTAAACCCATCGGGTTTCGGGGAACCCACGGGGAACCAACGAGAAAATCAAAATACTTAAACAAACATAGTGGCGACAAATAATAACTTTTCAGCAGCAAAAAAAACAGATTTCAGCAGCATAACTTGAGCAAATTTCAACAAAAAACAATAGTAGATGGTTCAACAGCTATATAGAGTGTATTTCAGCAGCATGATACCACATTTCAGCAACAAAGATGATCATATTTCAGCAACAAAGATGATCAGCTTTCAGCCATACATGGTTCAACAAGATG…
DTA_188	TIR/hAT	2	known	TAGGGATGGAAATGGAGTGGAAACTTTCTTTTTTTCTGGAGGAAAAATGGAAACGGAGAGGAAATATGAAAACAGAAACGGAAATTTGTGAAACGGAAGTGGAAATGGAATTTTTATGCGGAAACGAAAACAAAAACGGAACGGTGTTTTCCGGTGAAACATGCATGGAAACGGGACTTTCCGTTTTCGTAGATATGGAATTTCTGTTTTTACTATAGACCTATAGCTGCTTTGTAGCCCAACCACCAAAGAGAACACAATGACACAATTAGTAGAATGGATGTGAGGCCCAACTTCTACTACCACACATGTACTCAGCTTGACCCTATACGCAATTGTCCGGTATTACTACAATACTACGCTATGTTGCTAACATAATGATATTATTTTGTAGCCATG…
DTA_190	TIR/hAT	2	known	TAGGGATGGCAATTTTATCCATGGATCTAGATACCCATGGATACCCGACCCGGTTGGGCAAGGGTATGGAGCACATTTTCGCCCATGGGTCCGTGGATATGGATACCCACGAACAGCCGGGTTGGGCATAGTTATAGTTTGTGCTCCGTGGATATCCAACGGATACCCGTATGACATGTGGGGCCATATGCCAGTGATAGTAGAAAGGGCGGATCAATAGGAACTGGCAGGAAATGTGCAACTTGTGCCATGAGCTATATGTTGCAGAATCAACCTCTGGTATGTCACACTTAAGGACTCATCGTATTACTTGTTGCCTAATTATGCATGTAGCTTATGTTTTCATTTGTGAGTGAATGATGATGAGTTAATTTGATTTTTAGGAAGGCTTCATGCTGA…
DTA_195	TIR/hAT	2	new	CAAGCTTGAAAATATCAGATATCGGGTCCGTACAGGTTTGGCTTTGACATATCGGATGTCGGATATCGGGTGATATATCGGACGATATGTAGATATATCGGCGAACACGTGTCTAGTTTTTTTTCTTATTCTTGTTCAAAACATTTATTTTTATTTAAATAAAATGTATGATGTCAATGCTTTAACATAACACTTTTAGATTCCTAGTTTAGTAATTTGTTGATTAAGAAACTATTAAGGAATGATTCACAAAATGCTTACTCTATGATTAAAAATAGTATGATATATATACATTTGTACGAAACATTGTGAATAAGTTTGATAATATATAATGCAGTTGTAAATGCACAATCTTATTTCACTACTATCCAATAAAGAATTGTTGTCATCTACAAATCG…
DTA_197	TIR/hAT	2	new	CAAGGTTTTGGTTACCGAATGAGGCATTTCTACCGAGGGGGACTGGTAAATGTGGTTACCACGGTTACCGAGAAATACCGAGAATATTTCGAACGAATTCTATAGTTGAATATTGAATTCAAATAAGTGGATGAATGAACATTTGATCCAGAGACCTCTCAAAACAGGAACTAGGTTGCTACCAACACAGTAGAACCAACTCTCATGGCATTAATTACATCCTACGCACTTTACTATAAATTGAGTGTTTAAATTCTAAAATTTCAAAAAAGGTATTTTTTGCTCGGTAAGGGGATTTATTGAGGGGCACGGAAATACGCGGTAACCATGGGAAATCTCGAAATTTCGACCGGTAACCAAAACCTTG
DTA_199	TIR/hAT	2	new	TAGGGATGAAAATGGAGTGGAAAGTTTCCGCTTTTCCGGAGGGAAAACGGAAACGGAGAGGAAATATGAAAACGAAAACAGAAATTTGCAAAATGGAAATGGAAATGGAATTTTTTATGCGGAAACGGACCGGTGGAACACACGTGGAAACAGAACTTTCCGTTTCCGTTAATACGGAATTTCCGTTTCTACTATAGGCCCATGGCTACTTTGTAGCACAACTACCAAACAATACACAATGACACAGTGAGTAAAATGAGCAGAATGTATTATTCGAGTACCAAGTTTTACTACCACACACATACTCAACTAGACCCTATACGGAATTGTCATGTACTACTAAAATACTACCCTATTATACGAACACAACCATATTATTTTGTAGCCATGTTAACAATT…
DTA_202	TIR/hAT	2	new	CAAGCTTCAAAATATCGGATATCGGGTTCGTATCGGTTTGGCTTCGACATATCGGATGTCGGCTATCGGGTGATATATCGTACGATATGTAGATATATTGGAGAAACAGTGTCTAGTTTTTTTCATTCTTCTAGTTCAAAACATTTATTTTTAGTAAAAAGAAATGTATGATGTTAATGCTTCTGCATGACACTTTTAGATTCCTAGTTTATTAACTTGTTGATTAAGAAACTGTTAAGGAAAGATTCGAAAATCCTTACTCTGTGATAAAAAACAATACAATATATATATATATGCATTCGTACGAAACATTGTGCATGACTTTGATAATATATAATGAAGTTGTAAATGCATAATCTTATTTCACTGTATTCTAATAAATAATTGGTGTCATCTACA…
DTA_206	TIR/hAT	5	new	CAGGGCCGGTCCTAACATTTCGGGGGCCCGGGGCGAAACCAAAACTCGGGGCCCCTTTCCATGACAAACAAAATAATAATACTAATAACCATCTCTCCTCTTATAAAAGACTCAGCCGATGATCACGGCATGTGTCATCCGCTATTTTTGATCATCCGGTCTATATTTTCTGCATGCGAGTTAGGTTATCATATTGAAAAGAGACCCCCACTACTCTACTCCATGTTTGCAGAAAATCCATTGGTGTGTCCGAACCAGCCCCAACCCTTCCTAACATCATTCAAACATATAAGAGGAATATACCATGGATGAATCCTAACATATTTGTAGTGATATATATACCGAGAACAAGGTGTTTTTTTTCAAGTTTATGGACATGTATTCTTTTATTTTGGATTT…
DTA_211	TIR/hAT	2	new	TAGGGCTGAAAAAAAAGCTCGAAGCTCGCGAACTAAACGAGTAGCTCGTGACTCGGCTCGAATCGACTCGAACTCGAAAAATAACGAGCCAAGCTGAGATTTAATTTAAGATCGTTTACAAACCAAGTTAAACGAGCTGATCTCACGAGTACTCGTGTAACTCGTTAGGCTTGGTAAAAAAATCAGTGTTTTTTAGGGGTAGTAAAATACAGGCTGCGTCCCAGCACAAGGCCCAGCCGCTCAAGGCCGAGCCACCCAGGAGACTCACACGTACATGACCACATATGCACATGCTAAATTTTAAGTTAATATTTTTATCGTATTTGTAAGGTCTGATGTTCATATCTTTAACGAGCTTAACAAGCTAAACAAGCCAGCTCGCGAGTTATACGAGTTGAG…
DTA_215	TIR/hAT	3	new	CAAGCTTCAAAATATCATATATCGGGTTTGTATCGGTTTGGCTTCGACATATCGGATGTCGGATATCGGGTGATATATCGGAGAAAACATGTCTAGTTTTTTTTGGTAAAATAAAATGTATAATATCAATGTTGTAACGTAGCACTTTTAGATTCCTAGTTTGTTAACTTCTTTATTAAGAAAATATAAATGAAAGATTCACAAATCCATACTCTATGATTAAAAACAGTAAGATGTATATGCATTTGTATGAAGCATTGTGCATGACTTTGATTATATATAATGAAGTTGTAAATGCATAATCTTATTTCACTTCTTTATAATAAATAATTGTTGTCGTCTACGTATCGTTCTATATCGGTGGACATATCGGGCTAGATATCGGCCATATCGGTCGAT…
DTA_220	TIR/hAT	6	new	CAGGGTCGGTCCTGAGATTTCAGGGGCCCGGGGCGAAACCAAAAGTCGGGGCCCCTTCACATAAACATTATAGGAGTATATATATTATCGCTTAAATGCACCAAAAGCGACATTCTTATCAAATAATGTATACATATTACCTTTCAACCATTTCAAACAATCAATCATAAAATTTCACTTATGATGGGGCCGATCGATCCTCCTTAAACTTCTTATTTCATTTTTTTTTCTCTTTTTAGTGGATGCATATATTCTAGTCGACATGATAATACGCACTGCTAAAAACGAAAAATTAAATTACGTCAAAAGCTTGAACACTGCAATCTATGTATCATGCATGTGAACATAAATAAATTACTCAATTAGCAATATAGATATAGGAAGTAGATAGTCTGATGT…
DTA_222	TIR/hAT	2	new	CAGGGTATTGGTTACCGCTCGAAATTTCGAGATTTACCATGGTTACCGNGTAGACAACGTTCCACTGGGCTAGTAGATCTTTTATGATAAATGTATGTTTAAGTGCTATCTATATCTATTTTGAAAGAATTTGAACTCAAAATTTAATTATAAATTTCGTTCAAAATTTGCTTGAAATTCCATGGTAACCGTGGTAACCATGTTTACCGGTCCCCCTCGGTAAAAATGCACCATTCGGTAACCAAAACCTTG
DTA_224	TIR/hAT	2	new	TAGGGATGGCAATGGGGCCCCGTACCCGCCAAACCCGTGGGGATTTCATCTATTAGGGGGTGGGGATGGGCGAAAAACATCCCCATGGGGATATTTACCAAACTATTTTATTCCCCATAGGGTACGACGGGGATGGGGACGATATCCTATTCCCCAGACCCAATACCCATCGGGGATCCTGTTAGTAACCATGATACTGCGGTCAACCTTAAAATATTCACAAACAAACTGGCGAAAACAAAAAAAACTCTACAAAAAACCTTAAACCTATCTCACATCGTTACCTCAGCTGCCACCATGACCAAGAAGTCAATACGACCTAGATAGGCATTAGCAGGACAAGGACAACACCATGTATGTATGTTGATTATAGGGTGACATATTATGTATATGAGTATT…
DTA_227	TIR/hAT	2	known	TAGGTCTGGACCAAAAGCTCGTAGCTCGTGAGCTTAATGAGCCCTCGATAGTTTGGCTTGTTAAGCTCGGAGCTCGCTTCTTAAAGAACAAAGCCAATCATTGATTTCAGCTCGTTAAGCTTAATGAGCTTAACAATGAGCTAACGAGTTTCACGAGTAGCTCGTTAAGCTCGTTAGTAATAACATAACACATATTTTCATCTTACGTGACAAATTTTTTGTAGCACCTCAGCCATCCATTCAATCTAATCGACATATAAGGCAACAAACTAGTGTATTTCTTTTATAGTCACCATATTTCATCTAGAAAATCACACCTACATATTCATCTTATATATCATAACACATTACAATCTTTTAACGAGCACTCACGAGCTTAACGAGCTTCAAACGAGCCGA…
DTA_233	TIR/hAT	5	new	CAATGTTCAAGAAAGCGTTTTTAGGCGCCGCTTAAGCACGCTTAAGCGCTAAGCGACAGCTAAACGCTTCGCTTCTGCCCTAGGCGGAAGTTTTAGCGTTAAGCGAAAAAAAGCGGGATTTAGCTGCCGCTTTAGCGCTGAGCGCTGGCTAGGCGGTCGCTGAGCGCGCTTAAGCGTTCAAAAAGTGAGAAATGGGCCACGGGCTGGAGGTAAAAGGTGGGTATAAAGGCTTGGCCCAATACTGGCCTATTCGGCTAGGGTTTACTGGGTTAGAAGGGGAGGGGGGAGAAGAGAGCTCCAGTGGCAGCTGCTCCTGTTCTGCATCCAACTCAGCTCCATGCATTCTTCCTTCTCATGCCCGAACTGGATCTGAACTACTACATGGGCTGGGCTGGGGCT…
DTA_235	TIR/hAT	2	new	TCAAGATGGCAACGGGGACGAAACCCATCGGGTTTTTCCTTCCCAAACCCATCCCCACGAGAAAATCGTAAACCCGTCCCCGTCCCCATCACCGTGTGCGGGGCTAGTTTTCTGCCCGTCCCCTAAACCCATCGGGTTTCGGGGAACCCACGGGCAACCCACGATAAAATCAAAATATTTAAACAAACATAGTGGCGACAAAGAATAACATTTCAGCAGCAAAACAAGCACATTTCAGCAGCATAACTTGAGTAAATTTCAACAAAAAACAATAGTAGATGGTTCAACAGCTATATAAGTTCTGAAATAGAACTTATAGTTCACAAATCACTTTAAAGTTGGAATCATCATGGCATCTTTCACATCTCCAAGCCTCCAAACGACCATCTTCAAATCTTC…
DTA_238	TIR/hAT	2	new	CAATGTTTTAAATAGCCGGCTATAGCCCCCTATATAGCCTTTTCACTAGGGTGCCGCTAAATGGTCCCATGTACAAATAGCCCGCTATAGCCTGCTATAGCCCGCTATAGCTCCGCTATAGCTGATTTTGAGGTCCGCCGCTACTTGGCAATAGCCCGCTATTTAAAACATTG
DTA_240	TIR/hAT	4	new	GAGAAAAATATGTTTTTGGTCCCTCAAGTTCCCAAAAAGTACAGACTTGGTCCCTCAAGATTTTTTGGTATACATTTGGTCCCTCAAGTCTCAAAACCGGACAAGTTTGGTCCTAAACTAGATTTTGACCCCGTTGACCGGGTTTGACCGCCACAAAACCGCCCGATGAACAGTAAATTCGAATTAAAAAATACTTCAAAAAAAACTGAATTTTTTTGGGGTCCGCATGTAAGCATATTGGACCGCAAAAAATTTCAGATTTTTTTGAAGTTTTTTTAAAACCCGAATTAATGTTCATCGGGCAGTTTTGTGGCGGTCAAACCCGGTCAACGGGGTCAAAATCTGGTTTAGGACCAAACTTGTCCGGTTTTGAGACTTGAGGGACCAAATGTATACCAA…
DTA_241	TIR/hAT	2	new	CAGGGCCGGCCCTGAGGGGGGGCAGGGGGGGCGGCCGCCCCGGGCCCCCAAGATCGAGGGGCCCCTCCCCTAGGTATACACATGTTAGCTATGGTCTAACATATTTCCGGTCATCAAAAAAATTCTGTGGATTAGACGGCTGGGCCTCAGGCAGCACGATGGATCGTACGCACGATGGTCCAACATATTTGCCGCTAGGAAGGAAGCCAGCGATCGATTCGGTCGTTCCTAGTTACTACGTGCACATTAAAAAAATGAACTGATTGATCCTTTCCGATTCTTTCCTTGATTAGTTCGTGCATGTCGATAAAAAAGGAACAGATTGATCCCTTCTTCCATCTCGCACGCAGTTCACGCAGCGATTCCCAATTTCTCAGCGGCCCTTTCCTTCTAAAACAA…
DTA_242	TIR/hAT	2	new	TAAAACCGGGCAAACGTCGGGCCGGGCCGGGTTTCGGGCCGGGCTTGCAAAAGCCGGACCTTCATTTCTCAAGCCCGAGCCCGGCCCGAAGCCCGAAATACTCCATGTTTTCAAGCCCTAGCCCAGCCCGAAATCTAGCCCAAAGCCCGAAAGCCCGGCCCGAAATTCAGAAAAATAGAAGCCCGAGCCCGGCCCAAACTATCTTTCGGGCTGCAAAACAAAGCCCGAGCCCGGCCCGAATGTCAAGCCCGACCCGGCCCGGCCCGGGTTTTTCGGGCCGAGCTCGGGCCGGGCTGCCCATGCCCGGGTTTA
DTA_243	TIR/hAT	2	known	CATGGTTTTCACTTTCAGTGAGGTTTCGCTGAAATTCACTGAATTTCATTAATTTCAGCAGACACTGAAATATTACATTTCGGTCAAAATATTTCAGCAAATTCACTAGTACACAAGAAATCAAATGTTTTTCAAGATATTTTTTGAAAATTTCAAATATTTAATTAAATTCAAATGAATATTTGGCCTTTTGGCTGAAATGCAAACTGAAATAACTGAATTTCACTGAATTTCAGTGATTTCAGTTGGTGCTGAAATTTTGTTGAGACTGAAATTGAAAACCATG
DTA_257	TIR/hAT	2	new	CACTGATTACGAGTCGAGGGACTAGTCGACAGACTAGTCTACGAGTCGCAACTTGAGTGTCGACTACAAATCTCGTGTAGACTACTTGGTCTAGTCGAGCAGTCGACAGACTAGTCATACTAGTCGAGCTATTTGAGTTGAGCGACTCAAAATTTTGAGGGGATAAGTCACCCAGCCTGGCCGGAGCTCGTGCTCGGGCGGCAGCCATGGCTGTGACATGTAAGCGCGCGCGGCCCTGAGACGAGAGAGAAGGAAGAGAGATAGAGGAGAGGAGAGGAGGAGGCATGGAGGTGGTCGGCAGCAGGGGCCGGGGCCGGCGGAAGGCGGCTGGAGGCGCGGGTCACGCACGCGTGCTCCCGTGTGTGATGGTGCTGGCAGCGGCAATGGGATCGATCGGGA…
DTA_258	TIR/hAT	2	known	CAAGGTAGTTAGAATCCCGACCCGACTGCTAGAATCCTATGACTTCACGACCCTACAGAAGCATGTCGATCCAAATCCCACTATGAATCCGGATCAGGTAGAATCCATGTTGAGTCGCAATCCAAATCATAGAATCCTATACAAAATTGTACAATCCCGACTATGCTATGGACTATGTCCGATTCTACTAATTTATCTAAGCCATTTGTTTAGTTGTAGCAGAATAGTATGCCATGATCCAAAGCCCTTTTCATATACCTCACGGACCTTTATTCCCCTCCCAAGCCCAAACGCTTAGCCACTAACACCTTTGATCTAGCTCTCAGAAACCCTAGATCAAAATTGAGGATCAGGCTTGTTGACAGATGGAATTGGCGTGAAAAGGAGGATGCTTCAAGA…
DTA_259	TIR/hAT	2	new	TAGGGATGAAAATAGAGTGGAAACTTTCTGTTTTTTCGGAGGAAAAATGGAAATGGAGAGAAAAATATGAAAACGGAAACAGAATTTGCAAAATGGAAGTGGAAATGGAATTTTTTATGCGGAAATAGAAACAAAAATGGAACGGTGTTTTTCGGTGGAACATGCATGGAAATGGAACTTTCCATTTCCGTGAATATGGAATTTCTGTTTTTACTATAGACCTCTAGCTGCTTTGTAGCCCAACCACCAAAGAGAACACAATGACACAATTAGTAGAATGGATCTAAGGCCCAACTTCTACTACCACACATGCACTCAGCTTGACCCTATACGCAATTGTCCAGTACTAGTACAATACTACGCTAAGTTGCTAACATAATGATATTATTTTGTAGCCAT…
DTA_262	TIR/hAT	2	new	TAAGGATGAAAATGGAGTGGAAACTTTCCGCTTTTCCGGAGGAAAAATGAAAACAGAGAGGAAATATGAAAACGGAAACGAAAATTTGCAAAACGGAAGTGGAAATGGAATTTTTTTATGCGGAAACGGAAACAAAAACGGAACGGTGTTTTCCGGTGAAACAGACGTGGAAACGAAACTTTCCGTTTCCGTGAATATGGAATTTCTGTTTTTACTATACGCATATGGCTGCTTTGTAGCCCAACCACGATCATTTGAGGCCCAACCTATACTACCGCACATGTATTCAACCAGTACAATACTATGCTAAGTTGCTAAAATAAACATATTATTTTGTAGTCATGTTAACAATTCATTAAACTTATTTGTTTTTGTGTGTATTTTCCTGTGATTGAAGGG…
DTA_266	TIR/hAT	2	new	TAGGGATGAAAATGAAGCGGAAAGTTTCTGTTTTTCCCGAGGAAAAATGGAAACGGAGAGGAAATATGAAAACGGAAATGGAAATTTGCAAAACGGAAATGGAAATGGAAACAAAAACAGAATGGTGTTTTCCGGTGGAACAGGCGTGGAAACAGAACTTTCCATTTCCGTGAATATGGAATTTCCGTTTCTAGTATAGGCCCATGGCTGCTTTGTAGCCCAACTACCAAAGAACACACAATGAGACGCTGAGCAGGATGGATCATTTGAGGACCAACTTTTACTACCACACACATACTCAATTAGACCTATACGAAATTGTCATGTACTACTATAATACTACCCTATGTTGCTAACACAACCATATTAATTTGTATCCATGTTAACAATTCCTTGAAT…
DTA_268	TIR/hAT	2	known	TAGGGCTGGACCAAAAGCTCGTAACTCATGAGCTTAATGAGCGCTCGATAGTTCGGCTTGTTAAGCTCGTAGCTCGCTTCTTAATGAACAGAGCCAATCATTGATTTTAGCTCGCTAAACTTAACGAGCTTAACGAGCGAGCTAACGAGTTTCACGAGTAGCTCGTTAAGCTCGTTAGTAACAACACAACACATATTTTCATCTTATGTGACAAACTTTTGTAGCATCTCAGCCCATATATTCAATCTAATCGACATATGAGGCAACAAACTACTGCATTTCTTTTTATAGTCACCATATTTCATCTTGGAAACAACATCTACACATTCATCATGTATATCGTAACACATTATAATCTGTTAACGAGCGCTCGCGAGCGCTCACGAGCTTAACGAGCTT…
DTA_271	TIR/hAT	2	known	CAAGGTAGTCAGAATCCCGATTCGACTGCTAGAATCCTACGACTTCACGACCCTAGGAAGCATGTCGATCCAAATCCCACTATGAATCCAGATCAGGTAGAATCCATGTTGAGTCGCGATCCAAGTCATAGAATCATGTACAAAACTGTACAATCCCGACTACGCTATGGACTACATCCGATTCTACTAACTTATCTAAGTCGTTTGTTTAGCTGTAGCAAAATAGTATGCCATCATCCAAACCCCTTTTCATATACCTCATGGACGTTTATTCCCCTCCCAAGTCCAAACGCTTAGCCGGAGACACCTTTGATCTAGCTCTCAGAAACCCTAGATCTAAATTGAGGATCAGGCTTGTCGACATATGGAATTGGCTTGAAAAGGAGGACGCTTCAAGAT…
DTA_277	TIR/hAT	2	new	TAAGGCTGGAAAAAAAGCTCGAAACTCGTGAGCTAAACGAGTAGCTCGTGACTCGGTTCGAATCGGCTCGAACTCGAAGAATAACGAGTCGAGCTGAGCTTTAGTTTCAGATCGTTTATAGACCAAGTTAAACAAGTCAATCTCACGAGTACTCGTGTAACTTGTTAGGCTCGGTACAAAAGATCAGCCACTCCCAATACAAAAAAAGCCACTCACCACCTATGTCCCAGGTGCACAACGCAAGGCCTAGCCGTTGAAGGCCCAGCCGCCTAGGAGACTCATGCGTTACAAGGAAATTACTATTGTTTAGTGATATATATGTTTAATATATACATAATCATTTTTATAATACTTGAGGGTTTTATGTTCATATCTTTAACGAACTTAACAAGCTAAACG…
DTA_290	TIR/hAT	2	new	TAGGGATGAAAATGGAGTGGAAAATTTCCGCTTTTCCGGAGGAAAAATGAAAACGGAGAGGAAATATGAAAACCGAAATTTGCAAAACGGAAGTGGAAATGGAATTTTTTATGCAGAAACGGAAGTGGAAATGGAATTTTTTATGCAGAAACGGAAACAAAAACGGAACGGTGTTCCGGTAAAACAGACGTGGAAACAAAACTTTCCGTTTCCGTGAATATGGAATTTCTGTTTTTACTATACGCATATGGCTGGTTTGTAGCCCAACCACGATCATTTGAGGCCCAACCTCTACTACCGCACATGTATTCAACTTCCCTATACGGAATTCTCCAGTACTAGTACAATACTATGCTAAGTTGCTAAAATAAACATATTATTTTGTAGCCATGTTAACAA…
DTA_292	TIR/hAT	2	new	CAAGGTTTTGGTTACTGAACAAGGCAATTTTACCAAGGGGGACTGCTAAACGTGGTTACCACGGTTACCGAGAAATATTGAGAATATTTCAAACAAAATTTATAGTTGAATTTTGAATTCAAATAAATGAATGAACGAACATTTGAACTAGAGACCTCCTAAAACAGGAACTAGGTTGCTACCAACACGTCAGAACCAACTCTCATGGCATTAATCATATCCTACATGTACTTTACTATAAATGAACGTTTAAATTAAAAAAACTCAAAAAACTGGTATTTTTTGCTTGGTGCGGGGATTTACCGAGTGCACGGAAATATGCGGTAACCATGGGAAATCTCGAAATTTCGACCGGTAACGAAAACCTTG
DTA_293	TIR/hAT	2	new	CAGGGTTTTGGTTACCGCTCAAAATTTCGAGATTTACCATGGTTGCTGCATAATTCGGCCCCCCTCGGTAAATGGGCATTTCGCGCAAAAAAACAGATTTTGTGAATTCAAACGCTCAATGTATAGTAAAGTATGGCAGCACTTGACAGTGTAGACAACGTTCCATTGAGCTAGAAGCTCTTTTATGATAAATATAAGTTCAAGTGCTATCTATATCTATTTTGAAAGAATTTGAATTCAAAAATCAATTATAAATTTAGTTCAAAATTCGTTCGAAATTTGCTTGAAATTTCGTTGTAACCATGGTAACCACGTTTACCGGTCCCCCTCGGTAAAAATGCACCATTCGGTAACCAAAACCTTG
DTA_303	TIR/hAT	3	known	CAAGGTAGTCAGAATCCCGACTCGACCCCTAGAATCCTACGACTTCACGACCCTACGGAAGCATGTCGATCCAAGTCCCACTATGAATCTGGATCTTGTAGAATCCATGTTGAGTCACGATCCAAATCATAGAATCCTAGACAAAACTGTAAAATCTCGAGTTTGCTATGGACTATGTCTGATTCTACTAATTTATCTAAGTTGTTCGTTTAGTTGTAGAAGAATAGTGTGCCATCATCCAAACCCCTTTTCACATGCCACTGGTCCTTTATTCCCCTCCCAAGCCCAAATGCTCAGCCGTCGACACCTTTGATCTAGCTCTGAGAAACCCTAGATCAAAACTGAGGATCAGGCTTGTCGACGAATAGAATTGGCATGGGAAGCAAGATGCGTCAAGAT…
DTA_309	TIR/hAT	2	new	CATTGTTTTTAAGGCGGTAAGGCGTCCTAAGGCGAGCACCACCCGCCTTAGCGCCTAGGCGACGCCTAAGCGCCTAAGGTGGACGCCTAAGCGCTTAAGGCGGGCATATTTGTAAGGCGTTGCCAGGGCGCCTTATCGCCTAAGCGTCTAAGGCAGGACGCCTTAAAAACAATG
DTA_311	TIR/hAT	2	new	TAGGGATGGCAACGGGGCCCCATACCCGCCAAATCCGTGGGGATTTCATCTATTAGGGTGTGGGGATGGGCGAAAAACATCCCCATGGGAATATTTACCAAACTAATTTATTTCCCATAGGGTACAACGGGGATGGGGACGATATCCTATTCCCCAGACCCAATACCCATGGGGACCCGGTTAGTAACTGTGACACTACGGTCAACCATAAAATATTCACAAACAAACTTGCGAAAACAAAAATAAAAGCTCTGAAAAAAAGCCTTAAACCTATCTCACATCCTCACCTCAGCTGCCACCATGATCAAGAAGTCAATACGAGCTAGATAGGCATTAGCAGGACAAGGACAACACCATGTATGTATGTTGATTATAGGGTGTCATATTATGTATATGAGT…
DTA_312	TIR/hAT	2	new	TAGGGATGAAAATGGAGTGAAAAGTTTCTGCTTTTCCAGACGAAAAAGGGAAACAGAGAGGAAATATGAAAATGAAAATGGAAATTTGCAAAACGAAAATGGAAATGGAATTTTTTATGCGGAAACGGAAACAAAGACGGAACGCTGTTTTCCGGTGGAACAGACGTGAAAACGGAACTTTCCGTTTTCGTAAATATGGAATTTCCGTTTCTACTATAGGTAGCCCAACTTTCAAAGAATATACAATGACACAATGAGTAGAAGGAACAAAATAGATCATTTGATGACCAACTTTTACTACCACACACGTACTCAACTAGACCCTATACGGGATTGCCATGTACTACTACAATACTATCCTATGTTGCTAACACAACCATATTATTTTGTAGTCATGTT…
DTA_313	TIR/hAT	2	new	CAGGGTTTTGGTTACCGCTCGAAATTGCAAGATTTACTACGGTTACTGCATATTTCGGTCCCCCTCGGTAAATGGGCATTTCGAGCAAAAAAATTCATTTTTTTCAATTTTTTGAATTCAAATGCCCAATGTATAGTAAAGTATGGCAACACTTGACAACACGTGTTGTAGACAACGTTCCACTAGCTAGTAGCTCTTTCATGATAAATATGAGTTCAAGTGCTATCTATATCTATTTTGAAAGAATTTGAATTTAAATTCAATTATAAATTTCATTCGAAATTTGCTCGAAATTTCGTGGTAACCATGGTAACCACGTTTACCAGTCCCCATCGGTAAAAATGCACCATTCGGTAACCAAAACCTTG
DTA_316	TIR/hAT	2	new	TAGGGATGGCAATGGGGCCCCATACCCGCCAAACCCATGGAGATTTCATCTATTAGGGGGTGGGGATGGGCGAAAAACATCCCCATGGGGATATTTACATAACTAATTTATTTCCCATAGGGTACAACAGGGATGGGGACGATATCCTATTCCCCAGACCCAATACCCATCGGGGACCCGGTTAGTAACTGTGACACAGCAGTCAACCTTAAAATATTCACAAACAAACTTGTGAAAACAAAAAAGCTCTGAAAAAAACCTTACACCTATCTCACGTCCTCACCTCAGCTGCCACCATGACCAAGAAGTAAGTACGACCTAGATAGGCATTAGCAGGACAATGACAACACCATTTATGTATGTTGATTATAGGGTGTCATATTATGTATATGAGTATTT…
DTA_325	TIR/hAT	3	known	CAAGGTAGTCAGAATCCCGATTCGACTGCTCGAATCCTACGACTTCACGACCCTACGGAAGCATGTCGATCCAAATCCCACTATGAATCCGAATCAGGTAGAATCCTTGTTGAGTCGCGATGCAAATCGTAGAATCCTATACAAAACTGTACAATCCCGACTATGCTATGGACTACATCCGATTCTACTAACTTATCTAAGCCATTTGTTTAGTTGTAGCAAAATAGTATGCCATCATCCAAACCCCTTTTAATATACCTCATGGACCTATATTCCCCTCCCAAGTCCAAACGCTCAGCCGTAGACACCTTTGATCTAGCTCTCAGAAACCCCAGATCGAAATTGAGGATCAAGCTTGTCAACATATGGAATTGGCATGAAAAGGAGGATGCTTCAAGA…
DTA_328	TIR/hAT	2	new	TCAAGATGGCAACGGGGACGAAACCCATTGGGTTTTGCCTTCCCAAACCCATCCCCACGAGAAAATCATAAACCCATCCCCATCCTCATCACCGTGCGCGGGGCTAGTTTTCTACCCGTCCCCTAAACCCATCGGGTTTCGGGGAACCCACGAGAAAATCAAATATTTAAACAAACATAGTGACCACAAAGAATAACATTTCAGCAGCAAAACAAGCACATTTCAGCACCATAACTTAAGCAAATTTCGACAAAAAACAATAGTAGATGGTTCAACAGCTATATAGAGTCTATTTCAGCAACAAAAATGTTCAGATTTCAGCAACAAAGATGATCAAATTTCAGCCATACATGGTTCAACAAGATGTGCAATTACATAAGTTTTAAAATAGAATTCTTG…
DTA_335	TIR/hAT	2	new	TAAGGATGGCAATTTTATCCATGGACATGGATATCCATGGATATCCGACCCGAATGGATAGGGTTTGGATATGCTTTTGTGTCCATGGGCGGCGCCCAAACCCGACCCGATTGTTCGTGGGTAGGGCATGGATATAATCTTGTACCCATGGATATACCCAAACCCGACCCGATAGTATGACTTAATGGGGAAAATCTGATATCCCTGCCCCACGTTCACATGTCCCACGGCAATTTTACACTTTTTTTATCTAAAACATGCGTAAGAAATTACACAATCCCCATCATAACTTTTATAAGTTGACAGTCAATCCCCTCCGTAACATACTCCAACACCCCTTCCCTTATTTTTATCTCCTTCTTAAATGACTCATCATTCTCATATGTTAGAAAAATACTA…
DTA_349	TIR/hAT	2	known	TAGGGCTGGAAAAAAGCTCGAAGCTCGCGAGCTAAACGAGTAGCTCGTGACTCGGCTCGAATCGACTCAAACTCGAACAATAACGAGTCGAGTCGAGCTTTAGTTTAAGATCATTTACAGACCGAGTTAAACAAGCCAAGCTCATGAGTACTCGTGTAACTCGTTAGGCTCGGTAAAAAAACAGTATTTTTTGGGGTAGTAAAAAACAGCCACTAAACAACGTCCTAGCACAAGGCCCAACCGGTCACCCGAGGAGACTCACACGTACATGACCATATATGTACATGTTAAATTTCTAATTAATCTTTTTATCGTATTTGTAAGGTTTTATGTTCATATCTTTAACGAGCTTAACAAGCTAAACGAGCCAGCTCGCGAGTTATACGAGTCGAGCCAATC…
DTA_354	TIR/hAT	2	new	TAAAACCGGGCATGGGCAGCCCGGCCCGACAACCCGGCCCGAGCCCGGTCCAAAAAACTCGGGCCGAGCCGGGTCGGGCTTGACATTCGGGCCGGGCTCGGGCTTTGTTTTGCAGCCCAGAAGATAGTTCGGGCCAGGCTCGGGCTTCTATTTTTCTATATTTCGGGCCGGGCTTTCGGGCTTCGGGCTGAGCTTACACGTGTGCATACTAAAAAATAGCATTCGGGCTAGGCTTTTGGGCTTGATTTCGGGCCGGGCTCGGGCTTGAAAATAGGGAGTATTTCGGGCTTCGGGCCGGGCTCGGGCTTGAGAAATGAAGGTCGGGCTTTTACAAGCCCAGCCTGAAACCCGGCCCGGCCCAACGTTTGCCCGGGTTTA
DTC_0	TIR/CACTA	146	known	CACTACTAGGAAAAGGGCTATAGATAATATTGACATTAATGGCGCACCACACATGTGGTGCGCCACTACTATATACTAATGGCGCACCATGTGTTGGTGCGCCATTAGTGTCCAAATACTAATGGCGCACCACATCCACGGTGCGCCACTAGTAACAAACTTTTATTTATTTTTTTAAAAAAACTAGTAATGGCGCACCAGGGGATAGTGCGCCATTACTAGTTAAACTAGTAATGGCGCACCACATCCACGGTGCGCCACTAGTAATTTTTTTTATTTTTTTTCAATTTTTTTTATTTTTTTTCAAAACTAGTAATGGTGCACCGTGTGTGTGGTGCGCCATTAATGGCGCACCACTCCCATGGTGCGCCATTACTAACTTGGCCCAAAAAATCCACC…
DTC_1	TIR/CACTA	92	known	CACTACTAGGAAAAGGGCTATAGCTAATATGGACATTAATGGCGCACCACATATGTGGTGCGCCACTGCTATATAGCAGTGGTGCACCATGTATAAGTACGCCATTAGTGTCCATATCACTAATGGCGCACCACACCCACGGTGCCCCACTACTAACAATTTTTTTCCAAAACTAGTAATGGCGCACCACACACTCTGTGCGCCACTACTATTTTTTTTTCTTTTTTTTCAAAACTAGTAATGGCGCACCAGGGTATAGTGCGCCTTGGGAGCAGTTCAAACTAGTAATGGCGCACCACAACCATGGTGCGCCACTACTAACAATTTTTTTTATTTTTTTTGCAAAACTAGTAATGGCGCACCACATAACAGGTGCGCCATGAGTAACCAGGGTTAGGT…
DTC_2	TIR/CACTA	66	new	CACTAGTAGAAAAAGGGCCTTTAGTCCCGGTTCTGGAACTGGGACTCAAGGGTCGTTACTAAAGCCTCCCCCTTTAGTCCCGGTTCTTACACAAACCGGGAATAAAGGCCCTTCACGTGGCCGCTGCCTGTAGGTCCACCTTTAGTCCCGATTGGTAATACCAACCGGTACTAAAGGAAATTTTATGATTTTTTTTGAATTATTTTAACCTCTGATCTCTAATCACCCCTCATCACTGCTCAATTTAACCTCTAATCTCTAATCACCCCTCATCATTCCAAATCATCTAACTTCCCGTACGGTCACCCATCCTCTCACTACTCCAGCCTGAGCACGCTTAACTTCCGGGTTCTATTCTTCCTCGTTTCCAAGTCTGCACTTGTTGTTTTCCTGATAATA…
DTC_3	TIR/CACTA	3	known	CACTAGTAGAAAACAGGGCTTTGGTCACAGCTCAATATACACATTAGTCCCGGTTGCATACGAACCGGGGCTAATGTGAGCATTAGTCCCGGTTCGAGCGGTTAAAGGCATTAATCCCGGTTCAAATAAGACCTTTAGTCCCTGTTTGAGACACGAACCGGGACTAAAGGGTGCGATGCCCTTTACTCCCGGTTCGTATCTCAAACGGGGACTAAAGATTAGACCTTTAGTCCCGGTTTGAGACATGAACCGGGACTAAAGGGTGCGATGCCCTTTAGTCCCGGTTCGTGTCTCAAACCGGGACTAAAGGGGTTCATGCCTAAAACTCTCACCCCCCCACCCCCCCGCGTGTATTGCCATTTCAGTTTTGAAAAAAAAGAAAATGATAAAAACTTCAAA…
DTC_4	TIR/CACTA	89	known	CACTACTAGGAAAAGGGCTATAGATGATATGGACACCAATGGCGTACCAGACATGTGGTGCGCCACTACTATATACTAATGGCGCACCATGTGTTGGTGCGCCATTAGTGTCCAAATACAAATGGCGCACCACATCCACGGTGCGCCACTAGTAACAATTTTTTTATTTTTTTAAAAACTAGTAATGGCGCACCAAAGGATAGTGCGCCATTACTAGTTAAACTAGTAATGGCGCACCACATCCACGGTGCGCCACTAGTAATTTTTTTCAATTTTTTATTTATTTTTCTCAAAACTAGTAATGGCGCATCAGGGGATAGGGCGCCATTACTAGTTAAACTAGTAATGGCGCACCACATCCACGATGCGCCACTAGTAATTTTTTTTCAATTTTTTTTA…
DTC_5	TIR/CACTA	78	known	CACCGGTAGAAAATGGGCCTTTAGTCCCGGTTCGCAAAGGCCATTAATCCCGGCTGTGCAACCGAGACTAAATATGCGCGACTAAAGCCCCCCCCCTTTAGTCGCGCCTCTTACGAACCGCGACTAAAGGCCCGTCCACGTGGGCGCCAGGAGTCCGTCGGGGCGGAGGACCTTTAGTCCCGGTTCTCGTGGCTAACCGGGACTAAAGGCCTCCTCCGCAGGTTTAGGGTTTTAGCCCCCCTAAACCTGGTTTCTTTTTAATTTGTAGTGTTTTATTTCTTTTATATTTTATTTTGTGTTTTATTTTAATTTTGATGAAGTTTCAGTACACATATTCTACGCTACTATATACATGCATATGAAATTTCAAACAAGAAGAATTCAAGAGGAATATATAAT…
DTC_6	TIR/CACTA	46	known	CACTACTAGGGAAAAGCCTATACACAGAATCTTACCAGCAGCGCGCTTTAAAATAAGGCGCTGCTGCTAACTAGCAGTAGCGCACGCGCACAAAACTCGCTGCTGAAATAAATGTATTAGTAGTGTGCCCTCTCTAAGACGCGCTACTGCTATAATTGCCATGACGCCGCCGCGAGCCTAGTTCTAGCAGCAGTGCGTTAATATGAAGAGCGCTACTGCTATGGACCATAGCAGTAGCGCATTTACACAATAACCGCTACTGCTAAGTTTACTACATAAATTTAGTCCCACCTCGCTCCGTCAAGAGAGTTTGTACCACCTTAAATATGTTACTTCTCAAACTTTCACAAGCCCTTGGTCTTCATTGAAATCTATGTGTAGAATTTGTGGCCGCAATAT…
DTC_7	TIR/CACTA	70	known	CACTAGTAGAAAACAGGGCTTAGGTCACAGGGCAGTTTTCTCATTAGCCCCGGTTCAGTCACGAACCGGGACTAATGTGAGCATTGGTCCCGGTTCGTGAGCCCAGGGGGCCGGCCGGGGCCTCGTGGGCATTGGTCCCGGTTCGTATGGACCCTTTGGTCCCGGTTGGTGGTACAAACCGGGACCAATGGGCCACGCTCCTGACCCACCACCCTTTAGTCCCGGTTCATACTACAAACCGGGACTAAAGGGCTGGTCCTAGTTGCGGCCAGTGTTTAGTCCCACCTCGCCAACCGAAGGGCGCTCACACCAGTTTATAAGCCCGTCCCTCTATGCCTTGTTGAGCTTCTATTAAAGTGAAAATAGATGCCCTTATACAGGAAATTTGACTTAAATTCA…
DTC_8	TIR/CACTA	69	known	CACTAGTAGAAAACGAAGCTTTAATACCGGTTCATAAGGGCCTTTAGTGCCGGTTCTGCAACCGGCACTAAAGAGTGAAGACTAAAGGCCCCCCCCCTTTAGTACCGGTTCGGCACGAACCTCCACTAAAGGCCCACCACGTGGCGTGAGCTCGCGCCGTGGTATGGGGGACCTTTAGTACCGGTTGGTGTTACCAACCGGTACTAAAGGTATTTTTTTTTATTTTCTTTTGAAAATTTTGGAAAAAAAATTGATTTTTTTTTATTTTCAGTTTTCTGAATTATTTGATGATTTAGTCTCTAATCACCCCTCTTAACTGCTCAGGTGTGGATAACTCATACCAAATCGTCTAACTTCCCGGCCGGTCACCCATCCTCTCACTCCCCTAGCCTGAGCACG…
DTC_9	TIR/CACTA	123	known	CACTAGTAGAAAAAGGGCCTTTAGTCCCGGTTCATAAGGGCCTTTAGTCCCGGTTCTGGAACCGGGACTAAAGGGTCATTACTAAAGCTTCCCCCTTTAGTCCCGGTTCTTACACGAACCAGGACTAAAGGCCCTCCACGTGGCCGCTGCCTGGAGGTCCACCTTTAGTCCCAGTTGATAACACCAACCGGTACTAAAGGAAATTTTATGATTTTTTTTGATTTTTTTTATTTTCAAATTTCTGAATTATTTTAACCTCTAATCTCTAATCACCCCTCATCACTGCTCAATTTAACCTCTAATCTCTAATCACCCCTCATCATTCGAAATCATCTAACTTCCCGGACGGTCACCCATCCTCTCACTACTCCAGCCTGAGCACGCTTAACTTCCGGGTTC…
DTC_10	TIR/CACTA	2	new	CACTACAAAAAAAAGACACATCCGTGACATTTTGGGCCGAACGGATTTTTTTCTGTCATGCTTATGACACTTCTATGACGATAATTGTGACAAATCCCGGTATCATCATAGATGTGGTGGGCTCCTACTTCTATGACAAAAAATCATGACAGAAAATGCGCTTTTCATCCTGGGAGGGCCGGAGACGCAACTACATGACATTCTTTGGGCCGTCCATGACGGAAAAAACCGTGGTAGAAGCGAGGGAGATGAAAATATCGGGGGAGTTCCCGGTTACGGTGGGTGGTCGGGGGCCGAGCGATGCGCGTTTCTCTCATACACATACGCGCGTGGGGGTGAGGCGTTGGGCTCTAATTGAACCCTAGCGAGGCGTTCGCCTACTGAACCTGAGCAATTGCA…
DTC_12	TIR/CACTA	86	known	CACTAGTAGAAAACAGGGCTTTGGTCACAGGGCAGTTTTCACATTAGTCCCGGTTCAGTCACGAACCGGGACTAATGTGAGCATTTATCCCGGTTCGTGCGGCTAAGGCATTAGTCCCGGTTCACCTGGGCCCTTTAGTCCCGGTTCGTGCCACGAATCGGGACTAAAGGGTGCGATGCCCATTAGTCCCGGTTGGTGGCACCAACCGGCCTTTAGTCCCGGTTGGTGCCACCAACCGGTATTAATGGGCTTTGAGGCATTAGTACCGGTTCATGGCACGAACCGGTACTAAAGGTCCCATTTTCAAACTCCCCCCGTGGACCGCCTTTTCAGTTTTAGAAAAAACAAAAGAAAATGATGGAAATGTCAAAAAAATAAAATAAAATAAGTTTCCCATGT…
DTC_13	TIR/CACTA	55	known	CACTAGTAGAAAAACGACTTTTAGTACCGGTTCGTAAGGACCTTTAGTACCGGTTCTGGAACCGGCACTAAAGGGTGGGGACTAAAGGTCCCCCCCCCCCTTAGTCCCGGTTCAACACGAACCGGGACCAAAGGCCCACCACGTGGCACGAGGCGCGTCGTGGTCTGGGGGACCTTTAGTCCCGGTTGGTAACACCAACTAAAGGATTTTTTTTGAATTTCTTTTTGAAATAAAGCAAAAACAGCCCGCCTACTGGGCCGGCACGGCCTGCATACGACTAGAAACCCAACCTCTAGTTGGGCCAGGATGAAGGCCCGTACGGCCCAGTAGGCCCCACAGGGCAGGAGACTTGCAATAGGCCCACAAAGGCCTGCTTAGAGAGGAGCTCGACACGGTTCC…
DTC_14	TIR/CACTA	128	known	CACTGGTAGAAAAAAGGCCTTTAGTCCCGGTTCGCAAAGGCCTTTAGTCCCGGCTGTGCAACCGGGACTAAATATGCGCGACTAAAGACCCCCCCTTTAGTCGCGCCTCTTACGAACCGCGACTAAAGGCTTTAGTCCCGGTTCTTGTGGCTGACCGGGACTAAAGGCCTCCTCCGCAGGTTTAAACCTGGTTTTTTTGCGGATTTTTTTATTTTTTTTATTTTCAAATTTCTGAATTATTTTAACCTCTAATCTCTAATCACCACCCCTCATCACTGCCACCCCTCATCACTGCTCAATTTATCCTCTAATCTCTAATCACCCCTCATCATTCCAAATCATCTAACTTCCCGGACGGTCACCCATCCTCTCACTACTCCAGCCTGAGCACGCTTAACT…
DTC_15	TIR/CACTA	6	new	CACTACTACGAAAAGGGCTATAGCTAATATGGACATTAATGGCACACCACATATGTGGTGCGCCACTACTATATAGCAGTGGCGCACCATGTGTAGGTATGCCATTAGTGTCCATGTCACTAATGGCGCACCACACCCACGGTGCGCCACTACTAACAAATTTTTATTTTTTTTATTTTTCCAAAACTAGTAATGGCGCACCACACACTCTGTGCGCCACTACTAACAATTTTTTTACTTTTTTCTTAAAACTAGTAATGGCGCACCAGGGATAGTGCGCCATTACTAGTTTTAACTAGTAATGGCGCACTGTCCCCTGGTGCGCCATTACTAGTTTTTACACATCAAATGCACCCCCCTGCCCCCGTGGACCGCCTTTCAGTTTCAAAAAAAATAAAA…
DTC_16	TIR/CACTA	188	known	CACTACTAGGAAAAGGGCTATAGATGGAATGGCCACTAATGGCGCACCAGACATGTGGTGCGCCATTGCTATATAGCAATGGCGCACCATGTGCTGGTGCGCCATTAGTGTGAAAGACACTAATAGCGCACCAGACAAACGGTGCGCCATTAGTAACAATTTTTTTATTTTGCCAGACATACTAATGGCGCACCAGGACATAGTGCGCCATTACTAGTTGTAACTAGTAATGGCGCACCAGCAGCATAGTGCGCCACTAAAATATTTTTTTATTTTTTACTTTTTTGCAAAACTACTAATGGCGCACCTGGTGCAGTGCGCTATTACTAGTTTAAGCTAGTAATGGCGCACTGCTCCCCGTGCGCAATTAGTGTATATTTCATGGACACTTGATCTCGA…
DTC_17	TIR/CACTA	92	known	CACTAGTAGAAAAGGGGGCTTTTGTCCCGGTTGGTAAGGGCCTTTAGTCCCGGTTCTTACACGAACCGGGACTAAAGGCCGTCCACGTGGACACAGACTGGAGCTCCACCTTTAGTCCCGGTTGGTGTTATCAACCGGGACTAAAGGAAATTTTATGATATTTTTTTTGAAATTTTTTTTGCGAATTTTTTTTATTTTTTTTATTTTCAAATTTCTGAATTATTTTAACCTCTAATCTCTAATCACCACCCCTCATCACTGCTCAATTTATCCTCTAATCTCTAATCACCCCTCATCATTCCAAATCATCTAACTTCCCGGACGGTCACCCATCCTCTCACTACTCCAGCCTGAGCACGCTTAACTTCCGGGTTCTATTCTCCCTCGTTTCCAAGTTTG…
DTC_19	TIR/CACTA	14	known	CTGAATTCGAAGATCACGGCATTTCTAAATCATAATCATATATAAAGGTGGAATAAATCTTTGTTGTGGTTTTGAAGAAATAAATAACAAAACGTATAATTATCTGTGGATATTCGTAATCGAATACAAATTGGATTTGAATTTAGTTTGCCAGGTCCCAGGGCAAACATGAATGCTAATTCTCCCAAGTTTTGAACGAAGCGGCTAAACACCCACTATAATTTGTGGGCTGCCCGAAGCAAGTGTTTGCGAGATGGAAATTACTGTCTACCCCTGACACTTGACATCCTTATCGACCGGATTTACACTGATGTCGATAGGGGTAGACTAGTAACTTCAATCAGACATGACACGACGGCCTCTGAGCCCATTCAGACACGGTGGGCGCCAAACGTGGGC…
DTC_20	TIR/CACTA	249	known	CACTAGTACAAAACAGGGCTTTCGTCACAGGGCAATATTCACATTAGTCCCGGTTCAGTCACGAACCGGGACTAATGTGAGCATTAGTCCCGGTTCGTGCGGCTAAAGCATTAGTCCCAGTTCACCTGGGCCCTTTAGTCCCGGTTGGTGCCACGAACTGGGACTAAAGGGTGTGATGCCCATTAGTACCGGTTCATGGCACGAACCGGTACTAAAGGTCCCATTTTCAAACTCTACCCCCCCCCCCCCGTGGACCGCCTTTTCAGTTTTAGAAAAAACAAAAGAAAATGATGGAAATGTCAAAAAAATAAAATAAAATAAGTTTCCCATGTGATATGTGGTCTAGTTGTTGGGAAAATTTACAAATATGAATTTCGACTTTATTTGCAAAATCTCTCT…
DTC_21	TIR/CACTA	3	known	TACTCCCTCCTTTCCGGTATATAGGGCTCAATTCAAAAATCTCACCAACCAAGGTAGATGGTGAGTGGTGGAATACTTTTTGTAGTTTGCAAAAGCACCTAATTAATGCTTTTGTTTTCCTCAAAAAATTATGTTTATAAATGCATTAATTGCAATGCATGCATGCATAAAGTACATGCATTGGTCAATTTTCTCTTAATACTTGCATGCAATGATTTAATGCACCTTGAAATCTGAACATGTGATGGAAAACAACCAAATTCAGCCTTATAAAATGGAAAAAGCTAAAATTTTGAGATAAGCCCTATAAACCGAAAAGGAGGGAGTA
DTC_24	TIR/CACTA	33	known	CACTAGTAGAAAAAGGGTCAAATGTGAAGCACATTAGTGCCGGTTTGATTTTGAGCCGGCACTAATGTGTCCATTAGTGCCGGTTCCAACGGCTAGGCGGGCGGAGATCATTAGTACCGGTTCGTGAGCAACCTTTTGTACCGGTTCGTGTCACGAACCAGTACTAATGATGCTGCGTCAGGCTGTGGTCAGGCTGGGGCCCCACGGGCACCTTTAGTACCGGTTCGTGCCATGAACCGGTACTATAGTTTCTTAGTAAGCTGTTTTTAGTCCCACCTCGCGAAGAGAGAGGCACTAGGAGCGGTTTATAAGCCTTGAGTGCAGAGACGATGAAGGAGAGGCGCAATGCTCATCTGCATGTTGCTTAGCTTTAAGCCTTGAGGAATAGTGTAGACTGCA…
DTC_25	TIR/CACTA	6	known	CACTACTAGGGAAAACCTTATACACAGAACTTTAGCAGTAGCGCGTGTTAAAAAAGCACGCTGGTGCTAACTAGCAGTAGTGCGCTGATGTAAACGGCGCTACAGATATAGTTGTAGCAGTAGCGCGCCTAAAGATAAAAGCGCTACTACTAAAATTCCCACGGCTTAGCCGACAGGCTACACATAGTAGTAGCGATCTACGTTGAACCGCGCTACCGCTACTTGCTTTGTAGCAGCGCGTTTACGCTGAAAGGCGCTACTGCTAAAGGAAATAAAATTAAATGGAAAGCAAATAGAAAAGTAAATGAAAATGAAAGAAATAGAAAAAGGTGAAAGGAAAAAAATGTAAAGAAAAATAAATGAAAAAGGGGAAAAGGAGAAAGGAATAGCAGTAGCGCG…
DTC_26	TIR/CACTA	17	new	CACTACTAGGAAAAGGGCTATAGCTAATATGGACATTAATGGCGCACCATGTATGTGGTGCGCCACTGCTATATAGCAGTGGCGCACTAGATACAGGTACGCCATTATTGACATATTACTAATGGCGCACCTGGTGTGTGGTGCGCCATTACTAGTTTTGAAAAAAAAATAAAAAAATTTGTTAGCAGTGGCGCACCAGGGGATAGTGCGCCATTACTAGTTGACATAGTAATGGCGCACCTGTACAAAGTGCGCCATTAATATGTGTATGACTTGGTCAAACCTTGGTCAAACTTAGTAATGGCGCACCTACGCAAAGTGCGCCATTACTAAGTTTGACCAAGGTTTGACCACATAACAAAATTCCCCCCCCCCCCCGTGGACCGCCTTTTCAGTTTA…
DTC_29	TIR/CACTA	21	known	CACTACTAGGAAAAGGGCTATAGCTGATATGGATATTAATGGCGCACCATGTATGTGGTGCGCCACTGCTATATAGCAGTGGCGCACCAGATACAGGTGCGCCATTATTGACATATTACTAATGGCGCACCTGTGTGTGGTGCGCCATTACTAGTTTAGAAAAAAATAAAAAAAACTGTTAGTAATGGCGCACCAGGGGATAGTGCGCCATTACTAGTTGACATAGTAATGGCGCACCAGTACCAGGTGCGCCATTACTATGTGTATGACTGGGTCAAACCTTGGTCAAACATAGTAATGGCACACTTTGCATAGGTGTGCCATTACTATGTCAAACTTAGTAATGGCGCACCTACACAAAGTGCGCCATTATTAACTTTTACCAAGGTTTGACCAAGT…
DTC_30	TIR/CACTA	2	new	CACTACTAGGAAAAGGTCTATAGATGATATAGACACTAATGACGCATCAGACATATGGTGCGCCACTACTATATACTAATGGCGCATCACGTGTTGGTGCGCCATTAGTGTCCAAATACTAATGGCGCACCACATTCACGGTGCGCCACTAGTAACAAATTTTTTTTATTTTTTTTCAAAACTAGTAATGGCGCACCAGGGGATAGTGCGCCATTACTAGTTAAACTAGTTAAACTAGTAATGGCGCACCACATCCACGGTGCGTCACTAGTAATTTTTTTTCAATTTTTTTTATTTTTTAAAACTAGTAATGGCGCACCGTGGGAGTGGTGCGCCATTACTAATTGAACTAGTAATGGCGCACCACATCCACGGTGCGCCATTACTAACTTGACCCAA…
DTC_31	TIR/CACTA	17	new	CACTAGTAGAAAACAGGGCTTTCGTTCGGGCCTGGCCAGCCCATTAGTCCCGATTCCGCACGAACCGGGACCCATGAGGTGTATTAGTCCCGGTTTGTGAGCCCAGGGGGCCGGCCGGGCCACGTGGGCCACTGGTCCCGGTTCGTCTGGACCTTTTGGTCTCGGTTCAACGCACGAACCGGGACCAATGCGCCTCGCCCCTGGCCCATGACCAATAGTCCCGGTTTGTGCCACAAACCGGGACTAAAGGGTTGGTCCTGGTTGCGGCCAGAGTTTAGTCCCACCTCGCCAACCGAAGGGCGCTCACACCGGTTTATAAGCCCGTCCCTCGCTGCCTTGTTGAGCTCCTCTCAAAATGAAAATAGATGCCCTTATACAGGGAATTTGACCTAAATTCAT…
DTC_32	TIR/CACTA	21	known	CACTACTAGAAAAAGGGCTATAGATAATATGGACACTAATGGCGCATCACACATGTGGTGCGCCACTACTATATACTAATGGCGCACCATGTGTTGAATGGCCATTAGTGTCCAAATACTAATGGCGCACCACATCCACGGTGCGCCACTAGTAAAAAAAAATTATAATTTTTTTCAAAATTACTAATGGCGCACCACTCCCACGGTGCGCCATTAGTAATTTTGTTTCAAATTTTTTTTCAAATTGTTTTTTTTAACTACTAATGGCGCATCATGGGTGTGGTGCGCCATTACTAGTTGAACTAGTAATGGTGCACCACTCCCACGGTGCGCCATTAGTAATTTTGTTTCAAACTGTTTTTTTTTTCAAAGCTACTAATGGGGCACCGTGGGTGTGGT…
DTC_33	TIR/CACTA	26	known	CACTACTGGAATCAGCTAATTTGCCATCTGCCAGCTCTTTGCCGTCTGCTAGCGGATGGCAAAGAAGGTCTTTGCCATCAGCTACCCAAAAGCAGACGGCAAAGAAAATGGCAGACAGCAAAACAGGCCTTTGCCATCAGTCAGTTCTTTGCCGTCAGCTGGCGGACGGCAAAGAATCTTTGCCGTCAGCTGGCGGACGGCAAAGAGAGAGGTGGCCCCCCACTAACGAGCCGTTTACGAAAAAAAAACGCCCCCACTTTGCCGTCTGCTAGCAGACGGCAAAGAGACAAAACAGCGGACGGCAAACCAGATCCACACCCCCACCGCACGTTATCTCTTCTCTCCCTCTCCCCCCCCCCCGCTTTTATCTCTTCTCTCCCTCTCTCCCCTCCCCGAGGC…
DTC_34	TIR/CACTA	2	known	CACTACTAGGGAAAACCTTATACATAGAACTTTAGCAGTAGCGAGGGTCAAAAAGCACGCTGGTGCTAAGTAGCAGTAGCGCGCTTGAGGAAACCGCGCTGCAGATAAAGTTCTAGCAGTAGCGCGTCTTGCTCTAAACACGTTACTACTAAAATTCCCACGGCTTAGCCGATAGGCTACACATAGTAGTAGCGACCTATAACGAACCGCGCTACCGCTACTTTATTTGTAGCAGCGCGTTTTAATCTAAACTTGCTACTGCTAAAGGATATAAAATTAAATGGAAAGAAAATAGAAAGGTAATTGAAAATGAAAGAAATAGAATAAGGTGAAAGGAAAAAAAATAAAATGTGAAGAAAACTAAATGAAAAAGGGGAAAAAAGAGAAAGGAGTAGCAGT…
DTC_35	TIR/CACTA	2	new	CACTACTAGGAAAAGGGCTATAGATGATATGGCCACTATTGGCGCACCACACATGTGGTGCGCCATTAGTATATACTAATGGCGCACCATGTGTTGGTGCGCCATTAGTGTCCAAATACTAATGGCGCACCACATCCATGGTGCGCCATTAGTAACAATTTTTTTTTCATTTTTTTTCAAAACTTGTAATGGCGCACCAGTGGATAGTGCGCCATTACTAGTTAAACTAGTAATGGTGCACCACATCCTCGGTGCGCATTAGTAATTTTTTTTCAATTTTTCTTAAAAAAAATTTCAATTTTTTTTCCAAAACTAGTAATGGCGCACCAGTGAATCGTGCTAGTAATGGCGCACCACATCCACGGTGCGCCACTAGTAAAAAAATTCAATTTTTTTTCA…
DTC_36	TIR/CACTA	6	known	CACTAGTAGAAAAAGGGCCATTTGTCCCGGTTCATAAGGGCCTTTAGTCCCGGTTCTGGAACCGGGCCTAAAGGGTCGTTACTAAAGGCCCCCCCCCCCCCCGCTTTAGTCCCCGTTCTTATACGAACCGGGACTAAAGGCCCTCCACGTGGCCGCTGCATGGAGGTCCACCTTTAGTCCCGGTTGGTAACACCAACCGGTACTAAAGAAAATTTTATGATTTTTTTTTCCGAATTTTCAAATTTCTGAATTATTTTAACCTCTAATCTCTAATCACCCCTCATCACTGCTCAATTTAACCTCTAATCTCTAATCACCCCTCATCATTCCAAATCATCTCCTCTCACTACCCCAGCCTGAGCACGCTTAACTTCCGGGTTCTATTCTCCCTCATTTCCA…
DTC_38	TIR/CACTA	6	known	GCCTACACGGCGTCGCAAGAGATGTGGTACTCTTCCATATGTGCTTAAGTTATTGATCTCACCCAAAAAATATATCGTAATTTGTTTACTGTACTTTTCTTGTCTGTACCAAATCGTAGTGGCTAGTTGAAAGCAAACATTGGTTGCGAAGTAGCTTTGTCCGGTTTGCACCTTCAGATCCGCCATGGCACGGGCACTATACTCGTAAAGCTGATGGTTTCCCCCTTTATATTCACTACCATCATCGTAGGTGCTTCGTGTCGTGCTAGCACTGCTCCTCAAGACCTCAACCCAAAGCTTACGTGTTGAAATACGAATCTGATATGATGCTCATATCACTAAAACAGAGAATGTTTAATTGGTCACCTAATGTTCCTATATTCGTTTCGAAAAGCATGT…
DTC_40	TIR/CACTA	2	known	CACTGGTGCAGAGACGTGCTATACAAACGGTTTTTACCCCCTTTCCGCGACGGAGTTTTAAACCGTCGCCTAGTGAGTGTGTGCGATAGGCCGGTCCTTCCCACATGACCCAGAAACCGTCGGGGATAGGCCCTCCGGCCACACAGGCGTGGCGAAATGAGTTCGTGTGTGATCGGGCGAGGCATCGAAACCCAATCATTTCCGTTCGTATGTAAATCCCACACGGTGAATCCCAGAAAAATATTTCGTTCATATGTATATCACACACAATTTTTTGTATGGAAACGTTTGTGCAAGGTGGCCTAACGCAAACAGTTCTCTGCTGGAAGCCATGTGTGATTGTTAGTTGATCCAACATGCCTACTTTCTAGAAACCGTGTGGGTTGTTTGTGTTCATTG…
DTC_41	TIR/CACTA	29	known	CACTACAAGAAATATGTCAACTTGTGACCCTCACTATTGGCCGCTGAAAGGTCATAGTTTTTCATTTGCGACCTTTTTGTGACCAAAAACAGAAGGTCAAAACTGGCAGTCGTAAACTGAAATTAACGACCTTCTCTGTGAGAAGGTCATGGAAGGCCACGACCAAAACAAAAGGTCATAGATTCTATGACCTTCTATTTTGGTCGCTGGCTCTCTGCCCAGGCCACGTCGGATCCGACGTGGCAAAATTGCGACCAATTGAGAAGGTCATTGATAAGATTCAGCCCGGTCCAATTCGACGCCTTACATGGGTCGAGCCCACTAATTCAGCCTTTTTATTAAAAAAATTATCAATTTTTGATCAGCTTCATGGGCCAAGCCCAAAAATTCAGCCATTTT…
DTC_42	TIR/CACTA	3	new	CACTACTAGGAAAAAGCCTAGTAGTAGCGCGGGTTAAACAGCTAGTAGTAGTGCGGGTGCCCGCGCTACTACTACGGCGCTACAGTTAACTGTTAGTTGTAGCGCGGTGCTTCCCGCGCTACTAGTACATGTGTTAGTAGTAGCACGGGTTCCACACGCGCTACTACTAACTATCTGTAGCCCGTGTGTATGACCCGCGCTACTACTATTAATTTCAAAAACCAAAAAAGAAATCTCGACCACGTGCATGCTGTCAATGGTGTCAATGGTTTGATCCTGCGACGACAGGGGTCGCCGGAGGTGTGGACGGGTAGCGGCAGAACAGATCCGGAGACGACTGTTGGAGAGGGACCGGATCCAGTGTAGAGCAAGATGACGGTGTGAGGATCCTCTTCGCGG…
DTC_44	TIR/CACTA	4	known	CACTACTAGGGAAAACCTTATACACAGAACATTAGCAGTAGCGCGGGTTAAAAACGCACGCTGGTGCTAATTAGCAGTAGCGCGGTGGTGTAAACGGCGCTACAGATACAGTTATAGCAGTAGTGCGCCCGAGTACAAAAGCGCTACTACTAAAATTCCCACGGCTTAGCCGATAGGCTACACATAGTAGTAGCGATCTTCGTCAGACCGCGCTACCGCTATTTGCTTTGTAGCAGCGCGTTTACACTGAGAGACGCTACTGCTAAAGTAAATAAAATTAAATGGAAAGCAAATAAAAAGTAAATTAAAATGAAAGAAATACAAAAAGGTGAAAGGAAAAAAATAAAATGTAAAAAAAATGAAAAAGGGAAAAAAGAGAATGGTATAGCAGTAGCGCGT…
DTC_45	TIR/CACTA	28	known	CACCGGTAGAAAAAAGCCCTTTAGTCCCGGTTCGCAACAGCCTTTAGTCCCGGCTGTGCAACCGGGACTAAATAAGCGCGACTAAAGACCCCCCTTAGTCGCGCCTCTTACGAACCGCGACTAAAGGCTTTAGTCCCGGTTCTCGTGGCTGACCGGGACTAAAGGCCCGTCCACGTGGCCGCCAGGGGTCCGTCGGGGCGGAGGACCTTTAGTCCCGGTTCTCGTGGCTAACCGGGACTAAAGGCCTCGTCTGCAGGTTTAGGGTTTTAGCCCCCCTAAACCTGGTTTCTTTTTAATTTGTAGTGTTTTATTTCTTTTATATTTTATTTTGTGTTTTATTTTAATTTTGATGAAGTTTCAGTACACATATTCTACGCTACTATATACATGCATATGAAA…
DTC_46	TIR/CACTA	3	new	CACTAGTAGAAAACAGGGCTTTGGTTCGGGCCTGGCCAGCCCATTAGTCCCGGTTCTTCACGAACCGGGATCCATGGGGGGCATTAGACCCGGTTCATGAGCCCAGGGGGCCGGCCGGGGCCTCGTGGGCATTGGTCCCGGTTCGTCTGGGTCTATTTGTTCCGGTTCTAGGCACGAACCGGGATCAATGGGCCGCGCTCCTGGCCCACAGCCATTGGTACCGGTTCGTGCCTAGAACCGGTACAGAAGGGGGGGTGTTTAGTTCCGGTTCCTACCACGAACCGGGACAAATAAGTTGCCTATATATACCCCATCGCCGCAGCAGAGCACTCCACAGTGCTTTGTTTTTTGCTGGCCGGCGAGGGGGAGGGCATTGGGTGCTCTAGCTCACCTCCTATG…
DTC_47	TIR/CACTA	15	known	CACTACTGGAATCAGCTAATTTGCCATCTGCCAGCTCTTTGCCGTCTGCTAGCTGACGGCAAAGAAGCTCTTTGCCATCAGCTACCCAGAAGCTGACGGCAAAGAAGTGGCAGACGGCAAAGAAGCTCTTTGCCATCTGCGGGCTCTTTGCCGTCAGCTGGCGGACGGCAAAGAGAGAGGTGGCCCCCACCCCCCGCCCGTTTGGGGAAAACTTAACGCCCCACCTCTTTGCCGTCTGCCAGCGGACGACAAAGAGGCAAAAGGGCGGACGGCAAATAGTGGCGGACGGCAAAGAGGAGACTACCTAACGGCCCGTACCCCCCGCCCGTTACTCTCTGTTCTCTCCCTCTCTCTCCTCGCCGACGCGCACTACATCCCACCACACATCCCACCCCACAT…
DTC_48	TIR/CACTA	48	known	CACTACTGGAATCAGCTAATTTGCCATCTGCCAGCTCTTTGCCGTCTGCTAGCTGACGGCAAAGAAGCTCTTTGCCATCAACTGCCTAAAAGCAGACGGCAAAGAAATGGCGGATGGCAAAGAAGCTCTTTGCCATCCGCGAGCTCTTTGCCGTCCGCTGGCAGACGACAAAGAGAGAGGTGGCCCCCACCCCCCGCCCGTTTGGAAAAAACTTAACGCCCCACCTCTTTGCCGTCTGCTAGCAGACGGCAAAGAGGCAAAAAGGCGGACGACAAAGACTGGCGGACGGCAAAGAGGAGAGTAACTAACGGCCCGTACCCCCCCGCCCGTTACTCTCTGTTCTCTCCCTCTCTCTCCTCCCCGACGCGCCCCGCCACCACATCCCACCCCACCGCCGCC…
DTC_49	TIR/CACTA	43	new	CACTAGTAGAAAACAGGGCTTTGGTCACAGGGCAATATTCACATTAGTCACGGTTCAGTCACGAACCAGGACTAATGTAAGCATTGGTCCCGGTTCGTCCGGCTAAGGCATTAGTCCCAGTTCACCTGAGCCCTTTAGTCCCGGTTTGAGACACGAACCGGGACTAAAGGGTGCGATGCCCATTAGTACCGATTCGTGGCACCAACCAGTACTAAAGGTTAGACCTTTAGTCCCGGTTCGAGCCACCAACCGGTACTAATGGGGTTTGAGGCATTAGTACCGGTTCGTGGCACCAACCGGTACTAAAGGTCCCGTTTTCAAACTCTACCCCCCCTGTGGATCGCCTTTTCAGTTTTGTAAAAAGCAAAAGAAAATGATAAAAACTTCAAAAATTAAAAT…
DTC_50	TIR/CACTA	21	new	CACTACTAGGAAAAGGGCTATGGCTGCTTTGGACATTAATGGCGCACCATGTATGTGGTGCGCCACTGTAGCAGTGGCGCACCAGATACAGGTGCGCCATTATTGACATATTACTAATGGCGCACCTGGTGTGTGGTCCGCCATTAGTAGTTTTGAAAAAAAAAATGTTAGCAGTGGCGCACCAGGGGATAGTGCGCCATTACTAGTTGACATAGTAATGGCGCACCACACCCACCGTGCGCCATTAATAGTGTTGAAAAAAAATAAAAAAATTGTTAGTAGTGGCGCACCAGTGGACAGTGCGCCATTACTAGTTATCCCATGGTGCGCCACTACTAAGAAATTTTTTTATTTTTTTTTTCAAAACTACTAATGGTGCACCACACACCAGGTGCGCCA…
DTC_51	TIR/CACTA	4	known	CACTAGTAGAAAAAGGGCATTTAGTCCCAGTTCATAAGGGCCTTTAGTCCCGGTTCTGGAACCGGGACTAAAGGGTCGTTACTAAAGCCTCCCCCTTTAGTCCCGGTTCTTACACGAACCGGGACTAAAGGCCCTCCACGTGGCCGCTGCCTGGAGGTCCACCTTTAGTCCGGTTGGTAACACCAACCGGCTTAACTTCCGGGTTCTATTCTCCCTCGTTTCTAAGTCTGCACTTGTTGTTTTCCTGACAATAGTAAGATGTCAATCCTATTAATCCTCAGGAATTTAGCTTGAGCATTAAGTCACACATTTCACTATTTGAGTTTGAAATTATTGTTTAAAAAACAATAATTATTTAGTAACACTAATATTTCTTGAATAAGTAGTTTGACCATAGTT…
DTC_52	TIR/CACTA	27	known	GATAAGGATAACTTCCTCGTGCCTTACTTTCCTGAGTAAGTCATCTCCTAACCGCCCCGTAACATATGATTTCTTAGATTTCGATCGTTCTTTTTTTTTCTAACATTCCGTGTTCTGTGCAGTGACACACATTGCACACTCATCCTCTTAAGCCCGAAATATTCCATGGCCACGTATTTTGACCCGGACCGTGACTCCAAGATAGACTACACAAATATCAAGAAAGTTCTTGATGATGCTCTCCCCGGCTACGCCGCATCTGGAGGCACCTTTAAGAGGCCAGCTCGTAGGTACGGCAGGCACGTGTTCACCCACAATACGACGTTCCCCTGCGTCAAGTAGCCGCCTGGCGGTCAGAAGGATGCCTACTACGCCCTCCATCACATGCGGGCGATCGTA…
DTC_53	TIR/CACTA	3	known	CACTACTGGAATCTGCTACTTTGCCATCTGCCAGCTCTTTGTCATCTGCTAGCTGATGGCAAAGAGGCTCTTTGCCGTCTGCCTTGGGATAGCGGACGGCAAAGAGCTGGCAGATGGCAAAGAGACTGTTTGCCATCAGCTGGCTCTTTGCCGTCTGCTGGCTGACGACAAAGAGGGAAAAGGCAGACGGCAAAGAGCCTAGTGGGCCCCATGGGGCACGGCGTGGCTAGGTCAACTTCTTTGCCTTCTGCCAGCAGACGGCAAAGAGGTTAACTTTTTTGCCGTCTGCTAGCGGACGGCAATGTCCAACCTTTGCCGTCTGCTAGCGGACGGCAAAGATCAAATAGCAGACGGCAAAGCCGGGGCGGACGGCAAAGAAGAAGCACAACACCTGGATCG…
DTC_54	TIR/CACTA	2	new	CACTAGTACGCGTCGGAGCTATACAAACGGTTTTTAACCCCTTTCCGCGACGGCATTTGGAACCGTCGCCTAGTGAGTGATGGCGATAGGGGGGTCCTTCCCACACGACCCAGAAACCGTCGAGGATAGGGAGCCTTGATGCATACAGTTGTCCCTATATATCCGTTTCTGATATCTCGAATATCCCAAATGCTTCATCCTTGCTACTCGTTTGTGCTCGCATTGCCATCGCAGTTGGAGTTTTGTGGTTTTACCTAAATCCAAGCAGATTCCACGCACGGGAGTTTTCAAGGCAGATTCCAGGCACGGAAGTTTTACGATGCCTGGCACATCACAAATAGTTCATGATTATAAACCGTGTAGGATAGGTAGACAATCACACACAATTAGTTTTCCCAC…
DTC_55	TIR/CACTA	3	new	CACTACTAGGAAAAGGCCTATAGCTGATATGGACATTAATGACGCACCATGTATGTGATGCGCCACTGCTATATAGTAGTGGTGCACCAGATACAGGTGCGCCATTATTGACATATTACTAATGGCGCGCCTGGTGTGTGATGCGTCATTAGTAGTTTTGACAAAAAATTAAAAAAAATTGTTAGCAGTGGCACACCAGGGGATAGTGCGCCATTACTAGTTGACATAGTAATGGCGCATCACACCCACCATGCGCCATTAGTAGTTTTGAAAAAAAAATTGTTAGTAGTGGCGCACCATGGGATAGTGCGCCATTACTAAAAATAAAAATAAAATGTTAGTAGTGGCGCACCCGTGGACAGTGCGCCATTACTAGTTTTAACTAGTAATTGCGCACTA…
DTC_56	TIR/CACTA	6	new	CACTACTAGGAAAAGGGCTATAGATAATATAGACACTAATGGCGCACCACACATGTGGTGCGCCACTACTATATACTAATGGCGCACCATGTGTTGGTATGCCATTAGTGTCCAAATACTAATGGCGCACCACATCCACGGTGCGCCACTACTAACAAATTTTTTTAAATTTTTTCCAAAACTAGTAATGGCGCACCACACCCTCGGTGCGCCACTACTAACAATTTTTTTTTCAAAACTAGTAATGGCGCACCAGGGGACAGTGCACCATTACTAGTTTTAACTAGTAATGGCGCACCACACCCTCGGTGCGCCACTACTAACAATTTTTTTTATTTTTTTCAAAGTTAGTAATGGCGCACCGTTAGTGTGGTGCGCCATTACTAGTTAAACTAGGAA…
DTC_57	TIR/CACTA	11	known	CACTAGTACAAAACATGGCTTTCGTCACAGGGCAATATTCACATTAGTCCCGGTTCAGTCACGAACCGGGACTAATGTGAGCATTGGTCCCGGTTCGTGCGGCTAAGGCATTAGTCCCGGTTCACCTGGGCCCTTTAGTCCCGGTTGGTGCCACGAACCGGGACTAAAGGGTGCGATGCCCATTAGTACCGGTTCGTGGCACCAACCGGGACTAAAGGTTAGTCCCTTAGTCCCGGTTGGTGCCACCAACCGGTACTAATGGGCTTTGAGGCATTAGTACCGGTTCATGGCACGAACCGGTACTAAAGGGCCCATCAAACTCTACCCCCCCAGTGGACCGCCTTTTCAGTTTTAGAAAAAACAAAAGAAAATGATGGAAATGTCAAAAAAATAAAATAA…
DTC_58	TIR/CACTA	3	new	CACTACTAGGAAAAAGCCTAGTAGTAGCACGGGTAAAAGACTAGTAGTACCGCGGTTGCCTGCGCTACTACTACGGCGCTACAGCTAACTCATAGTAGTAGCGCGGGTGCCACCCGCGCTACTAGTACATGTGTTAGTAGTAGCACGGATTCCACACGCGCTACTACTAACTATCTGTAGCACCTGTCTGTGACCCGCGCTACTACTATTAATTTTGAAAACCAAAAAAAAATCTCGACCCCGTGCATGTTGTCAATGGTGTCAATGGTTCGATCCAGCGACGACAGGCGTCGCCGGAGGTGTGGATGGGTAGTAGCAGAACAGATCCGGTGACGGCTGTTGGAGAGGGCCGGATCCAGTGTAGAGCAAGACGACAATGTGAGGATCCTCTCCGCGGTC…
DTC_59	TIR/CACTA	3	known	TAATATTTCTAAATTCGATTCGAATCAACTTGGTAAGGTAGACGTGGATGCTCGTTCTCCCAAATTTTGAACGAACCGTTAAACATCCTCTGCTCGGTGGAATTCACCCGAGCAAATAAATGGGAGACGCAAAATTACCGTCCTATGTGGGAGACGCATTAATTGGCCCGTTATGCATCGAGGGTAGGTTCGTAACTTCATCCAAGCGTGCCTTCTCCTCGGCCGAAATGACATGTGCCGAATAATTCACAAACCATGGTCGGCAAAACACGCTCTCCTCGCCCGAAATAGCTTGCACCCACTATTTCAAAACGCGCTCTCCTCACCCGAAATCGCTCGCGCCCACTATATTTCAAAACACGCCCTCCTCGCCCGAAATTGCTCCCGCCCACTATTTGG…
DTC_60	TIR/CACTA	2	known	CACTAGTAGAAAAAGGGCCTTTAGTCCCGGTTCATAAGGGTCTTCAGTCCCGGTTCTGGAACCGGGACTAAAGGGTCGTTACTAAAGCCTCCCCCTTTAGTCCCGGTTCTTACACCAACCGGTACTAAAGGAAAATTTATGATTTTTTTTGAATTTTTTTTGATTTTTTTTATTTTTAAATTTCTGAATTATTTTAACCTCTAACCTCTAATCACCCCTCATCACTGCTTAATTTAACCTCTAATCTCTAATCACCCCTCATCATTCCAAATCATCTAACTTCCCGGACGATCACCCATCCTCTCACTACTCCAGCATGAGCACGCTTAACTTCCGGTTCTATTCTTCTCGTTTCCAAGTCTGCACTTGTTGTTTTCCTGACAATAGTAAGATGTCAAT…
DTC_61	TIR/CACTA	6	known	CACTACTAGGAAAAGAGCTATAGATGGAATGGCCACTAATGGCGCACTGTACATGTGGTGCGCCATTACTAAATACTAATGGCGCACCATGTGTCGGTGCGCCATTAGTGTGAAAATACTAATGGCCCACCACATCCACGGTGCGCCATTAGTAATTTTTTTTTTCAAAACTACTAATGGCGCACCGTGGGATGGTGCGCCATTAGTAGTTCAACTAGTAATGGCGCACCACCCCACGGTGCGCCATTAGTAATTATGTTTCAAATTTTTTTTTCAAATTTTTTTTATTTTTATTTTTTAAACTACTAATGGCGCACCTGTGAGTGGTGCGCCATTAGTAGTTGTGCGCCATTAGTAGTTCAACTACTAATGGCGCACCACTCCCACGGTGCGCCATTA…
DTC_62	TIR/CACTA	6	known	CACTAGTAGAAAACGGGGCAAAGGTCACAGGGCAGTTTTCACATTAGCCCCGGTTCAGTCACGAACCGGGACTAATGTGAGCATTGGACCCGGTTCGTGAGCCCAGGGGGCCGTCCGGGGCCTCGTGGGCATTGGTCCCGGTTCGTATGGACCCTTTGGTCCCGGTTGGTGGTACAAACCGGGAACAATGGGCCACGCTCCTGGCCCACCACCCTTTAGTCCCGGTTCATACCACAAACCGGGACTAAAGGGCGCGGCCAGTGTTTAGTCCCACCTCGCCAACCGAAGGGGGCTCACACCGGTTTATAAGCCCGTCCCTCTCTGCCTTTTAAAGTGAAAATAGATGCCCTTATACAGGGAATTTGACCTAAATTCATAGTAAATTTCATAGAAATTTAT…
DTC_63	TIR/CACTA	70	known	CACTACTAGGAAAAGGGCTATAGATGATATGGCCACTAATGGCGCACCAGACATGTGGTGCGCCACTGCTATATACTAATGGCGCACCATGTGTCGGTGCGCCATTAGTGTCCAAATACTAATGGCGCACCACATCCACGGTGCGCCATTAGTAACAATTTTTTTTTTCATTTTTTTTCAAAACTAGTAATGGCGCACCAGTGGATAGTGCGCCATTACTAGTTAAACTAGTAATGGCGCACCACATCCATGGTGCGCCACTAGTAATTTTTTTCAATTTTTTGTTTCAAAACTATTAATGGCGCACCACATCCATGGTGCGCCACTAGTAATTTTTTTTCAATTTTTTGTTTCAAAACTAGTAATGGTGCACCAGTGGATAGTGCGCCACTAGTAAAT…
DTC_64	TIR/CACTA	8	new	CACTAGTAGAAAACAGGGCTTTTGTTCGGGCCTGGCCAGCCCATTAGTCCCGGTTCCACACGAACCGGGACCCATGGGGTGCATTAGTCCCGGTTCATGAGCCAAGGGGGCCGGCCGGGCCACGTGGGCCACTGGTCCCGGTTCGTTTGGACCTTTTGGTCCTGGTTCAAGGCACGAACCGGGACCAATGCGCCTTGCCCCTGGCCCATGACCATTAGTCCCGGTTTGTGCCACAAACCGGGACTAAAGGGTTGGTCCTCGTTGCGGCCAGAGTTTAGTCCCACCTCGCCAACCGAAGGGTGCTCACACCGGTTTATAAGCCCGTCCCTCTCTGCCTTGTTGAGCTCCTCTCAAAATGAAAATAGATGCCCTTATACAGGGAATTTGACCTAAATTCAG…
DTC_67	TIR/CACTA	6	known	CACTACTAGGAAAAGGGCTATAGATAATATGGACACTAATGGCGCACCACACATGTGGTGCGCCACTACTATATACTAATGGCGCACCATGTGTTGGTGCGCCATTAGTGTCCAAATACTAATGGCACACCACATCCACGGTGCGCCACTAGTAATTTTATTTTATTTTTTTCAAAATTACTAGGACGGTGCGCCATTAGTAATTTTGTTTCAATTTTTTTTTCAAATTGTTTTTTTCAAACTACTAATGGCGCACCGTGGGGGTGGTGCGCCATTACTAGTTCAACTAGTAATGGCGCACCACCCCCACGGTGCGCCATTAGTAATTTTGTTACAAATTTTGTTTCAAAATATTTTTTTTTTGAAAAACTACTAATGGCGCACCATGGGGATGGTGCG…
DTC_69	TIR/CACTA	5	known	CACTGGTACGCGTCGGTGCTATACAAACGGTTTTTAACCCCTTTCCGCGACGGTGTTCAGAACCGTCACCTAGTGAGTGTGGGCGATAGGGGGGGTCCTTCCCACACGACCTAGAAACCGTCGAGGATATGCCCTCCTGGCACACACGCTCGGCAAAATGAGGTCGTGTGCGACCGAAGAGCACTCAAATACAGAAATAAGTATAGTAGTGCTCAAAAATATACAATTATACATGCGAAATCATTTCCGGTCGTAAGTACATCCCACATAGTTAGTCACCGCTAAACGTTTCCGTTCGTATATACATCCCACATAGTCACTCCAAGGAAAACGTTTGCGCAAGGTAGCGTAACGCAAACAGTTTTCAAGAGAATGTCATGCGTGATTGTTCATTGATCC…
DTC_70	TIR/CACTA	8	known	CACTACTAGGGAAAACCCTAGTAGTAGCGTGGGTAATTGCCTAGCAGTAGCGCGGGGGCCTGCGCTACTGGTAGGGCGCTACAGCTAACTTTTAGCAGTAGAGCGGGTGGTACCCGTGCTACTGCTACTTCTAGTAGTAGTAGCGCGATTGCCACCCGCGCTACTACTACTTAGTTGTAGCGCGGGTAAAGGCCCCGCGCTACTACTAACTAATCGAGAATTAAAAAAATCCATCCATGGCGGCTGTTTCTGCTAGGCGTCATCTCCCTCTCCATCCATGGCTGCTACTGGTCCTAGAGGGGATGAAGTTGTCCATGGTGATGGTGCTTCCCCACCCATCTTGTGCCCGCACCTCTCGTCTACTGCTGCTACAAAAGAAGAGAAAATTATTACAAAGAG…
DTC_71	TIR/CACTA	25	known	CCTACCCCCGACCCGCAGTAGGTCCGAAATTTAAGAGGGGGGCAAAGTTTGTACTTTCCCCAAATTTCAAACAAGCATGTCCCATCTTCTGTTCAAAAAAGCCAAAAACAAGCGCGTCCCAGACCGAAACACGGGTCCCCCCACCCGTCCGATTCCCCATTCTTACTCCGTGGGCGCCAAAACTACCTCTCCACCAGCCGCGAAACCCCGGCGTCCTCCGTCCGCCATCCCATCCCACCCATCAACCGCCGCCCTCCTCCATCACGCCGGAGCCGATACCCCGACGTCGTCGTCCACCGCAACCTCAACCGCAATGCCCTCCACGGCTAGTAGTTGAAGCCGAGGCCGAGCCGTCCGTACCCGAGTCAGTTCAACCACGCCGTCCTGCGCCTCACCGCT…
DTC_72	TIR/CACTA	22	known	CACTACTAGGGAAAACCTTATACACAGCATCTTAGCAGTAGCGCTGGACAAAACAGGGCGCTACTGCTATTTAGTAGTAGCGTTTTTAAATAGACCGCGCTACTGCTACTACTTTAGCAGTAGTGCGTTCTGCGAAACCGCGCTGCTGCTATATTTGTACTGGGCGCAGATGGCTAGCCCCACTTAGCAGTAGCGCGTACCACTGACCAGCGCTACTGCTACGGCCCGTAGCAGTAGCGCGTTTCTATGAAACGCGCTACTACTTACTTACCTTATCCTGGAGCGGTTCACCCTCTCACACTCACTCCCTCTCACTCGCTCTTGCCCGCACCGAACCCGTACGTCGTCCGCCGCCGCCGCGCTGCTCCTGTTCGAGGTTCTCCCTCCTCCCTCCTCCCC…
DTC_73	TIR/CACTA	3	known	CACTAGTAGAAAACGGAGCTTTAATACCGGTTCATAAGGGCCTTTAGTGCCGGTTCTGCAACCGGCACTAAAGAGTGGAGACTAAAGCCCCCCCCCCCCTTTAGTACCGGCTCGGCACGAACCGCCACTAAAGGCCCACCATGTGGCGTGAGCTCGCGCCGTGGTATGGGGGACCTTTAGTACCGGTCAGTGTTACCAACCGGTACTAAAGGTTTTTTTTTTTGAATTTTTTTTTTTGAAAATTTTGGAAAAAAATTGATTTTTTTTATTTTCAATTTTCTGAATTATTTGATGATTTAGTCTCTAATCACCACTCTTAACTGCTCAAGTGTGGATCACTCATTCCAAATCGTCTAACTTCCCGACCGGTCACCCATCCTTTCACTCCCCCAGCCTGAG…
DTC_74	TIR/CACTA	8	new	CACTACAAAAAAAAAGACACATCCGTGACATTTTGGGCCGAACGAATTTTTTTTCTATCATACATATGACACTTCTATGACGATAATTGTGACAAAACCCGGTATCATCATAGATGTGGTGGGATCCTACTTCTATGACAAAAAATCATGACAGAAAATGGGCTTTTCGTCCTGGGTGGGCCGGAGACGCAGTTGCATGACATTCTTTGGGCCGTCCATGACAAAAAACCGTGGTACAAGCGAGGGGGAGGAAAATTTCGGGGAGTTCCCGGTTACGGTGGGAGGTCGAGGGCCGAGCGATGCGCGTTTCTCTCGTACACGTACGCGCGTGTGTGCGAGGCGTTGGCTCTAACTGAACCCAAGCAAGGCGTTGGGCTCTAACTGAAGCCGAGCGATTGC…
DTC_75	TIR/CACTA	2	known	CACTACTAGGAAAAGAGCTATAGCTAATATGGACATTAATGGCGCATCATATATGTGGTGCACCACTGCTATATAGCAGTGACGCACCAGATACAGGTGCGCCATTAATGACATACTACTAATGGCGCACCTGGTGTGTGGTGCGCCATTACTAGTTTTGAAAAAAAATAAAAAATTGTTAGCAGTGGCGCACCAGGGGATAGTGCGCCATTACTAGTTGACATAGTAATGGCGCACCTGTACAAGGTGCGCCATTACTATGTGTATGACTGGGTCAAACCTTGGTCAAACTTAGTAATGGCGCACTTTGCATAGGTGCGCCATTACTATGTCAAACTTAGTAATGGCGCACCTACACAAAGTGCGTCATTACTAACTTTGACCAAGTCATACACATAG…
DTC_77	TIR/CACTA	7	known	ATATATTACAGATGAAGACTGGACAACCCTCGTTAAACACTCGTCTGATCCAAAGTATCAGGTAGGCTATATGTATTTGATCAGACCACATATTGAACTTGTATTTATGTATGTGCCTTACAAGTGTATCTTCTTCTAGGCTAACTGTTTGAAGAACAAAACCAACCGTTCTAAAGTGAAATTCCAACAGACAACAGGATCTCGTAGCTATATTGCACACTGCGAGGCTCTTGTAAATAGCTGCTACTTCCTTCTTTTTTGTGCCATATTATCGTATCGATATTGACTTGTTCCAAATACAGAGGAAAGCCCGTGCGGACCAAAAAGAACCTGAACTGAATGCAGTGCAAATCTTCAAGGATTGCCACACCAGCAAGATGAAGGGCATGAGCACACCAG…
DTC_78	TIR/CACTA	3	new	CACTACAAAAAAAAGACACATCCATGACATTTTGGGCCGAACGAAATTTTTTTCTGTCATACTTGTGACACTTCTATGACGATAATTGTGACAAAACCCGGTATCATCATAGATGTGGTGGGGTCCTACTTCTATGACAAAAATTCATGACAGGAAATGGGCTTTTCATCCTGGGCGGGCCGGAGACGCAGCTACATGACATTCTTTCGGACGTCCATGACGGAAAAAACTGTGGTAGAAGCGAAGGCGAGGAAAATATCGGGGTGTTCCCGGTTACGGTGGGTGGTCGGGGCCGAGCGATGCGCGTTTCTCTTGTACACGCACGCGCGTGGGTGCGAGGCGTTGGCCTCTAACGGAACCCGAGCGAGGCGTTGGGCTCTAACTGAACCCGAGTGATTG…
DTC_79	TIR/CACTA	5	new	CATTACTAGGGAAAAGCCTATACACAGAATCTTACCAGCAGCGTGCTTTAAAATAAGGCGCTGCTGCTACGTATCAGTAGCGCGCGCAAACAAAACTCGCTGCTGAAATAAATATAGCAGTAGCGCGCCCGCTCTAAGACGCGCTACTGCTATAATTCCCACGACGCCGCCGCGAGGCTAGTTCTAGCAGCAGCGTGTTAGCACGAAGAGCGCTACTGCTGTGGATCATAGCAGCAGCGCATTTCACCAATAAGCGCTACTGCTAAGTTTACTACAAAAATTTAGTCCCACCCCCCACTCTCCTCTATCCGATCCACTCACACTCACACACTCACTGGATCTCCCCCTCAACCCCCCGCGTCGGTCCTCCCCCGTCGCCCCTCCTCCCTCTGCGCCACC…
DTC_81	TIR/CACTA	3	known	CACTACTGGAATCAGGGATTTTGCCGTCTGCCAGTTCTTTGCCGTCCGCTAGCAGACGGCAAAGAAGGTCTTTGCCATCAGCTACCAAAAAGCAGACGGCAAAGAAGGTCTTTGCCATCTGTCACTTCTTTGTCGTCAGCTGGCTGAAGGCAAAGAGAGAGGTGGCCCCCACTAATGAGCCGATTAGAAAAAACTTAACGGCCCCCCTCTTTGCCGTCTGCTAGCAGACGACAAAGATAAAAAAAGCGGACGACAAAGGCTTGGCGGACGACAAAGGCTAACTAACCTAACCTAACTAACGGCCGATCGAGCCCCCCCCCCCGCCCGTTACTCCTCTCTGTTTCTCTCCCTCTCTCCTCCCCGACGCCACGCCACCAGATCCACCCACCGCCGCCCCCG…
DTC_82	TIR/CACTA	35	known	CACTACTAGGAAAAAGCCTAGTAGTAGCGCGGGTTAAAAGCTAGTAGTAGCGCGGGTGCCTGCGCTACTACTACGGCGCTACAGCTAACTAGTAGTAGTAGCGCGGTGCATCCCGCGCTACTAGTACGTGTGTTAGTGGTAGTGCGGGTTCGACACGCGCTACTACCAACTATCTGTGGCGCGTGACTGTGACCCACGCTACTAATATTAATTTCAAAAACCAAAAAAAAAATCTCGACCGCGTGCATGCTGTCAATGGTGTCAATGGTTTGATCCAGCGACGACAAGGGTCACCGGAGGTGCGGACGGGCAGCGGAGACCAGATCCAGTGACGACTGTTGTAGAGGGACCGGATCCAGTGCAGAGGAGAGCAAGACGACGGTCTGAGGGTCCTCTTCA…
DTC_83	TIR/CACTA	3	known	TACTCCCTCCTTTCCGGTTTATAAGGCTCAATTCAAAAATCTCACCAACCAAGGTAGATGGTGAGTGGTGGAATATTTTTTTTAGTTTGCAAAAGCACCCAATTAATGCTCTTGTTTTTATCAAAAAAGTATGTTTACCAATGCATTAATTGCAATGCATGCATGCATAAATTACATGCATTGGTCAATTCTCTCTTAATACTTGCATGCAATGATTTAATGCACCTTGGAATCTGAACATGTGATGGGGAACAACCAAATTGAGCCTTATAAAATGGAAAAACTAAAATTTTGAGATAAGCCCTATAAACCGGAAAGGAGGGAGTA
DTC_85	TIR/CACTA	5	known	CACTGGTGCGCGTCGGTCCTAAACAAACGGGTTTTTACCCCTTTCCGCGACGACATTTGGAACCGTCGCCAAGTGAGTGTGGGCGATAGGGGGTCCTTCCCACACAACCCAAAAACCATTGGGGATATGCCCTCTTGGCACACACGCTCGGCAAAATGAGGTCGTGTGCGACCGGCGAGCACTCAAATATAGAAATACGTACAGCAGTGCTAAAAAATACAATTATACGGGCAAAATCATTTCCGGTCGTAAGTACATCCCACATAGTCAGTCACCACTAAACATTTCCGTTCGTATATACACCCACACAGTCACTACAAGGAAAACGTTTGCGCAAGGTGGCGTAACGCAAACAGTTTTGAAGAGAATGTCGTGTGTGATTGTTCATTGATCCAACAC…
DTC_87	TIR/CACTA	17	known	CACTAGTAGAAAAAGGGCCTTTTGTCCCGGTTCTAGAGGGCCTTTAGTCCCGGTTCTGGAACCGGGACTAAAGGGTCGTTACTAAAGGTCTCCCCCTTTAGCCCCGGTTCTTATACAAACCGGGACTAAAGGCCCTCCACGTGGCTGCTGCTTGGAGGTCCACCTTTAGTCCCGGTTGGTAACACCAACCGGTACTAAAGGATTTTTTTTGAAATTTTTTTGAATTTTTTTCTTGATTTTCAAATTTCTGAATTATTTTAACCTCTAATCTCTAATCACCCCTCATCACTGCTCAATTTAATCTCTAATCACCCCTCATCATTCCAAATCATCTAACTTCCCGAACGGTCACCCATCCTCCCACTCCCCCAGCCTGAGCACGCTTAACTTCCGGGTTCT…
DTC_88	TIR/CACTA	6	known	CACTACAAAAAAAAGACACATCCGTGACATTTTGGGCCGAACGAAAAAAAATTCTGTCATACTTATGACACTTCTATGACGATAATTGTGACAAAACCCGGTATCATCATAGATGTGGTGGGCTCCTACTTCTATGAGAAAAAATCATGACAGAAAATGGGCTTTTCCTCCTGGGTGGGCCGGAGATGCAGCTGCATGACATTCTTTGGGCCGTCCATGACGGAAAAAACCGTGGTAGAAGCGAGGGCTAGGAAAATATTGGGGTGTTCCCGGTTACGATGGGTGGTTGGGGCCGAGCGATGCGCATTTCTCTCGTACACGCACGCGCGTGTGTGCGAGGCGTTGGACTCTAACTAAACCTAAGCGAGGTGTTCGCCTACTGAACCCGAGCGATTGCAC…
DTC_89	TIR/CACTA	3	known	CACTACTAGGGAAAACCTTATAGACAGAACTTTAGCAGTAGCGCTTGTTAAAAAAGTGCGCTATTGCTAGATAGCAGTAGCGCGTGCATGATAACCGCGCTACAGATATGTATGTAGCAGTAGCGCGTCTATATGTAAAAGCGCTACTACTTAAATTCCCACTACTAAGCCGATAGGCTACACATAGTAGTAGCGATCTTATATAAAAAGCGCTACCGCTAATAGTGTTGTAGCAGCGCGTTTACGTAGAAAGGCGCTACTGCTAACAAAAATAAAATGAAATGAAAAGAAAATAGAGAAGTAAATGAAAATGAAAGAAATAGAAAAAGGAGAAAGGAAAAAAATGTAAAGAAAAATAAATGAAAAAGGAGAAAAAAGAAAAAGGCATAGCAGTAGCGC…
DTC_90	TIR/CACTA	20	known	CACTACTGGAATCAGCTAATTTGCCATCTGCCAGCTCTTTGTCGTCTGCTAGCAGATGGCAAAGAAGGTCTTTGCCATCAGCTAGATAAAAGCGGACGGCAAACAACAGGCAGACGGCAAAACAAGCCTTTGCCATCAGTCACTTCTTTGCCGTCAGCTGGCGGACGGCAAAGAATCTTTGCCGTCAGCTGGCGGACGACAAAGAATCTTTGCCGTCAGCTGGCGGACGGCAAAGAGAAAGGTGGCCCCCCACTAACGAGCCGTTTACGGAAAAAAACGCCCCCTCTTTGCCGTCTGCTAGCAGACGGCAAAGAGACAAAACGGCGGACGGCAAAGAACAGTCGTACTACCGCTTGCGGGTACAAAGAAAACGTTGCCCCCACCTCCTCTCTCTCTGTC…
DTC_94	TIR/CACTA	2	known	CACTAGTAGAAAGAGGGTCAAATGTGAAGCGCATTAGTGCCGGTTTGATTTTGAGCCGGCACTAATGTGTCCATTAGTGCCGGTTCCAACGGCTAGGCGGGAGGAGCTCTTTATTACCGGTTCGTGGCGAACCTTTAGCACCGGTAAGTCATTACGTTTCATGGCTTGAGGATCTTCATACTGTCAAGACAAATTTTCTTCCTGCACTTAGAAATGTTAGAACTCAAAATGTGCGACCAATAGTGATCGTATTGAACTACGGTCACATCTATTTACGAAAGATGGTAAGATTTTTACTATTTGTCCTCAGTGCATCTTTTGCATACATTATCTTTTTGCTAAGCTTTCATTGCTAAGTATATTAATTACTATATGATGTTCTTTAACAGGGACTCCCGA…
DTC_95	TIR/CACTA	2	new	CACTACTAGGAAAAGGGCTATAGCTAATCTGGACATTAATAGCGCACCATGTATGTGGTGCGCCACTGCTACATAGCAGTGGCGCACCAGATACAGGTGCGCCATTATTGATATATTACTAATGGCACACCTGATGTGTGGTGTGCCATTACTAGTTTAGAAAAAAACAAAAATTGTTAGTAATGGCGCACCAGGGGATAGTGCGCCATTACTAGTTGACATAGTAATGGCGCACCTTCACCAAAGTGCGCCATTACTATGTGTATGACTTGGTGTAGGTGCGCCATTACTAAGTTTGACATAGTAATGGCGCACCTATGTAAAGTGCGCCATTACTAAGTTTGACCAATGTTTGACCAAGTCATACACATAGTAATGGCGCACTTTGTGAAGGTGCGC…
DTC_99	TIR/CACTA	46	known	CACTACTAGAAAAAGGGCTATAGATGGGATTGACACTAATGGCGCACCAGACAAGCGGTGCGCCATTAGTATATACTAATGGCGCACCACCTTCTGATACGCCATTAGAGTTGAAACTAGTAATGGCGCACCTGGCCCAGGGTGCGCCATTAGTATCAATTTTTTTTAACTAGTGCGCCTGTCCAAACATACTAATGGCGCATCCAGACACAGTGCGCCATTAGTAGTTGAAACTACTAATGGCGCACCTGCGCGGGGTGCGCCATTAGTATCAAATTTTTTTTTAACTAGTGCGCCTGTCCAAACATACTAATGGCGCATCCAGACACAGTGCGCCATTAGTAGTTGAAACTACTAATGGCGCACCTGGCCCAGGGTGCGCCATTAGTATCAAATTTT…
DTC_100	TIR/CACTA	3	known	CACTACAAGAAATATGTCAACTTGCGACCACCACTATTGGTCACTGAAAGGTCATTGATTTTCATTTGCGACCTTTTTTGACCAAAAACAGAAGGTCAAAAGCTGGCGGTCTTAAACTGAAATTAACGACCTTCTGTGTGAGAAGGTCGTGGAACTCCACGACCAAAACAAAAGGTCACTAGTTCAACGACCTTCTGTTGTGGTTGCTAGCTCTCTGCCCAGGCCACGTCGGATCCGACGTGGCAAGCTGACGTGGCAAAATTGCGACCAAATGAAAAGGTCGTTGAGAAGATTCAGCCCAGTCCAGTTTGGTGTTTTACACGGGCCGAGCCCATTAATTCAGCCTTTTTAACATATATTTTTCCGTTAATTTTCGGTAGCTACATGGGCCTAGCCCAA…
DTC_104	TIR/CACTA	3	known	CACTACCAGAAAAACGGCTATAGCTAATATGGATATTAATGGCGCACCATGTATGTGGTGCGCCACTGCTATATAGCAGTGGCGCACCGGATATAGGTGCGCCATTAATGGCCATATTACTAATGGCGCACCAGGTGAAAAGTGCGCAATTACTAAGTTTGACCAAGGTTTGACCAAGTCATATACATAGTAATGGCGCACTTTGTGAAGGTGCGCCATTACTAAATGCACCCCCCCCCCCCGTGAACCGCCTTTTCAGTTTAAAAAAATAAAAGAAAATGATGGAAATGTCAAAAAAATAAAAGAAAATAAGTTTCCCATGTGATATGTGGTCTAGTTGTTGGGAAAATTTACAAATATGAATTTCGACTTTATTTGTAAAATCTCTCTGGAATTTAG…
DTC_105	TIR/CACTA	3	known	CACTAGTAGGAAAAGGGTTATAGATAATATGGACACTAATGGCGCACCAAACATGTGGTGCGCCACTACTATATACTAATGGCGCACCATGTGTTGGTACGCCATTAGTGTCCAAATACTAATGGCGCACCACATCCACGGTGCGCCTTTACTAACAATTTTTTTTATTTTTTTTTCAAAACTAATAATGGCGCACCAGGGGATAGTGCGCCATTACTAGTTTAACTGGTAATGGTGCACCACACCCTCGGTGCGCCACTACTAACAATTTTTTTATTATTTTTTTCAAAACTAGTAATGGCGCACCAGGGGACAGTGCGCCATTACTAGTAAAAACTAGTAATGGCGCACCACACCCTCGGTGCGCCACTACTAACAAATATTTTTTTATTTTTTTCA…
DTC_108	TIR/CACTA	24	known	CACTACTAGAAAAACGGCTATAGCTAATATGGACATTAATGGCTCACCATGTATGTGGTGCGCCACTGATATATAGCAGTGGCGCACCAGATACAGGTACGCCATTATTGACATATTACTAATGGCGCACCTGGTGTGTGGTGTGCCATTACTAGTTTTGAAAAAAAAAATTGTTAGCAGTGGCGCACCAGGGGATAGTGCGCCATTACTAGTTGACATAGTAATGGCGCACCTGTACAAAGTGCGCCATTACTATGTGTATGACTGGGTCAAACCTTGGTCAAACTTAGTAAAGGCGCACTTTGTGTAGGTGCGCCATTACTAAGTGCACCATTACTAACTTTGACCAAGTCATACACATAGTAATGACGCACTTTGTGAAGGTGCGCCATAACCAAA…
DTC_109	TIR/CACTA	4	known	CACTACTAGAAAAAGGGCTATAGATAATATGGACACTAATGACGCATCACATATGTGGTGCGCTACTACTATATACTAGTAATGGCGCACCAGGGGATAGTGCGCCATTACTAGTTTAACTAGTAATGGCGCACCACACCCTCGGTGCGCCACTACTAACAATTTTTTTTTATTTTTTTGTCAAAACTAGTAATGGCGCACCGTAATGGCGCACCACATCCTTGGTGCGCCACTAGTAACACATTTTTTTATTTTTTTTTCAAAGTTAGTAATGGCGCACCGTGGGTGTGGTGCGCCATTACTAGTTAAACTAGTAATTGCGCACCACACCCTAACTAGTAATTGCGCACTACACCCACAGTGCGCCATTACTAACTTTGCCCAAAAATTCAACCGAAT…
DTC_111	TIR/CACTA	24	known	CACTACAAGAAATATGTCAACTTGTGACCTTGACTATTGGTCACTGAAAGGTCATTGTTTTTCATTTGCGACCTTTTTGTGACAAAAAACAGAAGGTCAAAAGCTGACAGTCGTAAACTGAAATTAACGACCTTCTCTGTGAGAAGGTCGTAGACGTTTACGACCAAAATATGTCTACTGTTTTGTTTTGGTCACTAGCAGCCTTCCCAGGCCACGTAGGCATCCGACGTGGCAATCTGATGTGGCACAAGAATCAGCCCGGTCCAATTCGATTTTCTACATGGGCCTAGCCCAACAATTCGGCCTTTTTAATGTATTTTTTTCTATTAATTTTCTCTATATACATGGGCCTGGTCCAACAATTGGCCTTTTTATTTTCTAGGGCATGGCCTTTCTGGC…
DTC_112	TIR/CACTA	6	known	CACTACAAGAAATATGTCAACTTGCGACCCTCACTATTGGTCACTGAAAGGTCATTGATTTTCATTTGCGACCTTTTTTTGACCAAAAACAGATGGTCAAAAGCTGGCGGTCGTAAACTGAAATTAACGACCTTCTCTGTGAGAAGGTCGTGGAATTCCACGTCCAAAACAAAAGGTCGTTGATTCCATGACCTTCTGTTTTGGTCGCCAGCTCTCTGCCCAGGCCACGTCGGATCCGACGTGGCAATCTGATGTGGCAAAATTGCAACCAATTGAAAAGGTCGTTGATAAGATTCAGCCCGGTCCAATTCGGTGTTTTACATGGGCCGAGCCCAACAATTCAACCTTTTATATATTTTTCCCTATTAATTTTGATCAGCTACATGGGCCAGGCCCAAC…
DTC_113	TIR/CACTA	5	known	CCTACCCCCGACCCGCAGTAGGTCCGAAATTTAAGAGGGGGGCAAAGTTTGGACTTTCCCCAAATTTCAAACAAGCGCGTCCCATCTTCTGTTCAAAAAGCCAAAAACAAGCGCGTCCCAGACCGAAACATGGTTCTCCCCCTCCCCCCGCCCACCCGTCTGATTCCCCATTCGTACTCCGTGGGTGCAAAAACTACCTCTCCACCAGCCGCGAAACCCCGGCGTCCTCCGTCCGCCACCCCATTCCTCCCATCAACCGCCGCCCTCCTCCATCACGCCGGAGCCGATACCCCGACGTCGTCGTCCATCGCAACCTCAACCGCAACGCCCTCCACGGCTAGTAGTTGAAGCCGAGGCCGAGCCATCCGTACCCGAGCCAGTTCAACCACGCCGTCCTGC…
DTC_115	TIR/CACTA	13	known	CACTAGTAGAAAAAGGGTCATTTGTCCCGGTTCATAAGGGCCTTTAGTCCCGGTTCTTGAACCGGGACTAAAGGGTCGTTACTAAAGCCTCCCCCCTTTAGTCCCGGTTCTTACACGAACCGGGACTAAAGGCCGTCCACGTGGCCGCTGTCTGGAGCTCCACCTTTAGTCCCGGTTGGTAACACCAACCGGTACTAAAGGTATTTTTATGAAAAAAAAATTGAATTTTTTTTAATTTTTTTTGAATTATTTCCAATTTAATCTCTAATCACCCCTCATCACTGCTCAATTTAACCTCTAATCTCTAATCACCCATCATCATTCCAAATCATCTAACTTCCCGGCCGGTCACCCATCCTCTGACTATTCCAGCCTGAGCACGCTTAACTTTCGGGTTCT…
DTC_116	TIR/CACTA	4	known	CACTACTAGGAAAAGGGCTATAGATGATATGGCCACTAATGGCGCACCAGACATGTGGTGCGCCATTACTATATACTAATGGCACACCATGTGTTGGTGCGCCATTAGTTACTAATGGGTAACTAATGGCGCACCTGGTGTTTGGTGCGCCATTAGTAGTTTTGAAAGAAAAAGTAAAAAAAATTGTTACTAATGGCGCACCGTGGTATAGTGCGCCATTACTAGTTGACATAGTAATGGCGCACCACACCCACCGTGCGCCATTAGTAGTTTTGAAAAAAAAAAATAAAAAAAAATTGTTAGTAATACCGAGCCCCACCTCCCCTCGCCCCGTCGCCCCCTCCCCTCGCCGCCCCCTTGCCCCACCTCCCCTCGCCCCGTCGCCCCACCGTCCCAACC…
DTC_117	TIR/CACTA	3	new	CACTACTAGGAAAAGGGTTGTAGATAATATGAACACTAATGGCGCACCACACATGTGGTGCGCCACTACTATATACTAATGGCGCACCATGTGTTGGTACGCCATTAGTGTCCAAATACTAATGGCGCACCACATCCACGGTGCGCCACTACTAACAATTTTTTTTAATTTTTTTTAAAACTAGTAATGGCGCATCAGGGGATAGTGCACCATTACTGGCGCACCACACCCTCGGTGCGCCACTACTAACAATTTTTTTAATTTATTTTTTCAAAACTAGTAATGGCGCACCAGGGGACAGTGCGCCATTACTAGTTTTAACTAGTAATGGCGCACCACACCCTCGGTGCGCCACTACTAACATTTTTTTATCAAAGTTAGTAATGGCGCACCACACCC…
DTC_120	TIR/CACTA	2	new	CACTACTAGGAAAATGGTTATTGCTAATATGGACATTAATGGCGCACCATGTATGTGGTGCGCCACTGCTAGCAGTGGCGCACCAGATACCGGTACGCCATTATTGAGATATTACTAATGGCTCACCTGGTGTGTTGTGCGCCATTACTAGTTTTGAAAAAAAATAAAAAAATTTGTTAGCAGTGGCGCACCAGGGGATAGTGCGCCAATACTAGTTGACATAGTAATGGCGCACCTGTATAAAGTGCGCCATTACTATGTGTATGACTGGGTCAAACATTGGTCAAACTTAGTAATGACGCACTTTGCATAGGTGCGCCATTACTATGTCAAACTTAGTAATGGCGCACCTACACAAAGTGCGTCATTACTAACTTTGACCAAGGTTTGACAAAGTCA…
DTC_121	TIR/CACTA	7	new	CACTACTAGGAAAAGGGCTATAGATAATATGGACATTAATGGCGCACCACACATGTGGTGCGCCACTACTATATACTAATGGCGCACCATGTGTTGGTGCGCCATTAGTGTCCAAATACTAATGGCGCACCACATCCACGGTGCGCCACTAGTAACAATTTTTTTTTCAAAACTAGTAATGGCGCACCAGTGGATAGTGCGCCATTACTAGTTAAACTAGTAATGGCGCACCACATCCACGGTGCGCCACTAGTAATTTTTTTTCAATTTTTTTTCAAAACTAGTAATGGCGCACCGTGTGTGTGGTGCGCCATTACTAGTTGAAATAGTAATGGCGCACCACTCCCATGGTGCGCCATTACTAACTTGGCCCAAAAATTCCACCGGATGCACCCCCCC…
DTC_123	TIR/CACTA	2	new	CACTAGTAGAAAAAGGGCCTTTAGTCCCGGGACTAAAGGGAGGCCCTTCACGTGGCCGCTGCCTGGAGGTCCACACCAACCGGTACTAAAGGAAATTTTATGATTTTTTTCAACTTTTTTTTGAATTTTTTTTATTTTTAAATTTCTGAATTATTTTAACCTCTAATCTCTAATCACTGCTCAATTTAATCTCTAATATCTAATCACCCCTCATCATTCCAAATCATCTAACTTCCCGGACGATCACCCATCCTCTCACTACTCCAGCCTGAGCACGCTTAACTTCCGGGTTCTATTCTCCCTCATTTCCAAGTCTGCACTTGTTGTTTTTCTGACAATAGTAAGATGTCAATCCTATTAACCCTCAGGAATTTAGCTTGAGCATGAAGTCACACATTC…
DTC_124	TIR/CACTA	3	known	CACTACTAGGGAAAAGCCTATACACAGAATCTTAGCAGCAGCGCGCTTTAAAATAAGGCGCTGCTGCTAATTAGCAGTAGCGCGCTCGCACAAACCACGCTGCTGAAATAAATGTATCAGTAGCGCACCTACTCTAAGACGTGCTACTGCTATAATTGCCACGACGCCGCCGCGAGGCTAGTTCTAGCAGCAGCGCGCTAATATGAAGAGCGCTACTACTAGGGGCCATAGCAGTAGCGCATTCACACAATAACCGCTACTGCTAAGTTTACTAAAAAAAATTAGTCCCACCTCGCTTCGTGAAGAGAGTTTGTACCACCTTAAATATACTACTTCTCAAACTTTCACAACCACTTGGTCTTCATTGAACTCTATGTGTAGAATTTGTGGCCGCAAGAT…
DTC_126	TIR/CACTA	4	known	CACTAGTAGAAAAAGGGCCTAATGTGAAGCTCATTAGTCTCGGTTTGTAATTGAACCGGCACTAATGTGACCATTAGTGCCGGTTCCAACGGCTAGGCGGGCGGCGCTCATTAGTACCTGTTTGTGGCACGAACCGCTACTAAAGAGGTGGTGGCCTTTAGTACGGGTTGGTGGCTCCAACCGGTACTAAAGACCCCCCGTTTAGTATGGGTTCGTGCCACCAACCGGTACTAAAGGGGTGCACTGCCATACGCAGTGCACAATGTTTAGTCCCACCTCGCTAGTTGAGAGGAGCTCGCACCGGTTTATAAGCCCTGCCACGGCTACCTTGTCGATCTCCTCTCTAAGCATGCCTTTGTGGGCCTATTGCAAGTCTTCTGCCCTGTGGGGCCTACTGGG…
DTC_127	TIR/CACTA	4	known	CACTAGTAGAAAACGGAGCTTTATTACCGGTTCGTAAGGGCCTTTAGTGCCGGTTCTGCAACCGGCACTAAAGGGTGGAGACTAAAGCCCCCCCCCCCTAGTACCGGTTCGGCACGAACCGCCACTAAAGGCCCAACACGTCGCGTGAGCTCGCGCCATGATATGGGGGGCCTTTAGTACCGGTTGGTGTTACCAACCGGTACTAAAGGTATTTTTTTGAAAAAAAAATTGAAATTTTTGGAAAAAAATTGATTTTTTTCAATTTTCCAATTTTCTCAATTATTTGATGATTTAGTCTCTAATCACCCCTCTTAACTGCTCAAGTGTGGATCACTCATTCGAAATCGTCTAACTTCTCGGCCGGTCACCCATCCTCTCACTCCCCCAGCCTGAGCACGC…
DTC_131	TIR/CACTA	7	known	GCTCCTCGAGACCTCAACCCATCAAGCGAAACAACATGCCACTCATAATTCCAAAGCTTATGTGTTGAAATACGAATCTGATATGATGCTCATATTACTAAAACAGAGAACATTTAATTGGTCACCTAATGTTCCTATATTCGTTTCGAAAAGCATGTGCGCCACCCACTGGTCCAGCTAGTTCCACTTTCCTGATTTTACTCTTGATGCTTAGGGTTTTCCCCTTTTATCTACTCTACCATGATCTGCGTATGTGCTTTCTGTCGTACTAGCATTACTCCACCCTTCAAGCTAAACAACACAACACTCAAAATTCCAAAGCTTAGTTGTTCAAATATGATTGTGATATGATACTGATGTTAGTTAACAGACACATTTAATTGGTTAGCTAAAGGTCCC…
DTC_133	TIR/CACTA	3	new	CACTACTAGAAAAAGGGCTATAGCTGATATGGACATTAATAGCGCACCATGTATGTGGTGCGCCATTGCTATATAGCAGTGGCGCACCAGATACAGGTACGCCATTATTGACATATTACTAATGGCGCACCTAGTGTGTGGTGCGCCATTAGTAGTTTTGAAAAAATATTGTTAGCCCACCATGCGCCATTAGTAGTTTTGAAATAAATAATAATAAAAAATTGTTAGTAGTGGCGCACCATGGGATAGTGCGCCATTACTAGTTTATTACTAGTTAAAACTAGTAATGGCGCACTGTCCACTGGTGCGTCACTACTAACAATTTTTTTTAATTTTTTTTCAAAACTACTAATGGCGCACCACACACCAGGTGCGCCATTAGTAACCCTGGTGCTAAAT…
DTC_134	TIR/CACTA	2	new	CACTAGTAGAAAAAGGGCCTTTTGTCCCGGTTCTGGAACCGGGACTAAAGGGTCGTTACTAAAGGTCCCCCCTTTAGTCCCGGTTCTTATACGAACCGGGACTAAAGGCCCTCCACGTGGCTGCTGCCTGGAGGTCCACCTTTAGTCCCGGTTGGTAACACCAACCGGTACTAAAGGATTTTTTTTGAATTTTTTTTAAAAAAAATTTGAATTTTTTTGAAATATTTTCCCGATTTTCAAATTTCTGTATTATTTTAACCTCTAATCTCTAATCACCCCTCATCACTGCTCAATTTAATCTCTAATCACCCTCATCATTCCAAATCATCTAACTTCCCAAACGGTCACCCATCCTCCCACTCCCCCAGCCTGAGCACGCTTAACTTCCGGGTTCTATTC…
DTC_135	TIR/CACTA	2	known	CACTGGTGCGCGTCGGTCCTAAACAAACGGTTTTTAACCCCTTTCCGCGACGGCATCTGGAACCGTCACCAAGTGAGTGTGGGCGATAGGGGGGTCCTTCCCACACGACCCAGAAGCCGTCGGGGATATGCCCTCCTGGCACACACATTCGGCAAAATGAGGTCGTGTGCGACCGGCGAGCGCGCAAATATGGAAATACGTACAGTATAGCTAAAAAATACAATTATACGGCGAAATTGTTTTCGGTCGCAAGTACATCCCACACAGGCAGTCCCCGCTAAACGTTTCCATTCGTAAATGTTTGCGCAAGGTGGCGTAACGCAAACAGTTTTGAAGAGAATGTCATGTGTGATTGTTCATTGATCCAACATGGTTTATTCCTAGAAACTGTGTGCGTTG…
DTC_136	TIR/CACTA	4	new	CACTACTAGGAAAAGGGCTATAGATAATATGGACACTAATGGTGCAGCACACATGTGGTGCGCCACTACTATATACTAATGGCGCACCATGTGTTGGTACGCCATTAGTGTCCAAATACTAATGGCGCACCACATCCACGGTGCGCCACTATAAACAATTTTTTTTTATTTTTTTAAACTAGTAATGGCGCACCAGGGGATAGTGCGCCACTACTAACAATTTTTTTTTCAAAACTAGTAATGGCGCACCAGGGGACAGTGCGCCATTACTAGTTTTAACTAGTAATGGCGCACCACACCCTTGGTGCGCCACTACTAACAATTTTTGCACCATTACTAACTTTGCCCAAAAATTCCACCGAATGCACCCCCCCTTCCCCCGTGGACCGCCTTTTTAGT…
DTC_141	TIR/CACTA	7	known	CACTACTAGGAAAAGGGCTATAGACAATATGCACACTAATGGCGCACCAGACATGTGGTGCGCCACTACTATATAGGAATGGCGCACCGTGTGCTGGTGCGCCATTAGTGTGATACACTAATGGCGCACCACAACTCTGGTGCGCCACTACTAACAATTTTTTTCTTTTCTTTTTTCCAAAAAATACTAATGGCGCACCGTGTGCTGGTGCGCCATTAGTGTGATAGACACTAATGGCGCACCACAAACATGGTGCGCCACTACTAACAAAATTTGTTTTTTGTTTTTTTTCAAAAATACTAATGGCGCACCAGTCACCCCGTGCGCCACTAGCTCTCCACCCCACATCCATCCACCCATCCATCCATCCATCTACAGAAAAGGCACCCTGTAGCACGG…
DTC_142	TIR/CACTA	2	known	CACTAGTAGAAAACTGGGCTTTGGTCACAGGGCAATATTCACATTAGTCCCGGTTCATGACGATCTTCTGTTTCCTTCATTTGATTACTAGCTAGCGTGTCTACTCCTCTCCGGTACGTATATAGTATGTAGCGTACGTCGACCAAGCACGGAGATAAGAGAGGACACTTCTCTCTATTAATTAGCTAGCTAACACAATATATGAAACACCTAAATTAACCCCCCAAAACCCCTAAACCACCCCCTTTCAAAAAAAAACAAAAACCTCAGGTCCTGCCACCTGCTGACGCGTGGATGCCTATTGGTCCCGGTTGGTGACACCAACCGGGACAAAAGGCCCTACCTATTGGTCCCGGTTGGTGGCACCAACCGGGACCAAAGGCCCTCCTGCCTGGGCTC…
DTC_143	TIR/CACTA	2	new	CACTACTGGAATCAGCTAATTTGCCATCTGCCAGCCTACTTTGCCGGAGCCTGTTGCCGTCCGCGGCTGACGGCAAAGGCCTTCGCCGTCCGCCGTTCGTGCCTTTGCCGTCCGCCGTGGCAGACGGCAAAATAGCTGATTCCAGTAGTG
DTC_145	TIR/CACTA	6	known	CACTACAAGAAATATGTCAACTTGTGACCCTCACTATTGGTCCTTGAAAGGTCATTGATTTTCATTTGCGACCTTTTTTTGACCAAAAATAGATGGTCAAAAGCTGGCAGTCGTAAACTGAAATTAACGACCTTCTCTGTGAGAAGGTCATAGACGTTTACGACCAAAACAGAAGGTCGTTGAACCCATGACCTTTTGTTTTGGTCACTGGCTGTCTGCCCAGGCCATGTCGGATTCGACGTGGCAATCTGACGTGGCAAAATTGCGACCAATTGAAAAGGTCAAAAATTAGGATCGGCCCGGTCCAATTGGGTGTTTATATGGGCGAAGCCCTTTAATTCAGCCAATTTAGTGTATTTTTTCTGTCAATATTTGTTAGCTTCATGGGCCAAGCCGAAT…
DTC_147	TIR/CACTA	4	new	CACTACTAGGAAAAGGGCTATAGATAATATGGACACTAATAACGCACCACACATGTGGTGCGCCACTACTATATACTAATGGCGCATCATGTGTTGGTACGCCATTAGTGTCCAAATACTAATGGCGCACCACATCCACGGTGCGCCACTACTAACAATTTTTTTATTTTTTTTCAAAACTAGTAATGGCGCACCAGGGGATAGTGCGCCATTACTAGTTAAACTAGTAATGGCGCACCACACCCTCGGTGCGCCACTACTAACAATTTTTTTTTCAAAACTAGTAATGGCGCACCAGGGGCACCACACCCACGGTGCGCCATTACTAACTTTGCCCAAAAATTCCAACGAATGCACACCCCCCTGGGCCGCCTTTTCAGTTTTAGAAAAAATAAAAGA…
DTC_149	TIR/CACTA	4	new	CACTACTAGGAAAAGGGCTATAGATGGAATGACCACTAATGGCGCACCAGACATGTGATGCGCCACTACTATATAGCAGTGGCGCACCATGTGCTGGTGCGCCATTAGTGTGAAAGACACTAATGGCGCACCAGACACACGGTGCGCCACTAGTAACAATTTTTATTTTTATTTTTCCAAACATACTAATGGCGCACCGGCCTCATAGTGCGCCACTACTAATGGCGCACCAGTGTATATAGTAATGGCGCACTGTTCCCCGGTGCACCATTAGTGTATATTTCATGGACACTTGATCTCGATCGCTATCCCACCTCGCCAGATCCGGTCCCCCTCGCTGCCAAGCACCCCCCGCACCCTCTACCCCGCTCCACCGGCCGCCACCGCCGACCCCCCGCA…
DTC_150	TIR/CACTA	2	new	CACTACTGGGAAAACGGCTATAGCTAATATGGACATTAATGACGCACCATGTATGTGGTGCGCCACTGCTATATAGCAGTGGCGCACCAGATACAGGTACGCCATTATTGACATATTACTAATGGCGCACCTGATGTGTGGTGCGCCATTACTAGTTTTGAAAAAAAAATTGTTAGCAGTGGCGCACCAGGGGATAGTGCGCCATTACTAGTTGACATAGTAATGGCGCACCTGTACAAAGTGCGCCATTACTAACTTTCTTTGCACCCTCCACCCCATGGACCGCCTTTTCAGTTTTTTAAAAAATAAAAGAAAATAAGTTTCCCATGTGATATGTGGTCTAGTTGTTGGGAAAATTTACAAATATGAATTTCGACTTTATTTGCAAAACCTCTCTGG…
DTC_151	TIR/CACTA	2	known	CACTACTAGGGAAAAGCCTATACATAGAATCTTACCAGCAGCGTGTTTTAAAATAAGGCGCTGCTGCTATATAGCAGCAGCTCGCTCCAGCAGAACCCGCTGCTAAAATAAAATTAGCAGTAGCGCCCCTCCTCAAAGCCGCGCTACTGCTATAATTCCCCCGACCACGCCGCGAACCTAGTTTTAGCAGCAGCGCATTCCAGTAATACCCGCTACTGCTAAGTTTACTAAAAAATTTAGTCCCACCTCGCTCCACGAAGAGGGTTTCTACCACCTTAAATATGTTACTTCTCAAACTATCACAAGCACTTGGTCCTCAGTGAACTCTATGTGTAAAATTTGTGGCCGCAATATGAGTCTTCCCCGGTTACTAAACCGGTGAGGACTCATATTGACAAA…
DTC_152	TIR/CACTA	2	known	CACTGGTACGCGTCGGTCCTAAACAAACAGTTTTTAACCCATTTCCGCGACGGCATTCGGAACCGTCGCCAAGTGAGTGTGGGCGATAGGGGGGGGTCCTTCCCACACGACCCAGAAACCGTTGGGGATATGCCCTCCTGGCACACACGCTCGGCAAAATGAGGTCGTGTGCGACCGGCGAGCACTCAAATACAGAAATACGTATAGTAGTGCTAAAAAATACAATTATACAGGCCAAATCATTTCCGGTTGTAAGTACATCCCACACAGTCAGTCGCCACTAAATGTTTCTGTTCGTATATATCCCACACAGTCACTACAAGGAAAACGTTTGCGCAAGGTGGCGTAACGCAAACAGTTTTGAAGAGAATGTCGTGTGTGATTGTTCATTGATCCAAC…
DTC_153	TIR/CACTA	15	known	CACTACTAGGAAAAGGGCTAAAGATAATATGGACACTAATGGCGCACCACACATGTGGTGCGCCACTACTATATACTAATGGCGCCCCATGTGTTGGTGCGCCATTAGTGTCCAAATACTAATGGCGCACCACATCCACGGTGCGCCACTAGTAAAAAAAAAAATTTATTTTTTTTCAAAGTTACTAATGGCGCACCGGAGGACAGTGCACCATTACTAGTTCAATTAGTATATGGCGCACCACTCCCACGGTGCGTCATTAGTAATTTTGTTATAAAAAAAATTTCAAACTGTTTTTTTAACTACTAATGGCGCACCGTGGGGGTGGTGCACCATTACTAGTTGAACTAGTAATGGCGCACCACTCCCGCGGTGCGCCATTAGTAATTTTGTTACAAA…
DTC_154	TIR/CACTA	2	known	TTCTTCAGGGATCTCACTGGAGCTATGATCCTGTGATGGTTCCTTCCCTTTGGGTGTCCACCGCCCGCGCCGATACCCGTCGGGCGCTACGGTTCTAGCTGTATTAGTGATAATATTCGAACGTAGTCAAACCGATAGTCAACCCGTGATGAATAATAATGATCTAATTTAGTTTTTGTAGTACATATATTTAATTGTACAAGTTTAATCTTTGAATTATGAACGTAGGAAATGTCATCATCGGACGACGAAAGTCTCCCGGGGGAGTGCGGGTGGTGCCACGACGATCGAGGTTTGTGCGACAGGCCTCACCTGGACGATGATCGGCGCTTCAGCATTAAGCTCGAGGAGACCTTCAATGTTGAAACGGTACGCAACGGCGACAAGTGTTTTTTTCGT…
DTC_156	TIR/CACTA	3	new	CACTAGTAGAAAAAGGGCCTTTAGTCCTGGTTCATAAGGGCCTTTAGTCCCGGTTCTGGAACCGGGACTAAAAGTCGTTACTAAAGCCTCCCCCTTCAGTCCCGGTTCTTACACGAACCGAGACTAAAGGCCCTCCACGTGGCCGCTGCCTGGAGGTCCACCTTTAGTCCCGGTTGGTAACACCAACCGGTACTAAAGGAAATTTTATGATTTTTTTTTGAACTTTTTTTTTATTTTCAAATTTCTGAATTATTTTAACCTCTAATCTCTAATCACCCCTCATCACTGCTCAATTTAACCTCTAATCTCTAATCACCCCTCATCATTCCAAATCATCTAACTTCCCGGACGGTCACCCATCCTCTCACTACTCCAGCCTGAGCACGCTTAACTTCCGGG…
DTC_157	TIR/CACTA	3	known	CACTACTAGGAAAAGGGCTATAGATAAATGGACACTAATGGCGCACCACACATGTGGTGCGCCACTACTATATACTAATGGCGCACCATGTGTTGGTACGCCATTAGTGTCCAAATACTAATGGCGCACCACATCCACGGTGCGCCACTACTAACAATTTTTTTTATTTTTTTTCAAAACTAGTAATGGCGCACCAGGGGACAGTGCGCCATTACTAGTTTTAACTAGTAATGGTGCACCACATCCCCGGTGCGCCACCACTAACAATTTTTTTATTTTTTTTAAGCTAGTAATGGCGCACCGTGGGTGTGGTGCGCCATTACTAGTTTAACTAGTAATGGCGCACCACACCCACGGTGCGCCATTACTAACTTTTCCCAAAAATTCCACCGAATGCAC…
DTC_159	TIR/CACTA	3	new	CACTACTAGAAAAATGGCTATAGCTGATATGGACATTAATGGCGCACCATGTATGTGGTGCGCCATTAGTGTCCTCATTACTAATAGCGCACCAGACACACGGTGAGCCATTACTAGCAAATTTTAGTTTTTTTATTTTTCCAAATGTATTAATGGCGCACCAGGGCACAGTGCGCCATTACTAGTTTTAACTAGTAATTGCGCACCACACGCTCCGTGCGCCACTACTAACAAATTTTTTTTACTTTTTTTTAAACTAGTAATGGCGCACCAGGGTACAGTGTGCCATTACTAGTTCAAACTAATAATGGCGCACTGTCCATGGTGCACCATTACTATATGAGCCATACCAAAAAAATCACCAAATGCACCCCCACCCGGTGGACCGCCTTTTCAGTT…
DTC_162	TIR/CACTA	14	new	CACTACAAAAAAAAGAAACATCCGTGACATTTTGGGCCGAACGAATTTTGTTTCTGTAATACTTATGACACTTCTATGACGATAATTGTGACAAAACCCGATATCATCATAGATGTGGTGGGGTCCTACTTCTATGACAAAAAATCATGACAGAAAATGGGCTTTTCGTCCTGGGCGGGCCGGAGACGCAGCTGCATGACATTCTTTGGGCTGTCCATGATGGAAAAAACCATGGTAGAAGCGAGGACGCGAAAAATATCAGGGAGTCCCCGGTTATGGTGGGTGGTCGGGGGCCGAGCGATGCGCGTTTCTCTCATACGTATGCGCGCGTGTGCGAGGCATTGGGCTCTAACTGAACCTGAGCGATTGCACTGCAGGCTACGCGTTACTGAACCCGAG…
DTC_164	TIR/CACTA	4	known	CACTACTAGGGAAAACCTTATACACAGAATATTACCAGCAGCGCTCTTCAAAATACGACGCTACTGCTATTTAGCAGCAGGGCGTGCCATGACCTCGCCGTAGCAGTAGCGCACGTCTATAAAACTCGCTACTGCTAAGTTCAGCGAACAAGTTTAGTCCCACCTCGCTCCGCGAACAGGCTGTTTACCACCTTAAATATGTTACTTCTCAAACTATCACAACCACTTGGTCTTCACTGAACTCTATGTGTAGAATTTGTGGCCGCAATATGAGTCTTCTTCGGTTCCTACCGGAGCTCATATTGACAATTCAGATTGTACATAAAAAGATCATTGATGGCCAACGTATTTTTGCATTGACAAACAATGTATTTTTTCGTGCTTACACTTAGCAGTAGC…
DTC_165	TIR/CACTA	2	known	CACTACAGGAATCAGCTGATTTGCCGTCTGCCATGGCAGACGGCAAAGGACCAGAAAGCTGACGGCAAAGGTCTTTGTTGTCAGCCGCAGACGGCAAACATGAACGACAAAGACAGTTACGGTAAAGAGCTTCTTTGCCGTCTGTTTTCAAACAGCGGACGACAAAGACATTTGCCGTCAGTTTTCCTAGGCAAGCAGACGGCAAAGAAAGTTGACAGCAAAGGATAGACGTTAGCCACGTTAGGTGTCTAACGGGAGGCTTTGCCGTCTGCCGGCTGCCACCTCTTTGCCGTCTGTCACAGACTCTTTCTTTGTCGTCAGCCAGAAACATTACAGATGGCAAAGAATTTTTTTATTTAAAAAAACGAACAAATAGTCCAAGTGCAGAGGAACGAACTG…
DTC_166	TIR/CACTA	2	known	CACTACTAGGAAAAATCCTAGTAGTAGCGCGGGTTAAACAACTAGTAGTAGCGTGGGTGCCCGCGCTACTACTACGGCGCTACAGCTAACTCGTAGTAGTAGCGCGGTGCATCCCGCGCTACTAGTACGTGTGTTAGTAGTAGCGCGGATTCCACACACGCTACTACTAACTATCTGTAGCGCGTGTCTGTGACCCGCACTACTACTATTAATTTCAAAAAACAAAAAGAATCTCAACCCCGTGTGTGCTGTCAATGGTGTCAATGATTCGATCCAGCGACGACCGGGGTCGCCGGAGGTGCGGACGGGTAGCAGTAGACCAGATCCGGCGACGACTGTTACAGAGGGACCGGATCGAGTGCAGAGCAAGACGACGGTGCGAGGATCCTCTTCGCGGCC…
DTC_167	TIR/CACTA	2	new	CACTACTAGGAAAAGGGCTGTAGATAATATGGACACTAATGGTGCACCATACATGTGGTGCGCCACTACTAACTTTGCCCAAAAATTCCACCGAATGCACCACCCCCCCGGAACGCCTTTTCAGTTTTAGAAAAAATAAAAGAAAATGATGGAAATGTCAAAAAATAAAATAAAATAAGTTTCCCATGTGATATGTGGTCTAGTTGTTGGGAAAATTTACAAATATGAATTTCGACTTTATTTGCAAAATCTCTCTGAAATTTGTAAAATGGGCATAACTTTTGCATACGAACTCGGATTAAAAAGTTTTTTAATATGAAAAATCATCTACTCGAAAAGTTACATACGATTTGAATCGGGGGAACCCCGTTCAACATCTTCAAAATCCCCAAAAACCTA…
DTC_168	TIR/CACTA	2	known	CACTAGTAGAAAAAGGGCCTATTGTCCCGGTTCGTGAGGGCCTTCTGTCCCGGTTTGTGAACCGGGACTAAAAGGTCGTTACTAATGCCCATGGCCTTTAGTCCCGGTTCTTACACGAACCGGGACAGAAGGTCCTCCACGTGGCCGCTGCGGCCAGCCCAGGACGGAGGGCCTTTGGTCCCGGTTGGTGACACCAACCGGGACCAATAGGCATCCACGCGTCAGCATTTCAGGGGTTGGGGTTTTTGTTTTTTTTGAAAGGGGGGGTTTTGGGGGTTTTGGGGGGTTAATTTAGGTTGTTATTAGGTAGCTATTAGAGAGAAGTGTCCTCTCTTATATCTCCGTGCTTGGTTTACCAACACTACGTACTGCTATGCCTAAACATGGCTTAGATTGAAG…
DTC_169	TIR/CACTA	6	known	GATAATTATTGTATATATCTAGCCGGTAGTGTCGGATAGATATACGAGAACTTGTTGTTCGACCAATCTCTTGGAGAAGGAGAGGTGGTCGATATCACTTCTCTCTGTATGCATATGTTCGTGACGATCTTCTGTTTCCTTCATTTGCTTACTAGCTAGCATGTCTAGTCCTCTCTATACGTATATAGTACGTACCGTCGACCAAGCACGGAGATAAGAGAGGACACTTCTCTCTATTAATTAGCTAGCTAACACAATGTATGAAACACCTAAATTAACCCCCCAAAACCCCCAACCCCCCCCCCTTTAAAAAAAAAACCCCAGCCCCTGAAATGGTGACGCGTGGATGCCTATTGGTCCCGGTTAGTGCCACCAACCAGGACCAAAGGCCCTCCTGCC…
DTC_170	TIR/CACTA	2	known	CACTACTAGAAAAAGGGCTCTAGATAATATGGACACTAATGGCGCACCACTCATGTGGTGCGCCACTACTATATACTAATGGCGCACCACATCCACGGTGCGCCACTACTAATATTTTTTTTCAAAACTAGTAATGGCGCACCAGGGGATAGTGCGTCATTACTAGTTTAACTAGTAATGGCGCACCACACCCTCGGTGCGCCACTACTAACATTTTTTTTCAAAACTACTAATGGCGCACCAGGGACAGTGCGCCATTACTAGTTTTAACTAGTAATGGCGCACCACACCCTCAGGCGCCACTACTAACAATTTTTAAATATTTTTTTATCAAAGTTAGTAATGGCGCACCGTGGGTGTGGTGCGCCATTACTAGTTAAACTAGTAATGGCGCACCAC…
DTC_171	TIR/CACTA	8	known	CACTACCAGGAAAAGGCCTATAGATAATATGGACATTAATGGCGCACCACACATGTGGTGCGCCACTACTATATAGCAGTGGCGCACCATGTGTTGGTGCGCCATTAGTGTCCAAATACTAATGGCGCACCACATCCACGATGCGCCACTACTAACAATTTTTTTTAAACTAGTAATGGCGCACCAGGGGATAGTGCGCCATTACTAGTTTTAACTAGTAATGGCGCACTATCCCCTGGTGCGCCATTACTAGTTAACTAGTAATGGCGCACCACACCCACGGTGCGCCATTACTAGTTTTGCCCAAAAATTCCACCGAATGCACACCCCACCCCGTGGACCGCCTTTTCAGTTTAAAAAAAAATAAAAGAAAATGATGGAAATGTAAAAAAAATAAAA…
DTC_173	TIR/CACTA	4	new	CACTAGTAGAAAACAGGGCTTTGGTCACAGAGCAAGATTCACATTAGTCCTGGTTCAGTCACGAATCGAGACTAATGTGAGCATTGGTCCCGGTTCATGCGGCTGAGGCATTAGTCCCGGTTCACCTGGGCCCTTTAGTCCCGGTTGGTGCCACGAACCGGGACTAAAAGGTGCGATGCCCATTAGTATCGGTTGGTGGCACCAACCGGGACTAAAGGTCCCTTTAGTCCTGGTTGGTGCCACCAACCGGTACTAATGGCCTTTGAGGCATTAGTACCGGTTCATGGCACGAACCGGTACTAAAGGTCCCATTTTCAAACTCTACCCCCCGGACCGCCTTTTCAGTTTTAGAAAAAACAAAAGAAAATGATGGAAATGTCAAAAAAAATAAAATAAAAT…
DTC_174	TIR/CACTA	10	new	CACTACTAGGAAAAGGGCTATAGATGATATGGACACTAATGGCGCACCAGACATGTGGTGCGCCACTACTATATACTAATGGTGCACCATGTGTTGGTGCGCCATTAGTGTCCAAATACTAATGGCGCACCACATCCACGGTGCGCCACTAGTAACAATTTTTTTTTATTTTTTTCAATTTTTTTTCCAAAACTAGTAATGGCGCACCAGGGGATAGTGCGCCATTATTACTTCAACTAGTAATGGCGCACCACATCCACGGTGCACCAGACATGTGGTGCGCCACTACTATATACTAATGGCGCACCATGTGTTGGTGCGCCATTAGTGTCCAAATACTAATGGCGCACCACATCCACGGTGCGCCACTAGTAATTTTTTTTCAATTTTTTTTATTTT…
DTC_177	TIR/CACTA	9	known	CACTACTAGGGAAAACCTTATACACAGAACTTTAGCTGTAGCGCGTGTTAAAAAAGCACGCTGGTGCTAAGTAGCAGTAATGCGCTGGTGTAAACGACGCTACAGATACAATTGTAGCAGTAGCGCGCCTGAAGATAAAGGCGCTACTACTAAAATTCCCATGGCTTAGCCGATAGGCTACACATAGTAGTAGCGATCAACGTGGCGCTGCCGCTACTTGCTTTGTAGCAGCGCGTTTACGATGAAATGCGCTACTGCTAAAGGAAATAAAATTAAATGGAAAGCAAATAGAAAAGTAAATGAAAATGAAAGAAATAGAAAAAGGTGAAAGGAAAAAAATAAAATGTGAAGAAAAATAAATGAAAAAGGGGAAAAAAGAGAAAGGAATAGCAGTAGCGC…
DTC_178	TIR/CACTA	4	new	CACTACTAGGAAAAGGGCTATAGATGATATGGACATTAATGGCGCACCATGTATGTGGTGCGCCACTGCTATATAGCAGTGGCGCACCAGATACAGGTGCGCCATTATTGAAATATTACTAATGGCGCACCTGGTGTGTGATGCGCCATTAGTAGTTTTGAAAAAAAATAAAAAAATTTGTTAGCAGTGGCGCATCAGGGGATAGTGCGCCATTACTAGTTGACATAGTAATGGCGCACCACACCCACCGTGCGCAATTAGTAGTAAAAAAAATAAAAAAATTGTTAGTAGTGGTGCACCATGGGATAGTGCATCACACACCAGGTGCGCCATTAGTAACCCTGGTGCTAAATGCGCACACCCCCCCCCCCCCCGTTGACCGCCTTTTCAGTTTTTTAA…
DTC_179	TIR/CACTA	3	new	CACTACTAGGAAAAAGGCTATAGCTAATATGGACATTAATGGCGCACCAAGTATGTGGTGCGCCACTGCTATATAGCAGTGGTGCACCATATATAGGTACGCCATTAGTGTTCAGATACTAATGGCGCACCACACACACGGTGCGCCACTACTAACAATTTTTTTTCCAAAACTAGTAATGGCGAGTGCGCCATTACTAGTTTTAACTAGTAATGGCGAGTGCGCCATTACTAGTTTTAACTAGTAATGGCACACCACACCCTCTGTGCGCCACTACTAACAATTTTTTTTACTTTTTTTTCAAAACTAGTAATGGCGCACCTGGGGACAGTGCGCCATTACTAGTTTTAACTAGTAATGGCGCACCACAACCACGGTGCGCCACTACTAACAATTATA…
DTC_180	TIR/CACTA	2	known	CACTAGTACAAAACAGGGCTTTCGTCACAAGGCAGTTTTCACATTAGTCCCGGTTCAGTCACGAACCGGGACTAATGTGAGCATTGGTCCCGGTTCGTGCGGCTAAAGCATTAGTCCCGGTTCACCTGGGCCCTTTAGTCCCGGTTCGTGCCACGAACCGGGACTAAAGGGTGCGATGCCCATTAGTACCGGTTGGTGGCACCAACCGGGACTAAAGGTTTGAGGCATTAGTACTGGTTCATGGCACGAACCGGTACTAAAGTTCTCATTTTCAAACTCTACCCCCCCCCCCTGTGTGGATCGCCTTTTCAGTTTTAGAAAAAACAAAAGAAAAATGATGGAAATGTCAAAAAATAAAATAAAATAAGTTTCCCATGTGATATGTGGTCTAGTTGTTCG…
DTC_181	TIR/CACTA	3	new	CACTACTAGAAAAAGGGCTATAGCTAATATGGACATTAATGACGCACCATGTATGTGGTGCGCCACTGCTATGATGCGCCATTACTAGTTTAGAAAAAAAATTGTTAGTAATGGCGCACCAGGGGATAGTGCGCCATTACTAGTTGACATAGTAATGGCGCACATTCAACAAAGTGCGCCATTACTATGTGTATGACTTGGTCAAACCCTGGTCAAAGTTAGTAATGCCGCACTTTGTGTAGGTGCGCCATTACTAAGTTTGACATAGTAATGGCGCACCTATGCAAAGTGCACCATTACTAAGTTTAACTTAATAATGGCGCACCTATGCAAAGTGCGCCATTACTAAGTTTGACCAAGGTTTGACCAAGTCATACACATTTTTTTGGAATTTTTTTT…
DTC_185	TIR/CACTA	3	known	CACTGGTACGCATCGGTCCTAAACAAACGGTTTTTAACCCCTTTCCGCGACGACATTTGGAACCGTCTCCAAGTGAGTGTAGGCGATAGGGGGGTCCTTCCCACACGACCCAGAAACCGTCGGGGTTAGGGAGCCTTGATGCATACAGTTGTCCCTATATAACCATTTCCGATATCTCGAATATCCCAAACGCTTCATCCTAGCTACTCGTTTGTGCTCACATTGCCATCGCAGTCGGAGTTTTGTGGTTCTGCCTAAAACCAGGCAGATTCCAGGCACAAGAGTTTTCCAGGTAGATTCTAGGCACGGGAGTTTTACGATGCCTGGCACATCACAAATAGTTCATGATTATAAACCATGTAAGATGGGTAGACAATCACACACATTTAGTTTTCCCGC…
DTC_187	TIR/CACTA	4	new	CACTACTAGGGAAACCTTATACACAGAACTTTAGCTGTAGCGAGTGTTAAAAAAGCACGCTGGTGCTAAGTAGCAGTAGCGCGCTGGTGTAAACGGCGCTACAGATACAATTGTAGCAGTAGCGCGCCTGAAGATAAAAGCGCTACTACTAAAATTCCCACGGCTTAGCCGATAGGCTACACATAGTAGTAGCGATCTACGTATAACCGCGCTACCGCTACTTGCTTTGTAGCAGCGCATTTACGATGAAATGCGCTACTGCTAAAGGAAATAAAATTAAATGGAAAGCAAATAGAAAAGTAAATGAAAATGAAAGAAATAGAAAAAGGTGAAAGGAAAAAAAAATGTGAAGAAAAATAAATGAAAAAGGGGAAAAAGAGAGAGGAATAGCAGTAGCGT…
DTC_189	TIR/CACTA	2	new	CACTAGTAGAAAAAGGGCCTTTAGTCCCGGTTCATAAGTGCCTTTAGTCCCGGTTCTCGAACCGGGACTAAAGGGTCGTTACTAAAGCCTCCCCCTTTAGTCCTAGTTCTTACACGAACCGGGACTAAAGGCGCTCCACGTGGCCGCTGCCTGGAGGTCCACCTTTAGTCCCGGTTGGTAACACGAACCGGTACTAAAGGAAATTTTATGATTTTTTTGAATTTTTTTTATTTTCAAATTTCTGAATTATTTTAACCTCTAATCTCTAATCACCCCTCACCGCTGCTCAATTTAACCTCTAATCTCTAATCACCCCTCATCATTCCAAATCATCTAACTTCCCGGACGGTCACCCATCCTCTCACTACTCCAGCCTGAGCACGCTTAACTTCCGGGTTC…
DTC_192	TIR/CACTA	2	new	CACTACTAGGAAAATGCTTATAGATAGAATTTTACCAGTAGTGTTTGTTTATGACCCCACGCTACTAGTAGTTAGTAGTAGCGGTAGGTAGAAAGAGCGCTACTGGTATACATTAGCAGCAACGCTGGTTTCCTTGGACCATGCTACTGGTAAATGTGCCACACCACACCACCTGATCAATAAAAATTAGCAGCGCGAGTCGTCTACCCAGCGCTACTGTTAGTTTAGCATCAATAGCGCCTGTTGAAAGAAACACGCTACTGCTATTTCTTCTATGTGTACACTTTTACCAGTAGCGTGTTTTCCACCCCGTGCTATAGGTTGTGGAACTTAGCAGTAGATATTTCGGCTGGCGCCCATACTAGTAGCGCGCATTGGTGACCCACGCTACTGCTATGG…
DTC_193	TIR/CACTA	2	new	CACTAGTAGGAAAAGGGCTATAACTAATATGGACATTAATGGCGCACCATGTATGTGGTGCGCCACTGCTATATAGCAGTGGTGCACCACATACAGGTACGCCATTATTGACATATTACTAATGGCGCACCTGGTGTGTGGTGCGCCATTACTAGTTTTGAAAAAAATGTTAGCAGTGGCGCACTAGGGGATAGTGCGCCATTACTAGTTGACATAGTAATGGCGCACATGAACAAAGTGCACCAAGTCATACACATAGTAATGGCGCACTTTGTACAGGTGCGCCATTACTATGTCAACTAGTAATGACGCACTATCGCCTGGTGCGCCACTGCTAACAACTCATAACCAAATGCACCCACCTATGGACCGCCTTTTCAGTTAAAAAATAATAAAAGA…
DTC_199	TIR/CACTA	9	known	CACTAGTAGAAAACATGGCTTTGGTCACAGGGCAGTTTTCACATTAGTCCCGGTTCAGTCACGAACCGGGACTAATGTGAGCATTTATCCCGGTTCGTGCGGCTAAGGCATTAGTCCCGGTTCACCTGGGCCCTTTAGTCCCGGTTGGTGCCATGAACCGGGACTAAAGGGTGCGATGCCCATTAGTCCCGGTTGGTGGCACCAACCGGTACTAATGGGCTTTGAGGCATTAGTACCGGTTCATGGCAGGAACCGGTACTAAAGGTCCCATTTTCAAACTCTACCCCCCCTGGACCGCCTTTTCAGTTTTAGAAAAAACAAAAGAAAATGATGGAAGTGTCAAAAAAATAAAATAAAATAAGTTTCCCATGTGATTTGTGGTCTAGTTGTTGGGAAAAT…
DTC_200	TIR/CACTA	2	new	CACTAGTAGAAAACAGGGCTTTGGTCACAGGGCAATGCTCACATTAGTCCCGGTTCAGTCACGAACCGGGACTAATGTGAGCATTGGTCCCGGTTCGTGCGGCTAAGGCATTAGTCCCGGTTCACCTGGGCCCTTTAGTCCCGGTTCACCTGGGCCCTTTAGTCCCGGTTGGTGCCACGAACCGGGACTAAAGGGTGCAATGCCCATTAGTACCGGTTGGTGGCACCAACCGGGACCCCGTTAAACATTTTCAAAATCCTCAAAAACCTAACAGAAAAAAAGTTACGGGGCTTTTAAGATCTAGAGTGGAAAAAAATCGAAAAAATTTCAAACTTACTAGTGGCGCACCATTTGCTAGGTGCGCCACTAGTAACAGAAAAAAATTTAGTTTCAATTTCT…
DTC_201	TIR/CACTA	16	new	CACTACTAGGAAAAGGGCTATAGATGATATGGCAACTAATGGCGCACCAGACATGTGGTGCGCCATTACTATATACTAATGGCGCACCATGTGTTGGTGCGCCATTAGTGTGAAAATACTAATGGCGCACCACATCCACGGTGCGCCATTAGTATTTTTTTTAATTTTTTCAAAACTACTAATGGTGCACCGTGGGATGGTGCGCCATTAGTAGTTCAACTAGTAATGGCGCACCATCCCACGACGCGCCATTAGTAATTGTGTTTCAAATTTTTTTTTCAATTTTTTTTTATTTTAATTTTTTAAACTACTAATGGCGCACCGTGGGACGGTGCGCCATTACTAGTTCAACTACTAATGGCGCACCACTCCCATGGTGCGCCATTACTAGTTGAACTA…
DTC_202	TIR/CACTA	3	new	CACTAGTAGAAAAAGGGCCTTTAGTCCCGGTTCATAAGGGCCTCGTTACTAAAGCCTCCCCCTTTAGTCCCGGTTCTTACACGAACCGGGACTAAAGGCACTCCACGTGGCCGCTGCCTGGAGGTCCACCTTTAGTCCCGGTTGGTAACACCAACCGGTACTAAAGGAAATTTTGTGATTTTTTTTTGAATTTTTGTTGGTAACACCAACCGGTACTAAAGGAAATTTTGTGATTTTTTTTTGAATTTTTTTTTATTTTCAAATTTCTGAATTATTTTAACCTCTAGTCTCTAATCACCCCTCATCACTGCTCAATTTAACCTCTAATCTCTAATCATCCCTCATCATTCCAAATCATCTAACTTCCCGGACGGTCACCCATCCTCTCACTACTCCAGC…
DTC_203	TIR/CACTA	50	known	CACTGGTAGAAAATGGGCCTTTAGTCCCGGTTCACAAAGGCCTTTAGTCCCGGCTGTGCAACCGGGATTAAATATGCGCGACTAAAGACCCCCCCCCCTAGTCGCGCCTCTTACGAACCGCGACTAAAGGCTTTAGTCCCGGTTCTCGTGGCTAACCGGGACTAAAGGCCTCCTCCGCAAGTTTAGGGTTTTAGCCCCCCTAACCTGGTATTTTTGCGATTTTTTTAATTTTTTTTATTTTCAAATTTCTGAATTTTTTTAACCTCTAATCTCTAATCACCACCCCTCATCACTGCTCAATTTATCCTCTAATCTCTAATCACCCCTCATCATTCCAAATCATCTAACTTCCCGGACGGTCACCCATCCTCTCACTACTCCAGCCTGAGCACGCTTAAC…
DTC_204	TIR/CACTA	2	new	CACTACTAAAAAACGGCTATAACTAATATGGACATTAATGGCGCACCATGTATGTGGTGCGCCACTGCTATATAGCAGTGGCGCATCAGATATAGGTGCTTCATTATTGGCCACTTACTAATGGCGCACCTGGTGTGTGGTGCGCCATTACTAGTTTTGAAAAAAAAATTGTTAGCAGTGGCGTACCAGGGGATAGTGTGCCATTACTATGTCACTTAGTAATGGCGCACCTATACAAAGTGCGTCATTACTATGTGTATGACTGGGTCAAACTTAATAATGGCGCACTTTGTATAGGTGCGCCATTACTATGTCAAACTTAGTAACGGCGCACTTATACAAAGTGCGCCATTACTAAATTTGACCAAGGTTTGACCAAGTCATATACATAGTAATGAC…
DTC_206	TIR/CACTA	6	known	CACTACTAGGGAAAAGCCTATACACAGAATCTTACCAGCAATGTGCTTTAAAATAAGGCGCTGCTGCTACGTAGCAGTAGCGCGCGCAAACAAAACACGCTGCTGAAATAAATATAGCAGTAGTGCGCCCGCCCAAAGACGCGCTACTGCTATAATTCCCACGACGCCGCCGCGAGGCTAGTTCCAGCAGCAGCGCGTTATCACGAAGAGCGCTACTGCTACGGATCATAATAGAAGCGCATTTCACCAATAAGCACTACTGCTAAGTTTACTACAAAAATTTAGTCCCACCTCGCTACGTGAAGAGAGTTTCTACCACCTTAAATATGTTACTTCTCAAACTTTGACAAGCACTTGGTCTTCATTGAACTCTATGTGTAGAATTTGTGGCCGCAATAT…
DTC_207	TIR/CACTA	3	known	CACTACTAGGAAAAGGGCTATAGACAATATGCACACTAATGGCGCACCAGACATGCGGTGCGCCACTACTATATAGCAGTGGCGCACCGTGTGCTGGTGCGCCATTAGTGTGATAGACACTAATGGCGCACCACAACTATGGTGCGCCACTACTAACAATTTTCTTTTCTTTTTTCCAAAAATACTAATGGCGCACCGTGGGGCGGTGCGCCATTAGTGTCTATCACACTAATGGCGCACCACAACCATGGTGCGCCAATACTAACAATTTTTTTTTCTTTTCTTTTTTCCAAAAATTCTAGTGGCGCACCGGGGCGCAGTGCGCCATTACTAGTTTTAACTAGCAATGGCGCACCAGTCACCCAGTGTGCCACTACTATCATTTTTGGTTTTTTTGCA…
DTC_208	TIR/CACTA	3	known	CACTACTAGGGAAAAGCGTATACACAAAATCTTACCAGCAGCGAGTTTTAAAATAAGGCGCTGCTGCTATATAGCAGTAGCGCGCTCCAGCAGAACGCGCTGCTGAAATAAAAGTAGCAGTAGCGCGCCTCCTGTAAGCCGCGCTACTGCTATAATTGCCACGACCCCGCCGCGAAGCTAGTTCTAGCAGCAGCGCGTTAATACGAAGAGCGCTACTGCTATAGATCATATCAGTAGCGCATTCCTGTAATACCAGCTACTGCTAAGTTTACTAAAAAAAATAGTACCGCCTCACTCCGCGAAGAGGGTTTCTACCTCCTTAAATATGTTACTTCTCAGACTATCACAAGCACTTGGTCTTCATTGAACTCTATGTGTAGGATATGTGGCCGCAATAGG…
DTC_209	TIR/CACTA	10	known	CACTACTAGGGAAAAGCCTATACACAGAATCTTACCAGCAGCGCGCTTTAAAATAAGGCGCTGCTGCTACGTAGCAGTACCGCGCGCAAATAAAACTCACTGCTAAAATAAATATAGCAGTAGCGCACCCGCTCAAAGATACGCTACTGCTATAATTCCCACGATGCCGCCGCGAGGTTAGTTCTAGCATCAGCACGTTATCACGAAGAGCACTACTGCTACGGATCATAGCAGTAGCGCATTTCACCAATAAGCGTTGCTGCTAAGTTTACTACAAAAATTTAGTCCCACCTCGCTCCGTGAAGAGAGTTTCTATCACCTTAAATGTGTTAGTTCTCAAACTTTGACAAGCACTTGGTCTTCATTTAACTCTATGTGTAGAATTTGTGGCCGCAATAT…
DTC_210	TIR/CACTA	8	known	CACTGGTAGAAAATGGGCCTTTAGTCCCGGTTCGCAAAGGCCTTTAGTCCCGGCTGTGCAACCGGGACTAAATATGCGCGACTAAAGGCCCCCCCCTTTAGTCGCGCCTCTTACGAACCGCGACTAAAGGCCCGTCCACGTGGGCGCCAGGGGGCCGTCGGGGCAGAGGACCTTTAGTCCCGGTTCTCGTGGCTAACCGGGACTAAAGGCCTCCTCCGCAGGTTTAGGGTTTTAGCCCCCCTAAACCTGGTTTTTTGCGAATTTTTTTAATTTTCAAATTTCTGAATTATTTTAACCTCTAATCTCTAATCACCACCCCTGATCACTGCTCAATTTATCCTCTAATCTCTAATCACCCCTCATCATTCCAAATCATCTAACTTCCCGGACGGTCACCCA…
DTC_212	TIR/CACTA	4	known	CACTAGTAGAAAAAGGGGCTTTTACCCCGGTTGGTAAGGGCCTTTTGTCCCGGTTTTCGAACCGGGACTAAAGGGTCGTTACTAAAGCCCTAACCCTTTAGTCTCGGTTCTTACACGAACTGGGACAGAAGGTCCTCCACGTGGCCGCTGCTGCCAGCCCAGGCAGGGGGGCCTTTGGTCCCGGTTGGTGACACCAATCGGGACCAATAGGCAGGGCCTTTTGTCCCGGTTGGTGTCACCAACCGGGACCAATAGGCATCCACGCGTCAGCATTTCAGGGGCTAGGCATCTATATAAGGGCATCTATTTTCACTTTGAGAGGACCTCAACAAGGCAGAGAGGGACGGGCTTAGAAACCAGTGTGAGCGCCCTTCGGTTGGCGAGGTGGGACTAAACTCT…
DTC_216	TIR/CACTA	2	known	CACTAGTAGAAAAACGAATTTTAGTACTGGTTCGTAACGACCTTTAGTACCGGTTCTGGAACCGGCACTAAAGAGTGGGGACTAAAGGTCCCCCCCTTTAGTACCGGTTCAACACGAACCGGGACCAAAGGCCCACCACGTGGCACGAGGCGCGCCGTGGTCTGGGGGACCTTTAGTTCCGGTTGGCAAGGATTTTTTTATTTTTATTTTTGAAATAAAGCAAAAACAGCCCGCCTACTGGGCCGGCACGGCCTGCATACGACTAGAAACCCAATCTCTACTTGGGCCAGGATGCAGGCCCGTACGGCCCAGTAGGCCCCACAGGACAGAAGACTTGCAATAGGCCCACAAAGGCCCGCTTAGAGAGGAGCTCGACACGGTAGCCACGGCGGGGCTTAT…
DTC_218	TIR/CACTA	4	known	CACTACAAAAAAAGACACATCCGTGACATTTTGGGCCGAACGAAATTTTTTCTGTCATACTTATGACACTTCTATGACGATAATTGTGACAAAACCCGGTATCATTATAGATGTGGTGGGCACCTACTTTTATGACAAAAAATCATGACAGAAAATGGGCTTTTCGTCCTGGGCGGGCCGGAGCTGCAGCTGCATGACATTCTTTGGGCCGTCCATGATGGAAAAAACCATGGTAGAAGTGAGGGCTAGGAAAATATCGGGGTGTTCCCGGTTACGGTGGGTGGTCGGGGCCGAGCGATGCGTGCTTCTCTCGTACACGCACACGCGTGTGTGTGCGAGGCGTTGGGCTCTAACTGAACCCGAGCGAGGCGTTTGCCTACTGAACCCGAGCGATTGCAC…
DTC_220	TIR/CACTA	4	known	CACTACTAGGAAAGGGGCTATAGATAATATTGACATTAATGGCGCACCACACATGTGGTGCGCCACTACTATATACTAATGGCGCACCATGTGTTGGTGCGCCATTAGTGTCCAAATACTAATGGCGCACCACATCCACGGTGTGCCACTAGTAACAATTCTTTTTTTCAAAACTAGTAATGGCGCACCAGGGGATAGTGCGCCATTACTAGTTAAACTAGTAATGGCGCACCACATCCACGGTGCGCCACTAGTAATTTTTTTCAATTTTTTTTATTTTTTTTCAAAACAAGTAATGGTGCACCATGTGTGTGTTGCGCCATTACTAGTTGAACTAGTAATGGCGCACCACTCCCACGGTGCGCCATTACTAACTTGGCCCAAAAGATCCACCCAATG…
DTC_221	TIR/CACTA	4	new	CACTACAAAAAAAGACACATCCGTGACATTTTGGGCCGAACGAAATTTTTTTCTGTCATACATATGACACTTCTATGACGATAATTGTGACAAAACCCGGTATCATCATAGATGTGGTGGGCTCCTACTTCTATGACAAAAAATCATGACAGAAAATGGGCTTTTCGTCCTGGGCGGGCCGGAGACGCAGCTGCATGACATTCTTTGGGCCGTCCATGACGGAAAAAACCGTGGTAGAAGCGAGGGCGAGGAAAATTTCAGGGAGTTCCCGGTTACGGTGGGAGGTCGAGGGCTGAGCGATGCGCGTGTCTCTCGTACACGTACGCGCGTGTGTGTGAGGCGTTGGCTCTAACTGAACCCGAGCGAGGCGTTGGGCTCTAACTGAACCCGAGCGATTGC…
DTC_222	TIR/CACTA	2	new	CACTACTAGGAAAAGGGCTATAGATAATATGGACACTAATGGCGCACCACACATGTGGTGCGCCACTACTATATACTAATGGCGCACCATGTGTTGGTACGCCATTAGTGTCCAAATACTAATGGCGCACCACATCCACGGTGCGCCACTACTAACAATTTTTTTATTTTTTTTAAAACTAGTAATGGCGCACCAGGGGATAGTGCGCCATTACTAGTTTAACTAGTAATGGCGCACCACACCCTCGGTGCGCCAGTACTAACAATTTTTTTTAATTTTTTTCAAAACTAGTAACTGCGCACCAGGGAACAGTGCGCCATTACTAGTTTTAACTAGTAATGGCGCACCACACCCTCGGTGCGCCACTACTAACAAATTTTTTTATTTTTTTTCAAAGTT…
DTC_223	TIR/CACTA	4	new	CACTACTAGGAAAAGAGCTATAGCTAATATGGACATTAATGGCGCACCACACATGTGGTGCGCCACTGCTATATAGCAGTGGTGCACCATGTCTAGGTACGCCATTAGTGTCCATATCACTAATTGTGCACCACACCCATGGTGCGCCACTACTAACAATTTTTATATTTTATTTTTCAAAAACTAGTAATGGTGCACCAGGGCGTAGTGCGCCATTACTAGTTTTAACTAGTAATGGCGCACCACACACTCTGTGCACCACTACTAACAATTTTTTTTAACTTTTTTTTCAAAACTAGTAATGGCGCACCAGGGTATAGTGCGCCATTACTAGTTCAAACTAGTAATGGCGCACCACAACCACGGTGCGCCACTACTAACAATTTTTTTTGCAAAACT…
DTC_224	TIR/CACTA	2	new	CACTACTAGGAAAAGGGCTATAGATGATATGGACACTAATGGCGCACCAGACATATGGTGCGCCACTACAATATACTAATGGCGCACCATGTGTTGGTGCGCCATTAGTGTCCAAATACTAATGGCGCACCACATGCACGGTGCGCCACTAGTAACAATTTTTTATATTTTTTTCAAAACTAGTAATGGCGCACCAGGGGATAGTGCGCCATTACTAGTTAAACTAGTAATGGCGCAGCACATCCACGGGGCGCCACTAGTAATTTTATTTCAATTTTTTTATTTTATTTTTCAAAACTAGTAATGGCGCACCAGGGGATAGTGTGCCATTACTAGTTAAACTAGTAATGGCGCACCACATCCATGGTGCACCACTAGTAATTTTTTTCAATCTCTTTT…
DTC_225	TIR/CACTA	3	known	CACTACTGCAGGATGCTGCTAACGCGACACTACGATCAGAGACCCTTCGACGAAACTGTGTGAAGGTGCAAAACGTTTGCGATGGCGGAGCCATCAAACACGGTTCAGATTTTAGTTGCGTGTGCGATGCAGGGCATACGATTCAGTTCAATGAAATGTTTGCGATGAGGCGGAACAAAAGAAACGGGAGCCAGATGAAGGCGTGTGCGATATACAGCATACGGTTCATTCGGATGAACTGTTTGTGATGAGGAGGAACAATAGAAACAGGCAGCTAGATAAAGGTGTGTGTGATTGACGGCATACAATTCAGAAGGATTAACTGTTTGCGATTAGGCAACATAACAGAAATGGGTCAGCCAGATTAAAGTGTCTGCGATTGATGACATACACTTCACA…
DTC_227	TIR/CACTA	7	known	CACTACTAGGAAAAGGGCTAAAGATAATATGGACACTAATCGCGCACCACACATGTGGTGCGCCACTACTATATACTAATGGCGCACCATGTGTTGGTACGCCATTAGTGTCCAAATACTAATGGCGCACCACATCCACGGTGTGCCACTACTAACATTTTTTTTCAAAACTAGTAATGGCGCACCAGGGGATAGTGCGCCATTACTAGTTTAACTAGTAATGGCGCACCACACACTCGGTGCGCCACTACTAATAAAAAAAAATTTTTTTTTTTTCAAAACTAGTAATGGCGCACCGAGGGGACAGTGCGCCATTACTAGTTTTTACTAGTAATGGCGCACCACACCCTCGGTGCGCCACTACTAACAAATTTAGTAATGGCGCACCGTGGGTGTGGT…
DTC_228	TIR/CACTA	2	new	CACTAGTATAAAAGGGGGCTTTTGTCCCGGTTGGTAAGCGACTAAAAGGCTCGTTACTAATGCCTCCCCCTTTAGTCCCGGTTCTTACACGAACCGGGACTAAAGGCCGTCCACGTGGACGCAGCCTGGAGCTCCAACTTTTTATGATTTTTTTTTTGAATTTTTTTTATTTTCAAATTTCTGAATTATTTTAACCTCTAATCTCTAATCACCACCCCTCATCACTGCCCAATTTATCCTCTAATATCTAATCACCCCTCATCATTCCAAATCATCTAACTTCCCGGACGGTCACCCATCCTCTCACTACTCCAGCCTGAGCACGCTTAACTTCCGGGTTCTATTCTCCCTCGTTTCCAAGTCTGCACTTGTTGTTTTCCTGACAATAGTAAGATGTCA…
DTC_232	TIR/CACTA	3	new	CACTGGTGCAGAGACCTGCTATATAAACGGTTTTTAACCCCTTTCCGCGATGGCGTTTGGAACCGTCGCCAAGTGAGTGTGGGCGATAGGGGGGTCCTTCCCACACGACCTAGAAACCGTCGGGGATAGGCCCTCCTGGCACACAGGCTGGGGCAAAATGAGCTCGTGTGCGATCTGGCAAGGCATTGAAACCCAATTGTTTCCGTTCGTATGTACACCCCACACGGTGAATTCCAGAAAAACATTTATGTTCGTATGTATATCACACACGGTTTTTTGTGTGGAAACGTTTGTGCAAGGTGGCCTAACGCAAACAGTTCTCTGCCGGAAGCCGTGTGTGATTGTTAGTTGATCGAACACGCCTACTTTCTAGAAACCGTGTGGGTTGTTTGAGTTCAT…
DTC_233	TIR/CACTA	11	known	CACTAGTAGAAAACGGAGCTTTATCACCGGTTCGTAAGGGCCTTTAGTGCCGGTTCTGCAACCGGCACTAAAGAGTGGAGACTAAAACCCCTCCCCTTTAGTACCGGTTCGGCACGGACCGCCACTAAAGGCCCATCACGTGGCGTGAGCTCGCGTCGTGGTATGGGGGACCCTAAAGGTTTTTTTTGATTTTTTTTTTGAAAACTTTGGAAAAAAAATTTGAATTTTTTTTTCGATTTTCAATTTTCTGAATTATTTGATGATTTAGTCTCTAATCACTCCTCTTAACTACTCAAGTGTGGATCACTCATCCCAAATCGTCTAACTTCCCGGCCGGTCACCCATCCTCTCACTCCCCCAACCTGAGCACGCTTAACTTCAGAGTTTTATTCCCTCTAC…
DTC_235	TIR/CACTA	6	known	CACTAGTAGAAAAAAGGCCTTTAGTCCCGGTTCATAAGGGCCTTTAGTCCCGTTTCTGGAACCGGGACTAAAGAGTCGTTACTAAAGCCTCCCCCTTTAGTCCCGGTTCTTACACGAACCAGGACTAAAGGCCCTCCACGTGGCCGCTGCCTGGAATTTTATGATTTTTTTTTTGAAATTTTTTTTTGATTTTTTTTTATTTTTGAATTTTTGAATTATTTTAACCTCTAATCTCTAATCACCCGTCATCACTGCTCAATTTAACATCTAATCTCTAATCACCCCTCATCATTCCAAATCATCTAACTTTCCGGACGGTCACCCATCCTCTCACTACTCCAGCCTGAGCACGCTTAACTTCCGGGTTCTATTCTCCCTCGTTTCCAAGTCTACACTTGT…
DTC_237	TIR/CACTA	2	new	CACTACTAGGAAAAGGGTTATAGCTAATATGGACATTAATGGCGCACCACATATGTGGTGCGGCACTGCTATATAGCAGTGGCGCACCATGTGTAGGTACGCCATTAGTGTCCATATCACTAATGGCGCACCACACCCACGGTGCGCCACTACTAATTTTTTTTCCAAAACTAGTAATGGCGCACCAGGGCATAGTGCGCCATTACTAGTTTTAACTAGTAATGGCGCACCAAACACTCTGTGCGCCACTACTAACAAATTTTTTTACTTTTTTTTTTCAAAACTAGTAATGGCGCACCAGTGTATAGTGCGCCATTACTAGTTCAAACTAGTAATGGCGCACCACAACCACGGTGCGCCACTACTAACAATTTTTTTTATTTTTTTTGCAAAACTAGT…
DTC_239	TIR/CACTA	2	new	CACTACTAGAAAAACGGCTATAACTAATATGGACATTAATGACGCACCATGTAGGTGGTGCGCCACTGCTATATAACAGTGGCGCACCAGATCACTGATAGAAAATGGGCCTTTAGTCCCGGTTCGCAAAGGCCTTTAGTCCCGGCTGTGCAACCGGGACTAAATATGCGCGACTAAAGACCCCCCCTTTTAGTCGCGCCTCTTACGAACCGCGACTAAAGGCCCGTCCACGTGGGCGCCAGGGGTCCGTCGGGGCGGAGGACCTTTAGTCCCGGTTCTCGTGGCTAACCGGGACTAAAGGCCTCCTCCGCAGGTTTAGGGTTTTAGCCCCCCTAACCGCCTTTTAGTTTTAGAAAAAATAAAAGAAAATGATGAAAATGTCAAAAAAATAAAAGAAAA…
DTC_240	TIR/CACTA	5	known	CACTAGTAGAAAAAGGGTCAAATGTGAGACACATTAGTGCCGGTTTACATTTGAGCCGGCACTAATGTGCCCATTAGTGCCGGTTCAAACGGCTAGGCGAACCTTTAGTACCGGTTCATGCCACGAACCGGTACTAAAGAGAATGGGGCCCGGCCGGCACCTTTAGTACCGGTTCGTGGCATGAACCGGTAGTAAAGAGGTTGTAGCAGGCTGTTTTTAGTCCCACCTCGCTCCCCTAGCAAGATTTTTACCACCTTAAATATGTTACTTCTCAAACTATCACAAGCACTTGGTCTTCATTGAACTCTATGTGTAGAATTTGTGGTCGCAATATGAGTCTTCACCGGTTTCTAAACCGTTGAGGACTCATATTGACAATTCAGATTGTACACAAAAAGA…
DTC_241	TIR/CACTA	2	known	CACTACTAGGGAAAACCTTACACACAGAATATTACCAGCAGCGCTCTTCAAAATACGACGCTACTGCTATTTAGCAGCAGCGCGTTCCGGAAAAACGCGCTGCTGAAAGAAAAATAGCAGTAGCGCGTCATCTCTAAACCACGCTACTGCTCTAATTGCCATGACCTCGCCGTCCAGCTAGTTATAGCAGTAGAACCTTACGCCGTACCGCGCTATTGCTATTCTCCTTAGCTGTAGCGCTTTTTCATACCCGCGCTACTATTAACCCTACCTTATCCCCACGCGGCCGACCCTCTCTCTCTCACTCACTCTCCCTCTCAGTCCCTCTCACCCGCGCCGATAACCATTGTCGTTCGTCGCCACCGCTGCCGTCGTCCGTCCGCCACCAAGGTACTCCCT…
DTC_242	TIR/CACTA	2	known	CACTACTAGGAAAAGGGCTATATATGATATGGCCACTAATGGCGCACCAGACATGTCGTGCGCCATTACTATATACTAATGGCGCACCATGTGTTGGTGCGCCATTAGTGTGAAAATACTAATGGCGCACCACATCCACGGTGCGCCATTAGTAAATTTTTTTAAATTTTTTTCAAAACTACTAATGGCGCACCGTGGGATGGTGCGCCATTAGTAGTTCAACTAGTAATGGCGCACCATCCCACGATGCGCCATTAGTAATTATGTTTCAAAATTTTTTTTCAATTTTTTTTATTTTTATTTTTTAAACTACTAATGGTGCACTGTGGGACGGTGCGCCATTACTAGTTCAACTACTAATGGCGCACCACTCCCACGGTGCGCCATTACTAGTTGAAC…
DTC_243	TIR/CACTA	2	new	CACTAGTAGAAAAAGGGCCTTTAATCCCGGTTCATAAGGGCCTTTAGTCACGGTTCTGAAACCGGGACTAAAGGGTCGTTACTAAAGCCTCCCCTTAACGACCCTTTAGTCCACGTGGGACTAAAGGCCCTCCACGTGGCCAGAGGTCCACCTTTAGTCCCGGTTGGTAACACCAACCGGTACTAAAGAAAATTTTATGCAACCGGTACTAAAGGAATTTTATGATTTTTTTAATTTTTTTGATTTTTTTTATTTTCAAATTTCTGAATTATTTTAACCTCTAATCTCTAATCACCCCTCATCACTGCTTAATTTAACCTCTAATCTCTAATCATCCCTCATCATTCCAATTCATCTAACTTTTCGGACGGTCACCCATCCTCTCACTACTCCAACCCG…
DTC_245	TIR/CACTA	3	known	CACTAGTACAAAACAGGGCTTTCGTCACAGGGCAATATTCACATTAGTCCCGGTTCAGTCATGAACCGGGACTAATGTGAGCATTGGTCCCGGTTCGTGCGGCTAAGGCATTAGTCCCGGTTCACCTGGTCCCTTTAGTCCCGGTTGGTGCCACGAACCGGGACTAAAGGGTGCGATGCCCATTAGTACCGGTTGGTGGCACCAACCGGTACTAATGGGCTTTGAGGCATTAGTACCGGTTCATGGCACGAACCGGTACTAAAGGCCTCATTTTCAAACTCTACCCCCCCCTGGATCGCCTTTTCAGTTTTAGAAAAAACAAAAGAAAATAATGGAAATGTCAAAAAAATAAAATAAAATAAGTTTCCCATGTGATATGTGGTCTAGTTGTTGGGAAAA…
DTC_247	TIR/CACTA	2	known	CACTAGTAGAAAAAGGGTCATTTGTCCCGGTTCATAAGGGCATTTAGTCCCGGTTCTGGAACCGGGACTCAAGGGTCGTTACTAAAGCCTCCCCCCTTTAGTCCCGGTTCTTACACGAACCGGGACTAAAGGCCGTCCACGTGGCCGCTGTCTGGAGCTCCACCTTTAGTCCCGGTTGGTAACACCAACTAGTACAAAGGTATTTTTACGAAAAAAAAAATTGAATTTTTTTTCGATTTTCAAATTTCTGAATTATTTTCCAATTTAATCTCTAATCACCCCTCATCACTGCTCAATTTAACCTCTAATCTCTAATCACCCATCATGATTCCAAATCATCTAACTTCCCGGCCGGTCACCCATCCTCTGACTACTCCAGCCTGAGCACGCTTAACTTTT…
DTC_252	TIR/CACTA	2	known	CACTACTAGGAAAAAGCCTAGTAGTAGCGTGAGTTAAATAGCTAGTAGTAGCGCGGGTGCCTGCACTACTATTACGGCGCTATAGTTAACTTGTAGTAGTAGCGCGGGCGTCCGCGCTACTACTACGTCTGTTAGTACTAGCGTGGGTGCCACCTGCGCTACTACTATTAATTTTAAAAATAAAATGTTTCGATCCCGTGCGTGCTGTCAATGGTAGCAATGGTTCGATCCAGCGACGCCAGGGGTTGCCGGAGCTGCGGAAGGGAAGCGGCAGACCAGATCCAGCGCCGGCTGCTGCAGAGGGCCCGGATCCATGGCCGAGCAAGGCGGCGGTGTGGGGCTCCTCTTTGCAGCCAAGGCAGCGAGCTCCTGGTCGTTCATGGCGACGACCTGCACGGC…
DTC_253	TIR/CACTA	5	new	CACTAGTAGAAAACAGGGCTTTGGTCGCAGGGCAATATTCACATTAGTCCCGGTTCAGTCACGAACCGGGACTAATGTGAGCATTGGTCCCGGTTCGTGCGGCTAAGGCATTAGTCCCGGTTCAAATGGGACCTTTAGTCCCGGTTGGTGCCACGAACCGGGACTAAAGGGTGCGATGCCCATTAGTACCGGTTCGTGGCACCAACCGGTACTAAAGGTTAGACCTTTAGTCCCGGTTCGAGCCACCAACCGGTACTAATGGGGTTTGAGGCATTAGTACCGGTTCATGGCACGAACCGGTACTAAAGGTCCCATTTTCAAACTCTATACCCCCCCCCCCCCCCGTGGATCGCCTTTTCAGTTTTGTAAAAAGCAAAAGAAAATGATAAAAACTTCAAA…
DTC_254	TIR/CACTA	2	known	CACTACTGCAGGATGCTACTAACGCAACACTACGATCAGAGACCCTTCGACGAAACTGTGTGCGATGCAATAATCGCAAATGGTGGTGTAAAAAAATCATCAAAAAGGTGCAAAACATTTGCGATGACGGATGCATCAAACACGGTTCAGATTTTAGTTGCGTATGCGATTTAGGGCATACAGTTTAGTTCAATTAACCGTTTTCGATGAGGAGGAACAAAAGAAATGGGCAGCCAGATGAAGGAGTGTGCGATGTACAACATACGGTTCAGTCGGATGAACTGTTTGTGATTAGGCAACACAAATGAAATGGTCAGCCAGATGAAGGTGTGTGCGATGTAGAGCATACAGTTCACTCGGATGAACTATTTGTGATTAGGCAACACAAAAGAAATGGTC…
DTC_255	TIR/CACTA	4	new	CACTACTAGGAAAAGGGCTATAGCTAATATGGCCATTAATGACGCACCACATATGTGGTGCGCCCCTGCTATATAGCAGTGGCGCACCATGTGTAGGTACGCCATTAGTGTCCATATCACTAATGGCGCACCACACCCATGATGTGCCACTACTAACAATTTTTTTTATTTTTTCAAAACTAGTAATGGCGCACCACACACTCTGTGCGCCACTACTAACAAATTGTTTTTTACTTTTTTTTTCAAAACTAGTAATGGCGCACCAGGGTATAGTGCGCCATTACTAGTTCAAACTAGTAATGGCGCACCACAACCACGGTGCGCCACTACTAACAATTTTTTTAATTTTTTTTGCAAAACTAGTAATGGCGCGCCATGTAATAGGTGCGCCATTGGTAG…
DTC_257	TIR/CACTA	3	known	GATAAGGATAACTTCCTCGTGCCTTACTTTCCCGAGTAAGTCATCCCCTCACCGCCCCGTAACATATGATTTCTTAGATTTCGATCGTTCTTTTTTTCTAACATTCCGTGTTTTGTGCAGTGACACACATTGCACACTCATCCTCTTAAGCCCGAAATATTCCATGGCCACGTATTTCGACCCGGACTGTCAGTCAAAGATAGACTACACAAATATCAAGAAAGTTCTTGATGATGTTCTCCCCGGCTACGCCAGATCTGGAGGCACCTTCAGCAGGCCAGTTCGTAAGTACGGCAAGCACATCTTCAGCCACAATACAACATTCTCCTGCGTCAAACAGCCGCCTGGCGGTCAGAAGGATGCCTACTACACCCTCCATCACATGCGGGCAATCGTACA…
DTC_258	TIR/CACTA	5	known	CACTACTAGGGAAAACCTTATACATAGAACTTTAGCTGTAGCGCGTGTTAAAAAAGCACGCTGGTGCTAAGTAGCAGTAGCGTGTTGCTATAAACGGCGCTACATATACAATTGTAGCAGTAGCGCGCCTGAAGATAAAAGCGCTACTACTAAAATTCCCATGGCTTAGCCGATAGGCTACGCATAGTAGTAGCGATCTACGTAGAACCGCGCTACCGCTACTTGCTTTGTAGCAACGCGTTTATGATGAAATGCGCTACTGCTAAAGGAAATAAAATTAAATGGAAAGCAAATAGAAAAGTAAATGAAAATGAAAGAAATAGAAAACGGTGAAAGGAAAAAAATAAAATGTGAAGAAAAATAAATGAAAAAGGGGAAAAAAGAGAAAGGAATAGCAGT…
DTC_261	TIR/CACTA	3	known	CACTACTAGGAAAAGGGCTATAGATGATATGGACCCTAATGGCGCACCAGACATGTGGTGCGCCACTACTATATACTAATGGCGCACCATGTGTTGGTGCGCCATTAGTGTCCAAATACTAATGGCGCACCACATCCACGGTGCGCCACTAGTAACAATTTTTTTTCAAAACTAGTAATGGCGCACGAGGGGATAGTGCGCCATTACTAGTTAAACTAGTAATGGCGCACCACATCCACGGTCCACTACTAGTAATTTTTTTCATGTTTTTTCAATTTTTTTTCCAAAACTAGTAATGGTGCACCAGGGGATAGTGCGCCATTACTAGTTAAACTAGTAATGGCGCACCACATCCACGGTGCGCCACTAGTAATTTTTTTTCATTTTTTTTCAAAACGT…
DTC_262	TIR/CACTA	2	known	CACTAGTAGAAAAACGATTTTTAGTACCGGTTCGTAAGGACCTTTAGTGCCGGGGACTAAAGGTCCCCCTTTAGTCCCGGTTCAACACGAACCGGGACCAAAGGCCCACCACGTGACACGAGGGGCGCCGTGGTCTGGAGGACCTTTAGTCCCGGTTGGTAAGGATATTTTTATTTTTATTTTTGAAATAAAGCAAAAACAGCCCGCCTACTGGGCCGGCACGGCCTGCATACGACTAGAAACCCAATCTCTAGTTGGGCCAGCATGCAGGCCCATACGGCCCAGTGGGCCCCACAGGGCAGAAGACTTGCAATAGGCCCACAAAGGTCTGCTTAGAGAGGAGCTCAACACGGTAGCCGCGGCGGGGCTTATAAACCGGTGCGAGCTTCTCTCAACTAG…
DTC_264	TIR/CACTA	2	new	CACTACTAGGGAAAACCTTATACACAGAACTTTAGCAGTAGCGCTTGTTAAAAAAGCACGCTAGTGCTAACTAGCAGTAGCGCGTTGGCGAAAATCGCGCTACAGATACATATATAGCAGTAGCGCGTCTAGCCATAAAAGCGCTACTACTAAAATTCCCACTGCTAAGCCGATAGGCTACACATAGTAGTAGCGATCTTATAGAAACAGCGCTACTGCTACTTGTTTTGTAGCAGCGCATTTACGAAGAAAGGCGCTACTGCTAACGAAAATTAAATTAAATGGAAAGCAAATAAAAAAGAGAAAGGAATAGCAGTAGCGCATGTTCAGAAACACGCTATATCTAACGTAGCAGTAGCGCACTTCCTGGAACGCGCTACTGCTACTTTTGACTTAACC…
DTC_265	TIR/CACTA	5	known	CACTAGTAGAAAACGGAGCTTTAATACCGGTTCATAAGGGCCTTTAGTGCCGGTTCTGCAACCGGCACTAAAGAGTGGAGACTAAAGGCCCCCCCCTTTAGTACCGGTTCAGCACGAACCGCCACTAAAGGCCCACCACGTGGCGTGAGCTCGCGCCGTGGTATGGGGGGCCTTTAGTACCGGTTGGTGTTACCAACCGGTACTAAAGGTTTTTTTAAATTATTTTTTGAAAATTTTGGAAAAAAATTGATTTTTTTCGATTTTTGATTTTCTGAATTATTTGATGATTTAGTCTCTAATCACCACTCTTAACTGCTCAAGTGTGGATCACTCCCCCAGCCTGAGCATGCTTAACTTCGGAGTTCTATTCCCCCTACTTTCCAAGTCTGCACTTGTTGT…
DTC_266	TIR/CACTA	4	known	CACTAGTAGAAAAAGGGCTATAGATGGGATTGACACTAATGGCGCACCAGACAAGCGGTGCGCCATTAGTATATACTAATGGCGCACCACCTTCTGATACGCCATTAGAGTTGAAACTACTAATGACGCACCTGGACTAGGGTGCGCCATTAGTATCAATTTTTTTTAACTAGTACGCCTGTCCAAACATACTAATGGCGCATCCAGACACAGTGCGTCATTACTAGTTGTAACTAGTAATGGCGCACCTGCTGGAAAGTGCGCCACTAATGTTGTTTTTTCTATTATATTTTTTATTCCCTTTTTTGCAAAACTACTAATGGCGCACCGGTAAAAGATGCGCCATTGCTATCTATACGTATGGCGCACCCCTACCAGTGCGCCATTGCTATCACCCCT…
DTC_267	TIR/CACTA	3	known	CACTAGTAGAAAACGGAGCTTTATTACCGGTTCGTAAGGGCCTTTAGTGCCGGTTCTGCAACCGGCACTAAAGGGTGGAGACAAAAGGCCCCCCTTTAGTACCGGTTCGACACGAACCGTCGCTAAGGACCCACCACGTGGCGTGAGCTCGCACCATGGTATGGGGGACCTTTAGTACCGGTTGGTGTTACCAACAGGTACTAAAGGTTTTTTTTGAAAATTTTGGAAAAAAATTGTTTTTTTTCGATTTTCAATTTTCTGAATTATTTGATGATGTAGTCTCTAATCACCCCTCTTAACTGCTGAAGTGTGGATCACTCATTCCAAATCATCTAATTTCCCGGCCGGTCACCCATCCTCGCACTCCTCCAGCCTGAGCATGCTTAACTTCGGAGTTCT…
DTC_269	TIR/CACTA	3	new	CACAACTAGGAAAAGGGCTATAGACAATATGGACACTAATGGCGCACCACACATGTGGTGCGCCACTACTATATACTAATGGCGCACCATGTGTTGGTACGCCATTAGTGTCCAAATACTAATGGCGCACCACATTCACGGTGCGCCACTACTAATAAATTTTTTATATTTTGTTTTCAAAACTAGTAATGGCGCACCAGGGGATAGTGCGCCATTACTAGTTTAAAAAGTAATGGCGCACCACATCCTCGGTGCGCCACTACTAACAAATTTTTTTATTTTTTTGTCAAAACTAGTAATGGCACACCAGGGGACAGTGCGCCATTACTAGTTTTAACTAGTAATGGCGCACCGCACCCTCTGTGCGCCACTACTAACAATTTTTTTATTTTTTTTTTC…
DTC_270	TIR/CACTA	4	new	CACTGGTAGAAAAAAGGCCTTTAGTCCCGGCTGTGCAACCGGGACTAAATATGCGCGACTAAAGACCCCCCCTTTAGTCGCGCCTCTTACGAACCGCGACTAAATGCTTTAGTCCCGGTTCTCGTGGCTAACCGGGACTAAAGGCCTCCTCCGCAGGTTTAGGGTTTTAGCCCCCCTAAACCTGGTTTTTTTTGCGAATTTTTTTAATTTTATTTTATTTTCAAATTTCTGAATTATTTTAACCTCTAATCTCTAATCACCACCCCTCATCACTGCTCAATTTAACCTCTAATCTCTAATCACCCCTCATTATTCCAAATCATCTAACTTCCCGGACGGTCACCCATCCTCTCACTACTCCAGCCTGAGCACGCTTAACTTCCGGGTTCTATTCTCCCT…
DTC_271	TIR/CACTA	4	known	CACTAGTAGAAAACGGGGCAAACGTCACAGGGCAGTTTTCACATTAGCCCCGGTTCAGTCACGAACCGGGACTAATGTGAGCATTGGACCCGGTTCGTGAGCCCAGGGGGCCGTCCGGGGCCTCGTGGGTATTGGTCCCGGTTCGTATGGACCCTTTGGTCCCGGTTGGTGGTATAAACCGGGACCAATGGGCCACGCTCCTGGCCCACCACCCTTTAGTCCCGGTTCATACCACAAACCGGGACTAAAGGGCGCGGCCAGTGTTTAGTCCCACCTCGCAAACCGAAGGGGGCTCACACCAGTTTATAAGCCCTTCCCTCTCTGCCTTTTAAAGTGAAAATAGATGCCCTTATACAGGAAATTTGACCTAAATTCATAGTAAATTTCATAGAAATTTAT…
DTC_273	TIR/CACTA	2	new	CACTACTAGGAAAAGGGCTATAGCTAATATGGACATTAATGGCGCACCATATATGTGGTGCACCACTGTGTAGGTACGCGATTAGTGTACATATAACTAATGGCGCACCACACCCACGGTGCGCCACTACTAACAATTTTTTTTTCCAAAACTAGTAATGGCGCACCAGGGGACAGTGCACCATTACTAGTTTTAACTAGTAATGGCGCACCACACACTCTGTGCGCCACTACTAACAATTTTTTTTTTACTTTTCTTTCAAAGCTAGTAATGGCGCACTGTTCCTTGGTGCGCCACTACTAACATTTACACATCACACGTCTGAGCCTTACAACAAATTCACCAAATGCACCCCCCTGGACCGCCTTTTCAGTTTCAAAAAAATAAAAGAAAATGATA…
DTC_275	TIR/CACTA	2	new	CACTAGTAGAAAACATGGCTTGCGTTTGGGCCTAGCCAGCCCATTAGTCCCGGTTCCGCACGAACCGGGACCCATGGGGTGCATTAGTCCCGGTTCGTGAGCCCAGGGGGCCGGCCGGGCCACGTGGGCCACTGGTCCCGGTTCGTCTGGACCTTTTGGTCCCGCTTCAACGCACGAACCGGGACCAATGCGCCTCGCCCCTGGCCCATGACCATTAGTCCCGGTTTGTGCCACAAACCGGGACTAAAGGGTTGGTCCAGTTTAGTCCCACCTCGCCAACCGAAGGGCGCTCACACCGGTTTATAAGCCCGTCCCTCTCTGCCTTGTTGAGCTCCTCTCAAAATGAAAATAGATGCCCTTATACAGGGAATTTGACCTAAATTCATAGTGAGTTTCTCT…
DTC_277	TIR/CACTA	2	new	CACTAGTAGAAAAAGGGCGTTTAGTCCCGGTTCGTAACGACCCTTTAGTCCCGGTTCCAGAACCGGGACTAAAGGCCCTCCACGTGGCCGCTGCCTGGAGGTCCACCTTTAGTCCCGGTTGGTAACACGAACCGATACTAAAGGGAATTTTATGATTTTCTTTTGAAATTTTTTTATTTTCAAATTTTTGAATTATTTTAACCTCTAATCTCTAATCACCCCTCATCACTGCTCAATTTAACCTCTAATCTCTAATCACCCCTCATCATTCCAAAGCATCTAACTTCCCGGACGGTCACCCATCCTCTCACTACTCCAGCCTGAGCACGCTTAACTTCCAGGTTCTATTCTCCCTCGTTTCCAAGTCTGCACTTGTTGTTTTCCTCACAATAGTAAGAT…
DTC_278	TIR/CACTA	2	new	CACTACTACAAAAAGGGCTATAGCTAATATGGACATTAATGGCGCACCATGTATGTGGTGCGCCACTGCTATATAGCAGTGACGCACCAGATACAGGTACGCCATTATTGACATATTACTAATGGCGCACCTGGTGTGTGGTGCGCCATTACTACTTTTGAAAAAAAATTGTTAGCAGTGGCGCACCAGGGGATAATGCGCCATTACTAGTTGACATCGCAATGGCGCACCTGTACAAAGTGCGCCATTACTATGTGTATGAGTGGGTCAAACCTTGGTCAAACTTAGTAATGGCGCACTTTGTGAAGGTGCGCCATTACTAACTTTCTTTGCACCCCCCCCTGTGGACCGCCTTTTCAGTTTTAGAAAAAATAAAAGAAAATGATGGAAATGTCAAAA…
DTC_281	TIR/CACTA	2	known	CACTACTAGGAAAAGGGCTATAGATAATATGGACACTAATGGCGCACCACACATGTGGTGCACCACTACTATATACTAATGGCACACCATGTGTTGGTACGCCATTAGTGTCCAAATACTAATGGCGCACCACATCCACGATGCGCCACTACTAACAATTTTTTTATTTTTTTTCAAAACTAGTAATGGCGCACCAGGGGATAGTGCGCCATTACTAGTTTAACTAGTAATGGCGCACCACACCCTCGGTGCGCCACTACTAACAATTTTTTTATTTTTTTTCAAAACTAGTAATGGCGCACCAGGGGACAGTGTGCCATTACTAGTTTTAACTAGTAATGGCGCACCACACCCTCGGTGCGCCACTACTAACAATTTTTTTTATTTTTTTCAAAGTTA…
DTC_282	TIR/CACTA	4	known	CCTACTCCCGACCCGCAGTAGGTCCGAAATTTAAGAAGGGGGCAAAGTTTGTACTTTCCCCAAATTTCAAACAAAAGCGTCCCATCTTCTGTTCAAAAAAGCCAAAAACAAGCGCGTCCCAAACCAAAACATGGTTCCCCCCACCCGTCCGATTCCCCATTCGTACACCGTGGGCGCCAAAACTACCTCTCCACTAGCCGCGAAACCCCGGCATCCTCCGTCCGCCACCCCATCCCACCCATCAACCGCCGCCCTCCTCCATCACGCCGGAGCCGATACCCCTATGTCGTCGTCCACCGCAACCTCAACCGCAACGCCCTCCACTGCTAGTAGTTGAAGCCGAGGCCGAGCCGTCCGTACCGGAGCCAGTTCAACCACTCCGTCCTGCGCCTCACCGCT…
DTC_283	TIR/CACTA	2	new	CACTAGTAAAAAAAGGCCTTTTGTCCCGGTTCTAGAGGGTCTTTAGTCCCGGTTCTGGAACCGGGACTAAAGGGTCGTTACTAAAGGTCCCCCTTTAGTCCCGGTTCTTATACGAACCGGGACTAAAGGCCCTCCACGTGGCTGCTGCCTGGAGGTCCACCTTTATTCCGGGTTGGTAACACCAACCGGTACTAAAGGAATTTTTTTAAATTATTTTTTAGAAAAAAAAATAATTTTTTTTTAAAATTTTTCCCGATTTATAAATTTCTGAATTATTTCAACCTCTAACCTCTAATCACCACTCATTACTGCTCAATTTAATCTCTAATCACCCCTCATCATTCCAAATCATCTAACTTTCCGAACGGTCACCCATCCTCCCACTCCCCCATCCTGAGC…
DTC_285	TIR/CACTA	4	known	CACTACTTGGAAAAGGGCTATAGATAATATGGACACTAATCGCGCACCACACATGTGGTGCGCCACTACTATATACTAATGGCGCACCATGTGTTGGTACGCCATTAGTGTCCAAATACTAATGGCGCACCACATCCATGGTGCGCCACTACTAACAATTTTTTTTATTTTTTTTTAACTAGTAATGGCGCACCAGGGGATAGTGCGCCATTACTAGTTTAACTAGTAACGGCGCACCACACCCTCGGTGCGCCACTACTAAGAATTTTTTTAATTTTTTTCAAAACTAGTAATGGCGCACCACACCCTCGGTGCGCCACTACTAACAATTTTTTTTTCAAAGTTAGTAATGGCGCACCGTGGGTGTGGTGCGCCATTACTAGCCGAATGCCCCCCCTG…
DTC_286	TIR/CACTA	2	new	CACTAGTAGAAAAAGGGCCTTTAGCCCCGGTTCATAACGGCCTTTAATCCCGGTTCTGGAACCGGGACTAAAGGGTCATTACTAAAGCCTCCCCCTTTAGTCCTGGTTCTTACATGAACCGGGACTAAAGGCCCTCCACGTGGCCGCTACCTGGAGGTCCACCTTTAGTCCCAGTTGGTAAAGGAAATTTTATGATTTTTTTGGTTTTCAAATTCTGAATTATTTTAACATCTAATCTCTAATCACCCCTCATCAATGCTCAATTTAACCTCTAATCTCTAATCACCCCTCATCATTCCAAATCATCTAACTTCCCGGAAGGTCACCCATCCGCTCACTACTCCAGCCTGAGCACGCTTAACTTCCGGGTTCTATTCTCCCTCGTTTCCAAGTCTGCAC…
DTC_287	TIR/CACTA	3	known	CACTACTAGGAAAAGGCCTATAGATAATATGGACAGTAATGGCGCACCACACATGTGGTGCACCACTACTATATAGCAGTGGCGCACCATGTGTTGGTGCGCCATTAGTGTCCAAATACTAATGGCGCACCACATCCACGGTGCGCCACTACTAACAACTTTTTTTATTTTTTTAAAACTAGTAATGGCGCACCAGGGGATAGTGCGCCATTACTAGTTTTAACTAGTAATGGCGCACCACACCCTCGGTGCGCCACTACTAATTTTTTTAATTTTTTTTTGAAAACTAGTAATGGCGCACCGTGGGTGTGGTGCGCCATTACTAGTTAAACTAGTAATGGCGCACCACACCTACGGTGCGCCATTACTAGTTTTGCCCAAAAATTCCACCGAATGCAC…
DTC_288	TIR/CACTA	2	new	CACTAGTAGAAAAAGGCCCATTAGTCCCGGTTCTAGAGGACCTTTAGTCCCGGTTCTGGAACCGGGACTAAAGGGTCGTTACTAAAGGCCACGTGGCCGTTGCCTGGAGGTCCACCTTTAGTCCCGGTTGGTAACACCAACCGGTACTAAAGGAAATTTTATGAAAAAAAAAATTGATTTTTTTTCCTGATTTTCAAATTTCTGAATTATTTTAACCTCTAATCTCTAATCACCCCATCACTGCTCAATTTAATTTCTAATCTCTAATCACTTCTCATCATTCCAAATCATCTAACTTCCCGAACGGTCACCCATCCTCTCACTACCCAAGCCTGAGCACGCTTAACTTCCGGGTTCTATTCTCCCTCGTTTCCAAGTCTGCACTTGTTGTTTTCCTGA…
DTC_289	TIR/CACTA	7	known	CACTAGTAGAAAAAGGGTCAAATGTGAAGCACATTAGTGCCGGTTTGATTTTGAGCCGGCACTAATGTGTCCATTAGTGCCGGTTCCAATGGCTAGGCGGGAGGAGCTCTTTAGTACCGGTTCGTGGCGAACCTTTAGCACCGGTTCGTGCCACGAACCGGTACTAATGAGGCTGTGGCCCCACGAGCACCTTTAGTACCGGTTCGTGGCATGAACCGGTACTAGAGTTTCTTACTAAGCTGTTTTTTAGTCCCACCTCGCGAAGAGAGAGGCACTAGGAGCGGTTTATAAGCCATGAGTGCAAAGATGATGATGAAGAGGCGCAATGCTCACCTTCACGTTGCTTATCTTCAAGCCTTGAGGAATAGGGTAGACTGCATGGAGCTATGTGCAGTGCAG…
DTC_290	TIR/CACTA	2	new	CACTACTAGGAAAACGGCTATAGCTAATATGGACATTAATGGCGCACCATGTATGTGGTGCGCCACTGCTATATAGCAGTGGCGCACTAGATACAGGTACGCCATTATTGGCCACATTACTAATGGCGCACCTGGTGTGTGGTGCGCCATTACTAATTTTGAAAAAAATATAAAAAAATATTAGCAGTGGCGCACCAGGGGATAGTGCGCCATTACTAGTTTTAACAAGTAATGGTGCACTATCCACTGGTGCGCCACTACTAACATTTACACATCACACGTCTGAGTCTTACAAAAAATTCACCAAATGCACCCCCACCCCCCACCCCCGTGGACCGCCTTTTCAGTTTCAAAAAATAAAATAAAATAAAATGATAGAAATGTCAAAAAATAAAAGAA…
DTC_294	TIR/CACTA	2	known	CACTACTAGGTAAAACCTTATACATAGCATCTTAGCAGTAGCGCTGGACAAAACAGTGCGCTACTGCTACTTAGTAGTAGCATGCTTAAATAAACCGCGCTACTGCTACTACTTTAGCAGTAGCGCGTTCTAGGAAAACGCACTGCTGCTATGTTTGTACCGGGCACAGATGGCTAGCCCCACTTAGCAGTAGCGCGTATCTACAACCACCGCTACTGCTACTTTCCATAGCAGTACCGTGTATCTCGGAAACGCGCTACTACTTACTTACTTTATCCTCACCACGCCCCGACCCTCTCACTCACTCTCCCTCTCACTCACTCTCGCCCGCGCCGAACCCGTCGTCCGCCGCCGCCGCCGCGCTGCTCCTCCACCGAGGTACACCCTCCATCCCTCCTC…
DTC_295	TIR/CACTA	2	known	CACTACTGCGGGATGCTACTAACGCGACACTACGATCAGAGACCCTTCGACGAAAGTGTGTGCGATGCAATAATCACAAACGGTGGTGTAAAAGAACCATCAAAAAAGGTGCAAAACATTTGCGATGGCGGAGCCATCAGACACGGTTCATATTTTAGTTGCCTATGCGATGCACGGCATACGGTTCAGTTCAATGAACTGTTTGCGATGAGGCGAAACAAAAGAAACGGGCAGCCAGATGAAGGCATGTGCGATATACAGCATACGGTTCACTTGGATGAACAGTTTGTGATGAGGAGGAACAATAGAAACGGGCAGCTAGATAAAGGTGTGTGTGATTGAGGGCATCCGCTTCAGAAGGATTAACTATTTGCGATTAGGCAACAGAACAGAAACGGG…
DTC_297	TIR/CACTA	2	known	CACTAGTAGAAAAGGGCCATTTGTCCCGGTTCATAAGGGCCTTTAGTCCCGGTTCTTCAACGGGACTAAAAGGTCGGTACTAAAGCCCCCCCCCTTTAGTCCCGGTTCTTATACGAATCGGGACTAATGGCCATGCCCGTGGCCGCTGCCTGGAGCTCCAGCTTTGGTCCCGGTTGGTAACACCAGCCGGGACTAAAGGAATTTTTTCGATTTTTTTTTAAATTTTAGAAAAAAAATTATATTTTTTTTCCGATTTTTTAATTTTTGAATTATTTTACAATTTAATCTCTAATCACCCCTCATCGCTGCTCAATTTAACCTCTAATCTCTAATCACCCCTCATCATTCCAAATCATCTAACTTACCGGCCGGTCACCCATCCTCTCACTACCCCAGCCT…
DTC_300	TIR/CACTA	4	new	CACTAGTAAAAAAAAGGGCCTTTAGTCCCGATTCATAAGGGCCTTTAGTCCCGGTTCGTAAGGGCCTTTAATCCCGGTTCTGGAACCGGGACTAAACGGTCGTTACTAAAGCCTCCCCTTTTAGTCACGGTTCTTACACGAACCGGGACTAAAGGCCCTCCACGTGGCCGCTGCCTGGAGGTCCACCTTTAGTCCCGGTTGGTAACACCAACCGGTACTAAAAAAAATTTATGATTTTTTTTGAACTTGATTTTTTTTGAAATTCTTTTTGATTTTCAAATTTCTGAATTATTTTAACCTCTAATCTCTAATCACCCCTCATCACTGCTCAATTTAACCTCTAATCTCTAATCACCCCTCATCATTTCAAATCATCTAACTTCTCGGACGGTCACCCAT…
DTC_301	TIR/CACTA	3	new	CAATACTAGAGAAAACCCTAGTAGTAGCGTGGGTAATTTCCTAGCAGTAGCGCGGGGGCATGCGCTACTGCTAGGGCGCTACAGCTAACTTTTAGCAGTAGCGCGGGTGGTACCCGTGCTACTGCTACTTCTAGTAGTAGTAGCGCGATTGCCACCTGCGCTACTACTACTTAGTTGTAGCGCGGGTCAGGGCCCCGCGCTACTACTAACTAATTGAGAATTAAAAAAAATTCCATCCATGGCGGCTTCTTCTGCTGGGCGTCATCGTCCTCTCCATCCATGGCTGCTACTCGTCCTGGAGGGGATGAATTTGTCCATGGTGATGGTGCTTCCCCACCCAACTTGTGCCCGCACCTCTCTTCTACTGCTGCTACAAAAGAAGAGAAAATTATTAGAAAG…
DTC_304	TIR/CACTA	2	new	CACTACAAGAAATATGTCAACTAGTGACCCTCACTATTGGCCGCTGAAAGGTCATTGTTTTTCATTTGCGACCTTTTTTTGACCAAAAACAGAAGGTCAAAAGCTGGCGGTCGTAAATTGATAACGACCTTCTGTAAAAGGTCGTTGGTTCTTCGACCAAAATTTTGGTCACTAGCAGCCTCCCCAGACGACGTAGGCATCCAGTGTGGCAAGCTGATGGGGCACAAGAATCAGCCCGATCCAATTCGGTTTTCTACATGGGCCTAGCCCAACAATTCGGCCTTTTTAATGTATTTTTTCCTATGCTTTTATTAGCTACATGGGTCTGGCCCAACAATTCAGCCTTATTGATTTCTTTGCGTGGCCCTTTTAACAGCAGATTTTCTTTTTGATCATGTA…
DTC_309	TIR/CACTA	3	known	CACTACTGCAGGATGGTGCTAACGCGACACTACGATCAGAGACCCTTCGACGAAACTGTGTGTGATGCCATAATCGCAAACGGTGGTGTAAAAAACTGTCAAAAAGGTGCAAAACACTTGGGATGAAGGATGCATCAAACATGATTCAGATTTTAGTTGCATGTGTGATTCAAGGCATACGGTTCAGTTCAATTAACCGTTTTTGATGAGGAGGAACAAAAGAAACGGGCAGCCAGATGAAGGTGTGTGCGATGTACAGCATACGGTTCACTCGGATGAACTGTTTGTGATTAGGCAACACAAAAGAAACGGTCAGCTAGATCAAGGTGTGTGTGATGTATAGCATACAGTTCACTCGGATGAACTGTTTGTGATTAGGAAACACAAAAGAAACGGTCA…
DTC_310	TIR/CACTA	11	known	CACTACTAGGGAAAACCTTATACACAGAACATTAGCAGTAGCGCGGGCTAAAAACACACGCTGGTGCTAATTAGCAGCAGCGCGGTGTTGTAAACGGCGCTACAGATACAATTATAGCAGTAGCGCGCCCGAGTACAAAAGCGCTACTACTAAAATTCCCATGGCTTAGCCGATAGGCTGCACATAGTAGTAGCGATCTTCTCCGAACCGCGCTACCGCTATTTGCTTTGTAGCAGCGCGTTTACGCTGAGAGGCGCTACTGATAAAGCAAATAAAATTAAATGGAAAGCAAATAGAAAAGTAAATGAAAATGAAAGAAATACCAAAAGGTGAAAGGAAAAATATAATGTAAAGAAAAATAAATGAAAAAGTGGAAAAATGAGAATGGTATAGCAGTAG…
DTC_312	TIR/CACTA	20	known	CACTAGTAGAAAATATGCCTTTAGTCCCGGTTCGCAAAGGCCATTAATCCCGGCTGTGCAACCGGGACTAAATATGCGCGACTAAAGGCTCCCCCTTTAGTCGCGCCTCTTACGAACCGCGACTAAAGGCCCGTCCACGTGGGCGCCAGGAGTCCGTCGGGGCGGAGGACCTTTAGTCCAGGTTCTCGTGGCTAACCGGGACTAAAGGCCTCCTCCGCAGGTTTAGGGTTTTAGCCCCCCTAAACCTGGTTTCTTTTTAATTTGTAGTGTTTTATTTCTTTTATTTTTTATTTTGTGTTTTATTTTAATTTTGATGAAGTTTCAGTACATATATTCTACGCTACTATATACATGCATATGAAATTTCAAATAAGAAGAATTCAAGAGAAATATATAATA…
DTC_315	TIR/CACTA	3	new	CACTACAAAAAAAAGACATATCCGTGACATTTTGGGCCGAACGAAAATCTTTTCTGTCATACTTATGACACTTCTATGACGATAATTGTGACAAAACCCGGTATCATCATAGATGTGGTGGGGTCCTACTTCTATGACAAAAAATCATGACAAAAAATGGGCTGTTCGTCCTGGGCGGGCCGGAGACGCAGCTGCATGACATTCTTTGGGCCGTCCATGACGGAAAACACCATGGTAGAAGCGAGGGCGCGGAAAATATCGGGGAGTCCCCGGTTACGGTGGGTGGTCGGGGGCCGAGCGATGTGCATTTCTCTCGTACGTACGCGCGTGTGTGCGAGGCGTTGGGCTCTAACTGAACCTGAGCGAGGCGTTGGGCTCTAACTGAACCCGAGCGATTGC…
DTC_316	TIR/CACTA	2	known	CACTAATAGAAAAAGGGTCATTTGTCCTGGTTCATAAGAGCCTTTAGTTCCGGTTCTGGAACCGGAACTAAAGGGTCGTTACTAAAGCCTCCCCCTTTAGTCCCGGTTCTTACACGAACCGGGACTAAAGGCCGTCCACGTGGCCGCTGTCTGGTGCTTCACCTTTAGTCCCGGTTGATAACACCAACCGGTACTAAAGGTATTTTTACGAAAAAACAATTTTTTTTTTATTTTCAAATTTCTGAATTATTTTTCAATTTAATCTCTAATGATCCCTCATCACTGCTCAATTTAACCTCTAATCTCTAATCACCCATCATCATTCCAAATCATCTAACTTCCCGGCCGGTCACCCATCCTCTAAATACTCCAACCTGAGCATGCTTAACTTTCAGGTTC…
DTC_318	TIR/CACTA	2	new	CACTAGTAGAAAAAGGGCCTATTGTCCCGGTTCATAAGGGCCTTTAGTCCCGGTTCTGGAACCGGGACTAAAGGGTCGTTACTAAAGCTCCCCCTTTAGTCCCGGTTCTTACACGAACCGGGACTAAAGGCCCTCCACGTGGCCGCTGCCTGGAGGTCCACCTTTAGTCCCGGTTGGTAACACGAACCGGTACTAAAGGAAAGTTTATGATTTTTTTTTTGAATTTTTTTTTATTTTTTTATTTTGATTTTTTTTTCATATTTCTGAATTATTTTAACCTCTAATCTCTAACCACCCCTCAACACTGCTCAATTTAACCTCTAATCTCTAATCACCCCTCATCATTCCAAATCATCTAACTTCCCGGACGGTCACCCATCCTCTCACTACTCCAGCCTG…
DTC_319	TIR/CACTA	2	known	CACTAGTAGAAAAAGGGTCTTTAGTCCCGGTTCATAGGGGCCTTTAGTCCCGATTCTGGAACCGGGACTAAAGAGTCGTTACTAAAGCCTCCCCTTTTAGTCCCGGTTCTTACACGAACCGGGACTAAAGGCCCTCCACATGGCCGCTGCCTGGAGGTCCACCTTTAGTCCCGATTGGTAACACCAACCGGTACTAAAGGAAATTTTATGATTTTTCTTTGAATTTTTTTTTTGAATTTTCAAATTTCTGAATTATTTTAACCTCTAATCTCTAATCACCCCTCATCACTGCTCAATTTAACCTCTAATCTCTAATCACCCCTCATCATTCCAAATCATCTAACTTTCCGGACGGTCACCCATCCTCTCACTACTCCAGCCTAAGCACGCTTAACTTCC…
DTC_321	TIR/CACTA	2	known	CACTACAAGAAATATGTCAACTTGTGACCCTCACTATTGGCTGCTGAAAGGTCATTGTTTTTAATTTGCGACCTTTTTTTGACCAAAAACAGAAGGTCAAAAGCTGGCAGTCGTAAACTGAAATTAACGACCTTCTCTGTGATATGTAAAAGGTCGTTGGTTCTTCGACCAAATATTTGGTCACTAGCAGCCTCCCCAAGCCACGTAGGATCCAGCGTGGCAAGCTGACGTGGATAAGACTCAGCCCGGTCCGATTAGGTGTCTATATGGGCCGAGCCCATTAATTCAGCCTTTTTAATATATATTTTTTCTGTTAATTTTCGCTAGCTACATGGGCCTGGCCCAACAATTTGGCCTTTTATATTCTAGAATGCAACCTTTTATAGTCTACCGATTTTC…
DTC_322	TIR/CACTA	4	known	CACTACTAGGAAAAGGGCTATAGATGGAATGGCCACTAATGGCGCACTGTGATGGCGCACCATGTGTCGGTGCGCCATTAGTGTGAAAATACTAATGGCGCACCACATCCATGGTGCGCCATTAGTAAATTTTTTTTAATTTTTTCAAAACTAATAATGGCGCACCGTGGGATGGTGCGCCATTAGTAGTTCAACTAGTAATGGCGCACCATCCCACGGTGCGCCATTAGTAATTATGTTTCAAATTTTTTTTCAATTTTTTTTATTTTTATTTTTTAAACTACTAATGGCGCACCGTGGGACGGTGCGCCATTACTAGTTCAACTACTAATGGCGCACTACTCCCACGGTGCGCCATTACTAGTTGAACTACTAATGGCCCACCACCCCACCGCTGCG…
DTC_326	TIR/CACTA	2	known	CACTACTTGGGAAAAGCGTATACACAGAATCTTACCAGCAGCACGCTTTAAAATAAGGCGCTGCTGCTAAGTAGCAGTAGCGCGCGCACAAAACTCACTGCTGAAGTAAATGTATCAGTAGCACGCCCGCTCTAAGACGCGCTACTGCTATAATTGCCACGACGCCGCCATGAGGCTAGTTCTAGCAGCAGCGCGTTAACATGAAGAGCGCTACTGCTATGGATCATAGCAGTAGCGCATTTACGCAATAACCGCTACTGCTAAGTTTACTACAAAAATTTAGTCCCACCTCGCTCCGTGAAGAGAGTTTGTACCACCTTAAATATGTTACTTCTCAAACTTTCACAAGCACTTGATCTTCATTGAACTCTATGTGTAGAATTTGTGGCCGCAATATGA…
DTC_330	TIR/CACTA	2	new	CACTACTAGGGAAAATCTTATACACAGAACTTTAGCAGTAGCACATGTTAAAAAAGCACGCTAGTGCTAAGTAGCAGTAGCGCATTGGCGTAAACCGCGCTATAGATACAATTGTAGCAGTAGCGCGCCTGAAGATAAACGTGCTACTACTAAAATTCCCACTGCTAAGCCGATAGGCTACACATAGTAGTAGCGATCTACTGCGAACAGCGCTACTGCTAGTTGGTTTGTAGCAGCGTGTTTACGCAGAAAGGCGCTACTGGTAAAGGAAATAAAATTAAATGGAAAGCAAATAGAAAAGTAAATGAAAATGAAAGAAATAGAAAAAGGAGAAAGGAAAAGAATAAAATGTAAATAAAAATAAATGAAAAAAGGGAAAAAAGAGAAAGGAATAGCAGT…
DTC_334	TIR/CACTA	2	known	CACTACTGCAGGATGCTGCTAACGCGACACTATGATCAGAGACCCTTCGACGAAACTGTGTGCGATGCAATAATCGCAAACGGTGGTGTAAAAAAACGTCAAAAAGGGTGCAAAACATTTGCGATGACGGATGCATCAAACACGGTTCAGATTTTAATTGCGTGTGCGATTCAGGGCATACGGTTCAGTTCAATTAACCGTTTTCGATGAGGAGGAACAAAAGAAACGGCAGCCGGATGAAGGTGTGTGTGATGTACAGCATACGGTTCACTCGGATGAGCTGTTTGTGATTAGGCAACACAAAAGAAACAGTCAGCCAGATCAAGGTGTGTGCGATGTACAACATACAGTTCACTCGGATGAACTGTTTGTGATTAGGCAACACAAAAGAAACGGTCA…
DTC_338	TIR/CACTA	2	known	CACTACAAGAAATATGTCACCTTGTGACCTTGAGTATTGGTCACTGAAAGGTCATTGTTTTTCATTTGCGACCTTTTTGTGACCAAAAACAGAAGGTCAAAAGCTGGCAGTCGTAAACTGAAATTAACGACCTTCTCTGTGAGAAGGTCGTAGACGTTTACGACCAAAATATGCCTACTGTTTTGTTTTGGTCACTAGCTGTCGGCCCAGGCCACGTCAGATCCGACGTGGCAAGCTGACGTGGCAATATTATGACTAATTGAAAAGGTCAAAAATTAGAATCGGCCGTCCAATTGGGTGTTTATATGGGTCGAGCCCATTAATTCAGCCAATTTAGTGTATTTTTCTGTCAATTTTTGTTAGCTTCATGGGCCAAGCCCAACATCGCAGCCTTTCTAT…
DTC_339	TIR/CACTA	2	new	CACTACTAGAAAAAGGGTTATAGATAATATGGACACTAATGGCGCACCACACACGTGGTGCGCCACTACTATATACTAATGACGCACCATGTGTTGGTACGTCATTAGTGTCCAAATACTAATGGCGCACCACACCCTCGATGCGCCACTACTAACAATTTTTTTTTATTTTTTTGTCAAAACTAGTAATGGCGCATCAGGGGAACTAGTAATGGCGCACCACACCCTCGGTGCGGTGTGGTGCGCCATTACTAGTTTTGCCCAAAAATTCCACCGAATGCACCCCCCCCCCGACCGCCTTTTCAGTTTTAGAAAAAATAAAAGAAAATGATGGAAATATCAAAAAAAATAAATCCCATGTGATATGTGGTCTAGTTGTTGGGAAAATTTACAAATATG…
DTC_341	TIR/CACTA	3	known	CACAAGTAGAAAAAGGGCTTTTAATCCCGGTTCATAAGGGCCTTTAGTCCCGGTTCTGGAACCGAGACTAAAGGGTCGTTACTAAAGCCTCCCCCTTTAGTCCCGGTTCTTACACGAACCGGGACTAAAGGCCCTCCACGTGGCCGCTGCCTGGAGGTCCATCTTTAGTCCCGGTTGGTACACCAACCGGTACTAAAGAAAATTTTATGATCTTTTTTTGAATTTTTTTTGAATTTTTTTTATTTTCAAATTTCTGAATTATTTTAACCTCTAATCTCTAATCACCCCTCATCACTGCTCAATTTAACCCCTAATCTCTAATCACCCCTCATCATTCCAAATCATCTAACTTCCTCTCACTACTCCAGCCTGAGCACGCTTAACTTCCGGATTCTATTC…
DTC_343	TIR/CACTA	3	known	CACTACAGGAATCAACTGATTTGCCGTCTACCATGGTAGACGGCAAAGGACCAGAAAGCTGACGGCAAAGGTCTTTGCCGTCAGCCGCAGACGGCAAACATGAACGACAAAGACAGTTACGGTAAAGAGCTTCTTTGCCGTCTGTTTTCAAACAGCGGACGGCAAAGACATTTGCCGTCAGCTTTCCTAGGCAAGCAGACGTCAAAGAAAGTTGACAGCAAAGGATAGACGTTAGCCACGTTAGGTGTCTAACGGGAGGCTTTGCCGTCTGCCGGCTGCCACCTCTTTGCCGTCTGCCACAGACGGCAAACCACACCATCCTTTGCCGTCAGCCAGAAACATTACAGTTGGCAAAGAATTTTTTATTTAAAAAAACGAACAAATAGTCCAAGTGCAGAG…
DTC_344	TIR/CACTA	2	known	CACTAGTAGAAAACGGAGCTTTAATCCCGGTTCGTAAGGGCCTTTAGTGCCTGTTCTGGAGCCGGCACTAAATGGTGGAGACTAAAGCCCCCTAGTCCCGGTTCAACACGAACCACCACTAGAACACCAACTGGGACTAAAGGTCTTTTTTGAATTTTTTTATTTTGAATTTTTTTCCCGATTTTCAATTTTCTAAAGTATCTGACGATTTAGTCTTTAATCACCCCTCATAACTGCTCAAGTGTGGATCACTCATTCCAAATCATCTAACTTCCCGGCCAGTCACCCATCCTTTCACTACTCCAGCCTGAGCACGTTTAACTTTCGAGTTATGTTCCCCCTAGTTTCCAAGTATGCACTTGTTGTTTTCCTAACAATAGTTAGCTGTCAATCCTATTA…
DTC_345	TIR/CACTA	4	known	CACTATTAGGAAAAGGGCTATAGCTAATATGGACATTAATGGCGCACCGTGTATGTGGTGCGCCACTGCTATATAGCAGTGGCACACCAGATACAGGTACGCCATTATTGACATATTACTAATGGCGCACCTGGTGTGTGGTGCGCCATTACTAGTTTTGAAAAAAAATTGTTAGCAGTGGCGCACCAGGGGATAGTGCGCCATTACTAGTTGACATAGTAATGGCGCACCTGTACAAAGTCAGCCATTACTATGTGTATGACTTGGTCAAACATTGGTCAAACTTAGTAATGGCGCACTTTGCATAGGTGCGCCATTACTATGTCAAACTTAGTAATGGCGCACCTACACAAAGTGCGCCATTACTAAGTTTGACCAAGTTTGACCAAGTCATACACA…
DTC_349	TIR/CACTA	3	new	CACTACCGCAGGTTGCTGCTAACGCGACACTACGATCAGAGACCCTTCGGCGAAACCGTGTGCGATGCCATAATCGCAAATAGTGGTGTAAAAAACCCGTAAAAAAGGTGCAAAACATTTGCGATGGAGGATGCATCAAACACGGTTCAGATTTTAGTTGTGTGTGTGATTTAGGGCATGTAGTTCAGTTCAATTAACCATTTTCGATGAGGAGGAACAAAAGAAACGGGCTGCTAGATGAAGGTGTGTGCGATGTACAACATATGGTTCACTCGAATGAACTGTTTGTGATTAGGCAACACAAAAGAAACGGTCAGACAGATGAAGGTGTGTGCGATATACGGCATGCAGTTCACTCGGATGAACTGTTTGCGTTGACACAAAAGAACAGAAACGGTT…
DTC_350	TIR/CACTA	2	known	CACTAGTAGAAAACGGACCTTTAGTCCTGGTTCCAGAGGGCCTTTAGTCCCGGTTCTGGAACCGGGACTAAAGGGTCGGGACTAAAGCCCAAAACCTTTAGTCCCGGTTCTCTTACGAACCGGGACTGAAGGGGTTCCACGTGGCCGCTGTCTGGAGCTCGACCTTTAGTCCCGGTTGGTAACAAGGACTTTTTTTGAATTTTTTTCCGATTTTCAAATTTCTGAATTATTTGAATTTAATCTCTAATCACCCCTCATCACTGCTCCCCGGTTGGTCACCCATCATCTCACTACTCCAGCCTGAGCACGCTTAACTTCCAGTTCTATTCCCCCTTGTTTTCGAGTCTGCACTTGTTGTTTTCCTGACAATAGTAAGCTGTCAATCCTATTAACCCTTAG…
DTC_357	TIR/CACTA	2	new	CACTAGTAGAAAACAGGGCTTGGCACATGGCAGTATTCACATTAATCCCGGTTCAGTCACGAACCGGGACTAATGTGAGCATTCGTCCCGGTTCGTGCGGCTAAGGCATTAGTCCCGGTTCACCTGGGCCCTTTAGTCCCGGTTGGTGCCACGAACCGGGACTAAAGGGTGCGATGCCCATTAGTCCCGGCTAGTGGCACCAACCGGTACTAATGGGCTTTGAGGCATTAGTACCGGTTCATGGCACGAATCGGTACTAAAGGTCCCATTTTCAAACTCTACCCCCCCCTCTAAAACAAAAGAAAATGATGGAAATGTCAAAAAATAAAATAAAATAAGTTTCCCATGTGATATGTGGTCTAGTTGTTGGGAAAATTAACAAATATGAATTTCGACTTT…
DTC_359	TIR/CACTA	2	known	CACTACTAGGGAAAAGCCTATACACAGGATCTTACCAGCAGCGAGTTTTAAAATAAGGCGCTGCTGCAATTTATCAGTAGTGTGCTCCACCAGAACTCGCTGCTGAAAGAAAAGTAGCAGTAGCGCGCCACCTCTGAGCCACGCTACTACTATAATTCCCACGACCCCGCCATGGAGCTAGTTATAGCAGCAGCGCGTTAAATAGAAGGGCGCTACTGCTAGGTAGTTTAGCAGTAGCGCCTTTACGTACACCGCGCTACTGCTAAAACTAGCTATCTCACCACCCACATGCTCTCCTCTCTATCTGATCCACACTCACTCGATCTCCCCCCTCAACCCCCCCGCGCCGGTCGTCCCCGTCGGTCGCCGTCGCCTACCCCTCCTCCCTCTGCGCCGCCG…
DTC_361	TIR/CACTA	4	new	CACTATTAGAAAAAAGCCTAGTAGTAGCGCGGATTAAAAGCTAGTAGTAGCACGGGTGCCTGCGCTACTACGGCGCTACAGCTAACTAGTAGTAGTAGCGCGGTGCATCCCGCGCTACTAGTACGTGTGTTAGTAGTAGCGCGGATTCAACACGCGCTACTACTAATTATCTGTAGCGCGTATATGTGACCGGCGCTACTACTATTATTTTGAAAAACCAAAAAAAAAATCTCGACCCCGTGCATGCTGTCAATCATGCAGGGAGATATTGGCCATGACGCACGCCTCGTGGAAGCCGTTGATGGCGGCCGCGGAGGCCAGCCCGGCGTGGGCCGGGAGCTGGAGGACCTGGATCTTGGCATCGTGCGTGGGGAGCAGCACCTCGCGGCGCCCATCGTC…
DTC_363	TIR/CACTA	5	known	CACTAGTAGAAAAATGGCCTTTAGTCCCGGTTCATAAGGGGCTTTAGTCCCGGTTCTGGAACCGGGACTAAAGGGTCGTTACTAAAGCCTCCCCCTTTAGTCCCGGTTCTTACACGAACCGGGACTAAAGGCCCTCCACGTGGCCGCTGCCTGGAGGTCCACCTTTAGTCCTGGTTGGTAACACGAACCGGTACTAAAGGAAATTTTATGATTTTTTTTGAATTTTTTTATTTTCAAATTTCTGAATTATTTTAACCTCTAATCTCTAATCACCCCTCATCACTGCTCAATTTAACCTCTAATCTCTAATCACCCCTCATCATTCCAAATCATCTAACTTCCCAGACGGTCACCCATCCTCTCACTACTCCAGCCTGAGCACGCTTAACTTCCGGGTTT…
DTC_364	TIR/CACTA	2	new	CATTAGTAGAAAACAGGGCTTTGGTCACAGGGCAGTTTTCACATTAGTCCCGGTTCAGTCACGAACCGGGACTAATGTGAGCATTTATCCCGGTTCGTGCGGCTAAGGCATTAGTCCCGGTTCACCTGGGCCCTTTAGTCCCGGTTCGTGCCACGAACCGGGACTAAAGGGTGCGATGCCCATTAGTCCCGGTTGGTGGCACCAACCGGGACTAAAGGTCACCTTTAGTCCCGGTTGGTGCCACCAACCGGTACTAATGGGCCAAAAACCCCCCCCCCCCCCCCCGGGCGTGGATCGCCTTTTCAGTTTTAGAAAAAACAAAAGAAAATGATGGAAATGTCAAAAAATAAAAATAAAATAAGTTTCCCATGTGATATGTGGTCTAGTTGTTGGGAAAAT…
DTC_365	TIR/CACTA	3	known	GATAAGGATAACTTCCTCGTGCCTTACTTTCCCGAGTAAGTCATCCCCTCACCGCCCCGTAACATATGATTTCATAGATTTCGATCGTTTTTTTTCTAACATTCCGTGTTTTGTGCAGTGACACACATTGCACACTCATCCTCTTAAGCCCGAAATATTCCATGGCCACGTATTTCGACCCAGACCGTCAGTCGAAGAAAGACTACACAAATATCAAGAAAGTTCTTGATGATGTTCTCCCCGGCTACGCCAGATCTGGAGGCACCTTCAGCAGGCCAGTTCGTAGGTACGGCAAGCACATGTTCACCCACAATACGACGTTCCCCTGCGTCAAGCAGCCGCCTGGCGGTCAGAAGGATGCCTACTATGCCCTCCATCACATGCGGGCGATCGTACGGA…
DTC_366	TIR/CACTA	2	new	CACTACTAGGGAAAACCTTATACACAGCATCTTAGCAGTAGCGCTAGACAAAACAGTGCGCTACTGCTACTTAGTAGTAGCGTGTTTAAATAAACTGCGCTACTGCTACTACTTTAGCAGTAGCGCTTTCTAGGAAAACGCGCTGCTGCTATGTTTGTACTGGGCGCAGATGGCTAGCCCCACTTAGCAGTAGCGCATATCAGCAACCACCGCTACTGCTACGCTCCATAGCAGTAGTGTGTATCTCGGAAACGCACTACTACTTACTTACCTTATCCTCACCACGCGCCCGACCCTCTCACTCCCTCTCCCTCTCACTCACTCTCGCTCGTGTCGAACCTGTCGTCCGCCGCCGCCGCGCTGCTCCTCCACCGAGGTACTCCCTCTGTCCCTCCTCCT…
DTC_367	TIR/CACTA	3	known	CACTACTAGGGAAAACCTTATACACAGAACATTAGCAATAGCGCATGTTAAAAACGCACGCTGGTGCTAATTAGCAGTAGCGCAGTGGTGTAAACGGCGCTACAGATACAGTTATAGCAGTAGCACGCCCGAGTACAAAAGCGCTACTACTAAAATTCCCACGGTTTAGCCGATAGACTGCACATAGTAGTAGCGATCTTCGTCAAACCGCGCTACTGCTATTTGCTTTGTAGCAGCGCGTTTACGCTGAGAGGCGCTACTGCCAAAGTAAATAAAATTAAATGGAAAGCAAATAGAAAAGTAAATTAAAATGAAAGAAATACAAAAAGGTGAAAGGAAAAAAATAAAATGTAAAGAAAAATAAATGAAAAAGGGAAAAAAGAGAATGGTATAGCAGTA…
DTC_370	TIR/CACTA	2	known	CACTACTAGGAAAAGGGCTATAGATATATGGACACTAACGGCGCACCACACATGTGGTGCGCCACTACTATATACTAATGGCGCACCATGTGTTGGTACGCCATTAGTGTCCAAATACTAATGGCGCACCACATCCACAGTGCGCCACTACTAACAATTTTTTTAATTTTATTTCAAAAACTAGTAATGGCGCACCAGGGGATAGTGCGCCATTACTAGTTTAACTAGTAATGGCGCACCACACCCTCGGTGCGCCACTACTAACAATTTTTTTTCAATACTAGTAATGGTGCACCGAGGGGACAGTGCGCCATTACTAGTTTTAACTAGTAATGGCGCACCACACCCTCGGTGCGCCACCACTAAAAATTCGCACCACACCCACGGTGCGCCATTACT…
DTC_371	TIR/CACTA	2	new	CACTACTAGGAAAAGGGCTATAGATAATATGGACACTAATGGCGCACCACACATGTAGTGTGCCACTACTATATACTAATGGCGCACCATGTGTTGGTACGCCATTAGTGTCCAAATACTAATGGCGCACCACATCCATGGTGCGCCACTACTAACAAATTTTTTTATTTTTTTTCAAAACTAGTAATGGCGCACCACACCCTCGGTGCGCCACTACTAACAATTTTTTTTATTTTTTTTCAAAAAATGGCACGAGGGGACAGTGCGCCATTACTAGTTTTACTAGTTTTAACTAGTAATAGCGCACCACACCCTTGGTGCGCCATTACTAACTTTGCCCAAAAATTCCACCGAATGCACCCCCCCCCCCGTGGACCGCCTTTTCAGTAATTTACAAAT…
DTC_372	TIR/CACTA	2	known	CACTAGTAGAAAACGGTGTTTTAAAACCGGTTCGTAAGGGCCTTTAGTGTCGGTTCTGCAACCGGCACTAAAGGGTGGAGACTAAAGATCCCTCCCCTTTAGTACCGGTTCGGCACGAACCGTCACTAAAGGCCCACCACGTGGCGTGAGCTCGCGCCGTGGTATTGGGGACCTTTAGTCGGTTGGTGTTACCATTTTTTTTTGATTTTTTTCGATTTTCAATTTTCTGAATTATTTGATGATTTAGTCTCTAATCACCCCTCTTAACTGCTCAAGTGTGGATCACTCATTCCAAATCGTCTAACTTCCCGGCCGGTCACCCATCCTCTCACTCCCCCAGCCTGAGCACGCTTAACTTCGGAGTTCTATTCCCCCTACTTTCCAAGTCTGCACTTGTTG…
DTC_373	TIR/CACTA	2	new	CACTAGTAGAAAAGGGGGCTTTTGTCCCGGTTTTTGAACCGGCACTAAAGGGTCGTTACTAATGCCTCCCCCCTTTAGTCCCGGTTCTTACACGAACCGGGACTAAAGGCCGCCCACGTGGACGCAGCCTGGAGCTCCACCTTTAGTCCCGGTTGGTGTTACCAACCGGGATTAAAGGAAATTTTATGATATATTTTTTTTGAAATTTTTTTTGTGAATTTTTTTTGAAATTTTTTTATTTTCAAATTTCTGAATTATTTTAACCTCTAATCTCTAATCATCACTGCTCAATTTATCCTCTAATCTCTAATCACCCCTCATCATTCCAAATCATCTAACTTCCCGGACCGTCACCCATCCTCTCACTACTCCAGCCTGAGCACGCTTAACTTCCGGGTT…
DTC_375	TIR/CACTA	6	new	CACTAGTAGAAAACAGGGCTTTGGTCACAGGGCAATGCTCACATTAGTCCCGGTTCGTGCGGCTAAGGCATTAGTCCCGGTTCACCTGGGCCCTTTAGTCCCGGTTGGTGCCACGAACCGGGACTAAAGGGTGCGATGCCCATTAGTACCGGTTGGTGGCACCAACCGGGACTAAAGGTTAGACCTTTAGTTCCGGTCGGTGCCACCAACCGGTACTAATGGGCTTTGAGGCATTAGTACCGGTTCATGGCACGAACCGGTACTAAAGGTCCCATTTTTAAACTCTACCCCCCAAGTGGACCGCCTTTTCAGTTTTAGAAAAAACAAAAGAAAATGATGGAAATGTCAAAAAAATAAAATAAAATAAGTTTCCCATGTGATATGTGGTCTAGTTGTTGG…
DTC_376	TIR/CACTA	2	new	CACTACTAGGAAAAGGGCTATAGATAATATGGACATTAATGACGCACCACACATGTGTTGCGCCACTACTATATACTAATGGCGCACCATGTGTTGGTGCGCCACTACTATATACTAATGGCGCACCATGTGTTGGTGCGCCATTAGTGTCCAAATACTAATGGCGCACCACATCCACGGTGCGCCACTAGTAACAATTTTTTTTTTCAAAACTAGTAATGGCGCACCAGTGGATAGTGCGCCATTACTAGTTAAACTAGTAATGGCGCACCACATCCACGGTGCGCCACTAGTAAATTTTTTTCATTTTTTTTTCAAAACTAGTAATGTCGCCATTACTAACTTGGCCCAAAAATTCCACCGGATGCACCCCCCCTGTGGACCGCCTTTTCAGTTTAA…
DTC_380	TIR/CACTA	6	known	CACTAGTAGAAAAAGGGCCATTAGTCCCGGTTCATAAGGGCCTTTAGTCCCGGTTCTCGAACCGGGACTAAAGGGTCATTACTAAAGGCCCCTCCCCCCTTTAGTCCCGGTTCTTATACGAACCGGGACTAAAGGCCCTCCACGTGACCGCTGCCTGGAGCTCCACCTTTAGTCTCGGTTGGTAAGGAGATTTTTTCTTGAATTTTTTTTCTGATTTTTAAATTTTTGAATTATTTTCAATTTAATCTCTAATCACCCCTCATCACTGCTCTATTTAACCTCTAATCTCTAATCACCTCTCATCATTCCAAATTCACTAACTTCTTGGCCGGTCACCCATCCTCTCACTACTCCAGCCTGAGCACGCTTAACTTTCGGGTTCTATTCTCTCCGATTTCC…
DTC_384	TIR/CACTA	3	new	CACTAGTAGAAAACAAGGCTTTGGTCACAGGGCAATATTAACATTAGTCCCGGTTCAGTCACGAACCGGGACTAATGTGAGCATTGGTCCCGGTTCGTGCGGCTAAGGCATTAGTCCCGGTTCACCTGAGCCCTTTAGTCCCGGTTCGTGTCTCAAACCGGTACTAAAGGTCCCATTTTCAAACTCTACCCACCCCCCCCCCCCCCCCCCCCCGGTGGATCGCCTTTTCGGTTTTGTAAAAAGCAAAAGAAAATGATAAAAACTTCAAAAATTAAAAATCCTTCGAGATGTACTTATGTTACTACATCTACTAGTTAGGAAAATTTAAAAACTTAAATTTAGACATGTTTTGCAAAAAGTGTAGGGAAAATGTAAAATGGCTATAACTTTTGCATACGA…
DTC_386	TIR/CACTA	9	known	CACTGGTAGAAAATGGGCCTTTAGTCCCGGTTTGCAAAGGCCATTAATCCCGGCTGTGCAACCGGGACTAAATATGCGCGACTAAAGCCCCCCCCCTTAGTCGCGCCTCTTACGAACCGCGACTAAAGGCCCGTCCACGTGGGCGCCAGGAGTTCGTCGGGGCGGAGGACCTTTAGTCCCGGTTCTCGTGGCTAACCGGGACTAAAGGCCTCCTCCGCGGGTTTAGGGTTTTAGCCCCCCTAAACCTGGTTTCTTTTTAATTTGTAGTGTTTTATTTCTTTTATATTTTATTTTGTGTTTTATTTTAATTTTGATGAAGTTTCAGTACACATATTCTACGCTACTATATACATGCATATGAAATTTCAAACAAGAAGAATTCAAGAGGAATATATAATA…
DTC_387	TIR/CACTA	2	new	CACTAGTAGAAAATAGGGCTTTCGTTCGGGCCTGGCCAGCTCATTAGTCCCGGTTCCGCACGAACTGGGACCCATGGGGTGCATTAGTCCCGGTTCATGAGCCCAGGGGGGCGGTTCGTCTGGACCTTTTTGTCCTGGTTCAAGGCACGAACCGGGACCAATGCGCCTCGCCCCTGGCCCATGACCATTAGTCCCGGTTTGTGCCACAAACCGGGACTAAAGGGTTGGTCCTTGTTGCGGCCAGAGTTTAGTCCCACCTCGCTAACCGAATGGCGCTCACACCGGTTTATAAGCCCGTCCCTCTCTGCCTTGTTGAGCTCCTCTCAAAATGAAAATAGATGCCCTTATACAAGGAATTTGACCTAAATTCAGAGTGAGTTTCTCTGAAATTCATAGAAA…
DTC_388	TIR/CACTA	2	new	CACTACTAGGAAAAGGGCTATAGCTTATATGGACATTAATGGCGCACCATGTATGTGGTGCGCCATTGCTATATAGCAGTGGCGCACCAGATACAGGTGCGCCATTATTGACATATTACTAATGGCGCACCTGGTGTGTGGTGCGCCATTAGTAGTTTTCAAAAAAATAAAAAAAATTGTTAGCAATGGCGCACCAGGGGATAGTGCGCCATTACTAGTTGACATAGTAATGGCGCACCACAGCCACCGTGCGCCATTAGTAGTTTTGAAAAAAAAATAAAAAAATTTGTTAGTAGTGGCGCACCATGGGATTGTGCGCCATTACTAGTTAAAACTAGTAATGACGCACTGTCCACTGGTGCGCCACTGCTAACAATTTTTTTTTCAAAACTACTAATG…
DTC_391	TIR/CACTA	3	known	CACTAGTACAAAACATGGCTTTCGACACAGGGCAATATTCACATTAGTCCCGGTTCAGTCACGAACCGGGACTAATGTGAGCATTGGTCCCAGTTCGTGCGGCTAAGGCATTAGTCCCGGTTCACCTGGGCCCTTTAGTCCCGGTTGGTGCCACGAACCGGGACTAAAGGGTGCGATGCCCATTAGTACCAGTTGGTGGCACCAACCGGGACTAAAGGTTAGTCCTTTAGTCCCGGTTGGTGCCACCAACCGGTACTAATGGGCTTTGAGGCATTAGTACCGGTTCATGGCACGAACCGGTACTAAAGGGCCCATCAAACTCTCTCTACCCCACCCCCCCCCCCCGGACCGCCTTTTCAGTTTTAGAAAAAACAAAAGGAAATGATGGAAATGTCAAAA…
DTC_397	TIR/CACTA	3	known	CACTACAAAATAAGACACATCCGTGACATTTTGGGCCGAACGAATTTTTTTTCTGTCATACATATGACACTTCTATGACGATAATTGTGACAAAACCCGGTATCATCATAGATGTGGTGCGCTCCTACTTCTATGACAGAAAATGGGCTTTTCGTCCTGGGCAGGCCGGAGACGCAGCTGCATGACATTCTTTGGGCCGTCCATGACGGAAAAAACCGTGGTAGAAGCGAGGGCGAGGAAAATTTCGGGGAGTTCCCGGTTACGGTGGGAGGTCGGGGGCCGAGCGATGCGCGTTTCTCTCGTACACGTACGCGCATGTGTGCGAGGCGTTGGCTCTAACTGAACCCGAGCGAGGCGTTGGGCTCTAACTGAACCTGAGCGATTGCACTGCAGGCTACG…
DTC_398	TIR/CACTA	2	known	CACTAGTAGAAAACGGAGTTTTATCACCGGTTCGTAACGGCCTTTAGTGCCGGTTCTGCAACCGGCACTAAAGAGTGGAGACTAAAGGCCCCCCCTCTTTAGTACCGGTTCGGCACGAACCGGCACTAAAGGCCCACCACGCGGCGTGAGCTCACGGCGTGGTATGGGGCACCTTTAGTACTGGTTGGTGTTACCAACCGGTACTAAAGGTGTTTTTTTTTTGAAATTTTTTTCTGAAAATTTTGGAATTTTTTTATTTCTTTTGATTTTCAATTTTCTGAATTATTTGATGATTTAGTCTCTAATCACCCCTCTTAACTACTCAAGTGTGAATCACTCATTCCAAATCAACTTCCCGGCCGGTCACCCATCCTCTCACTCCCCCAGCCTGAGCACGCT…
DTC_399	TIR/CACTA	2	known	CACTAGTAGAAAAAGGGTCAAATGTCAAGCACATTAGTGCCGGTTTGCTTTTGAGTCAGCACTAATGTGTCCATTAGTGCTGGTTCCAACGGCTAGGCGGGAGGAGCTCTTTAGTACCGGTTTGTGGCGAACCTTTAGCACCGGTTTGTGCCACGAACCGGTACTAATGAGGCTGTGGCCCCACGAGCACCTTTAGTACCGGTTCGTGGCACGAACCGGTACTAGAGTTTCTTACTAAGCTGTTTTTTAGTCCCACCTCGCGAAGAGAGAGGCACTAGGAGCGGTTTATAAGCCCTGAGTGCAGAGACGACGAAGAAGAGGCGCAATGCTCACCTTCATGTTGCTTAGCTTCAAGCCTTGAGGAATAGGGTAGACTGCATGGAGCTATGTGCAGTGCAG…
DTC_408	TIR/CACTA	3	new	CACTACTAGGAAAAGGGCTATAGATGATATGACCACTAATGGCGCACGGGACATGTGGTGCGCCATTAGTATATACTAATGGCGCACCATGTGTTGGTGCGCCATTAGTGTCCAAATACTAATGGCGCACCACATCCACGGTGCGCCATTAGTAACAATTTTTTTTAATTTTTTTTTTCAAAACTAGTAATGGCGCACCAATGGATAGTGCGCCATTACTAGTTAAACTAGTAATGGCGCACCACATCCTCGGTGCGCCACTAGTAATTTTTTTTCAATTTTTTTAAAAAAAATTTAAATTTTTTTTAATTTTTTTTCAAAACTAGTAATAGCGCACCAGTGGATAGTGCGCCATTAGTAGTTAAACTAGTAATGGCGCACCACATACACGTTGCGCCA…
DTC_409	TIR/CACTA	3	known	CACTACTAGAAAAACAGCTATAGCCAATATGGACACTAATGGCGCACTATACATGTGGTGCACCATGTGTAGGTGCGCCATTAGTAACCAAAACAACAATGGCGCACCAGGTGAAAAGTGCGCCATTACTAAGTTTGACCAAGGTTTGACCAAGTCATACAGATAGTAATGGCGCACTTTGTGAAGGTCGCCATTACTAAATGCACCCCCCCCCTGGACCACCTTTTCAGTTTTAAAAAATAAAAGAAAATGATGGAAATGTCAAAAAAAAAAAGAAAATAAGTTTCCCATGTGATATGTGGTCTAGTTGTTGGGAAAATTTACAAATATGAATTTCGACTTTATTTGCAAAATCTCTTTGGAATTTAGTAAAATGGGCATAACTTTTGCATACGAACT…
DTC_412	TIR/CACTA	2	new	CATTACTAGGGAAAACCCTAGCAGCAACGCGGGTTAAAATCTAGTAGTAGCGCATGTGCCTGCGCTACTACTACGGCGCTACAGCTAACTAGTAGTAGTAGCGCGGTGCATCCCGCGCTACTAGTACGTGTGTTAGTAGTAGCGCGGGTTCGACACGCGCTACTACTAACTATCTGTAGCGCGTGACTGTGACCCGCGCTACTACTATTAATTTCAAAAACCAAAAAAAAATCTCGACCCCGTGCGTGCTATCAATGGTGTCAATGGTTCGATCCAGCAACGACTAGGGTCGCCGGAGGTGCGGAAGAGAAGCAGAGACCAAGGCAGAGAGCTCCTCGTTGTGGAGGGACTAGATCCAGTGCAGAGGAGAGCAAGACAACGGTGTGAGGGTCCTCTTCA…
DTC_416	TIR/CACTA	2	known	CACTAGTAGAGAACAAGGCTTTGGTTCAGCCAGAAAAGAGCATTAATACCGGTTGCATTATGAACCAGGACTAATGTGAGCATTAGTCCCGGTTCGAGCGGCTAGGGCACCGTACAGGCATTACTCCCGGTTCAAATGGGACCTTTAGTCCCGGTTGGTGCCACGAACCGGGACTAAAGGGTGTGATGCCCATTAGTACCAGTTCGTGGCGCGAACCGGTACTAAAGGTCTAACCTTTAGTACCGGTTCGTGCCACGAACCGGTACTAATGGGGTTGAGGCATTAGTACCGGTTCGTGGACCTTTAGTACCGGTTCGTGCCACGAACCGGTACTAATGGTGCAATTTTCAAATCCTACCCCCCTGTGTATCGCCTTTTCAGTTTTGTAAAAAGCAAAAG…
DTC_417	TIR/CACTA	2	new	CACTACTAGAAAAACGACTATAGCTAATATGGACATTAATGGCGCATCATGTATGTAGTGCACCACTGCTATATAGCAGTGGCGCACCAGAATCAGGTGCGCCATTGCTATGTTTTTACTAATGGCGCACCACATGAGGCAGTGCGCCATTGCTATGTCTCATACACACAAACACACACCCCCTTGGATCGCCTTTTAGGTTTTTAAAAAAATAAAAGAAAATGATAAAAGATTCAAAAAAAATTCAAAAAATAGATGCCCATGTGTTATGTGTTATAGTTGTTAGGAAAATTAATAAACATGAATTTTGAATTTTTTTGCAAAAGGCCGCCGTGTTTCGGTAAAATGGCCGTAACGATGTGTTATAGTTGTTAGGAAAATTAATAAACATGAATTTTG…
DTC_418	TIR/CACTA	2	known	CACTACTGCAGGATGCTGCTAACGTGACACTATGATCAGAGACCCTTTCACGAAACAGTAACGGGGATGTAAAAGAACCGTCAAAAAAGGTGCAAAACATTTGCGATGGAGGATGCATTAAACACGGTTCAGATTTTAGTTGCGTGTGCGATCCAGGGCATACGGTTCAGTCCAACGAACTGTTTGCGATGAGGCGGAACAAAAGAAACGGGCAGCCTGATGAAGGCGTGTGCGATATAGAGCATACGGTTCACTCAGATGAACTGTTTGTGATTAGGCAACACAAAATAAATGGTCAGCCAGATCAAGGTGTGTGTGATTGAGGGCATACACTTCAAAAGGATTAACTGTTTGCGATTAGGCAACAGAATAGAAATGGGTCAGCCAGATCAAAGTGTC…
DTC_419	TIR/CACTA	2	new	CACTAGTAGAAAAAGGGCCATTAGTCCCGGTTCATACACGAACCGAGACTAAAGGCCGTCCACGTGGCCGCTGTCTGGAGCTCCACCTTTAGTCCCGATTGGTAACACCAACCGGGACTAAAGGTATTTTTACGAAAAAAATTTGAATTTTTTTTGAATTTTTTTATTTTTTTATTTTCAAATTTCTGAATTATTTTCCAATTTAATCTCTAATCACCCCTCATCACTTTAACCTCTAATCTCTAATCACCCATCATCATTCCAAATCATCTAACTTCCCGGCCAGTCGAAAAAGGGCCATTAGTCCCGGTTCATAAGGGCCTTTAGTCCCGGTTCTGGAATCGGGATTAAATGGTCGTTACTAAAGCCTCCCCCTTTAGTCCCGGTTCTTACACGAAC…
DTC_424	TIR/CACTA	3	known	CACTACTGCAGGATGCTGCTAACGCGACACTACGATCAGAGACCCTTTGATGAAACTGTGTGCGATGCAATAATCACAAACAGTGGTGTAAAAGAACCGTAAAAAAAAGTGCAAAACGTTTGCGATGGCGGAGCCATCAAACATGGTTCAGATTTTAGTTGCGTGTGCGATCCATGGCATACGGTTCAGTCCAATGAGCTGTTTGTGATGAGGCGGAACAAAAGAAATGGGTAGCCCTGAAGAAGGCGTGTGCGATATAGAGCATACGGTTCACTCGGATGAACTGTTTGTGATTAGGTAACACAAAAGAAACGGGCAGCCTGATGAAGGCGTCTGCGATATAGAGCATACCGTTCACCCGGATGAATTGTTTGTGATTAGGCAACACAAAAGGAACGG…
DTC_425	TIR/CACTA	2	known	CACTACTAGGGAAAACCTTATACACAGAACATTAGCTGTAGCGCGGGTTAAAAACGCACGCTGGTACTAATTAGCAGTAGCGCGGTGGTGTAAACGGCGCTACAGATACAGTTATAGCAGTAGTGCGCCCGAGTACAAAAGCGCTACTACTAAAATTCCCACGGCTTAGCCAATAGGCTGCACATAGTAGTAGCGATCTTCGTCAAACCGTGCTACCGCTATTTGCTTTGTAGCAGCGTGTTTACGTTGAGAGGCGCTACTGCTAAAGTAAATAAAATTAAATGCAAAGCAAATAGAAAAGTAAATTAAAATGAAAGAAATAAAAAAGGTGAAAAAAAATGTAAAGAAAAATAAATGAAAAAGGGAAAAAAGAGAATGGTATAGCAGTAGCGCGTATAT…
DTC_427	TIR/CACTA	4	known	TATGAACATAGGAAATGTCGTCATCGGACGACGAAAGTCTCCCGGGGGAGTGCGACTGGTGCCACGACGGTCGAGGTCTGTGCGACAGGCCTCACCTGGACGATGATCGGCGCTTCAACATTAAGCTCGAGGAGACCTTCGAAGTTGAAACGGTACGCAACGACGACAAGTATTTTTCTCATAATTAAGCATGACTTCAACTATTTCAACGTGTAATTTCATCTTTTACAATTCGAGTATAGTTTATCCCATGCCATGCAAGACGCTATGTCTTGGAGAGGATGGACTTTGAAGATCATGAAAATTTTGAAACGAAGAAAATTCACCTAAGGACACATCGTGATGTGGATTTTGAAGTAAATCTGTATAATGCTGAGAGCGTAACCCATTTTGGTTGCA…
DTC_433	TIR/CACTA	4	known	CACTAGTAGAAAACAGGGCTTTGGTCACAGGGCAGTATTCACATTAGTCTCGGTTCAGATTCCTCCCGGTTCGTGCGGCTAAGGCATTAGTCCCGGTTCACGTGGGCCCTTTAGTCCCGGTTGGTGCCACGAACCGGGACTAAAGGGTGCGATGCCCATTAGTCCCAGTTGGTGACCTTTAGTCCCGGTTGGTGCCACAAACCGGGACTAATGGGCTTTGAGGCATTAGTACCGGTTCATGGCACAAACCGGTACTAAAGGTCCCATTTTCAAACTCTACCCCCCACCCCCCCACCCCCCGCCCCCCCCCCCCCCCCCCCTCCCCCCCCCCCCCCCCCCCCCCCCCGACCGCCTTTTCAGTTTTAGAAAAAAACAAAAGAAAATGATGGAAATGTCAAA…
DTC_440	TIR/CACTA	2	new	CACTACAAAAAAAAGACACATCCATGACATTTTGGGCCGAACGAAATTTTTTCCTGTCATACATATGACACTTCTATGACGATAATTGTGACAAAACCCGGTATCATCATAGATGTGGTGGGCTCCTAGTTCTATGACAAAAAATCATGACAGAAAATGGGCTTTTCGTCCTGGGCGGGCCGGAGACGCAGCTGCATGACATTCTTTGGGCCGTCCATGACGGAAAAAACCGTGGTAGAAGCGACGGCGAGGAAAATTTTGGGGAGTTCCCTGTTACGGTAGGAGGTCGGGGGCCGAGCGATGCGCATTTCTCTCGTACACGTACGCGCGTGTGTGCAAGGCGTTGGCTCTAACTGAACCCGAGCGAGGCGTTGGGCTCTAACTGAACCCGAGCGATTG…
DTC_442	TIR/CACTA	2	new	CACTACAAAAAAAAAGACACATCCGTGACATTTTGGGCCAAACGAATTTTTTTTCTGTCATACATATGACACTTCTATGACGATAATTGTGACAAAACCCGGTATCATCATAGATGTGGTGGGCTCCTACTTCTATGACAAAAAATCATGACAGAAAATGGGCTTTTCATCCTGGGCGGGCCAGAGACGCAGCTGCATGACATTCTTTGGGCCGTCCATGACGGAAAAAACCGTGGTAGAAGCGAGGGCGAGGAAAATTTCGGGGAGTTCCCGGTTACGGTGGGAGGTCGGGGGCCGAGCGATGCGCGTTTCTCTCGTACACGTACGCGCGTGTGTGCGAGGCGTTGGCTCTAACTGAACCCGAGCGAGGCGTTGGGCTCTAACTGAACCCGAGCGATT…
DTC_444	TIR/CACTA	2	new	CACCGGTAGAAAATGGGCCTTTAGTCCCGGTTCGTAAAGGCCTTTAGTCCCGGCTGTGCAACCGGGACTAAATATGCGCGACTAAAGACAGCTTTAGTCCCGGTTCTCGTGGCTAACCGGGACTAAAGGCATTCTCCGCAGGTTTAGGGTTTTAGCCCCCCTAAACCTGGTTTTTTTGCGAATTTTTTTATTTTTTTTTATTTTCAAATTTCTGAATTATTTTAACCTCTAATCTCTAATCACCACCCCTCATCACTGCTCAATTTAACCTCTAATCTCTAATCACCCCTCATCATTCCAAATCATCTAACTTCCCGGACGGTCACCCATCCTCTCACTACTCCAGCCTGAGCACGCTTAACTTCCGGGTTCTATTCTCCCTCGTTTCCAAGTCTGCAC…
DTC_449	TIR/CACTA	4	known	TATAAAGAATTTTCTTTGGGGAATTTATTGAATTATCCTTCCATCAACATGGAGAAGGGCTTTGTCCAGCCCGTGTTAACATGTAATGTTAGTTCATCCTTCTCAAGCCTTCAAACTTTGTTCTAGTATAGATTTGGATAGGCATCATTTCCCCCACTGTTGTTTGCTTTGCTGTTTACATCTGATTGGATGTTTGCAACAACTACCAGTTTCAAATTGTAGTTGTAAAAACATGTTCCTTATGCAGAACAGATCCATTTATTTGCTTATATAATTGTGAAACCTGTTACGTGTCTCCTTGTTTCTCTTTCAGACTCGTATCTCTTACGCCAGGCAGAACTTTAGGGAAGATAGTGAGCGAAACCATCTTGAGGACAGCGAGATGACCCCAAGGTCCTG…
DTC_452	TIR/CACTA	3	known	CACTGGTACGCGTCGGTGCTATACAAACGGTTTTTAACCCCTTTCCCCAACGGCGTTCGGAACCGTCACCTAGTGAGTGTGGGCGATAGGGGGGTCCTTCCCACACGACCCAGAAACCGTCGAGGATATGCCCTCCTGGCACACATGCTCGGCAAAATGAGGTCGTGTGCGACCGGCGAGCACTCAAATACAGAAATACATACAGTAGTGCTCAAAAAAATACAATTATACAGGCGAAATCATTTCCGGTCGTAAGTACATCCCACACAGTCAGTCACCGCTAAACGTTTCCGTTCGTATATACATCCCACACAGTCACTCCAAGGAAAACGTTTGTGCAAGGTGGCGTAACGCAAACAGTTTTCAAGAGAATGTCGTGTGTGATTGTTCATTGATCCA…
DTC_457	TIR/CACTA	3	new	CACTACAAAAAAAAGACACATCCGTGACATTTGGGGCCGAACGAATTTTTTCTGTCATACATATGACACTTCTATGACGATAATTGTGACAAAACCCGGTATCATCATAGATGTGGTGGGCTCCTACTTCTATGACAAAAAATCATGACAGAAAATGGGCTTTTCGTCCTGGGCGGGCCTGAGACGCAGCTGCATGACATTCTTTGGGCCGTCTATGACGGAAAAAACCGTGGTAGAAGCGAGGGCGAGGAAAATTTTGGCGAGTTCCCGGTTACGGTGGGAGGTCGGGGGCCGAACGATGCGCGTTTCTCTCATATACGTACGTGCGCGTGTGCGAGGTGTTGGCTCTAACTGAACCCGAGCGAGGCGTTGGGCTCTAACTGAACCCGAGCGATTGCA…
DTC_460	TIR/CACTA	2	known	CACTAGTAGAAAAAGGGCCATTTATCCCGGTTCTAGAGGGCCTTTAGTCCCGGTTCTGGAACCGGGACTAAAGGGTCGGTACTAAAGCCCCCCCCTTTAGTCCCGGTTCTTATACAAACAGGGACTAAAGGCCCTCCACGTGGCTACTGTCTGGAGCTCCACCTTTAGTCCTGGTTGGTAACACAAACCAGGACTAAAGGAAATTTTACGATTTTTTTTAAATTTTTTTTGAATTTTTTTTTCGATTTTCAAATTTCTGAATTATTTTACAATTTAATCTCTAATCATCCCTCATCACTGCTCAATTTAACCTCTAATCTCTAATCACCCCTCATCATTTCAAATCATCTAACTTCCCGGTCGGTCACCCATCCTCTCACTACTCTAGCCTGAGCATGT…
DTC_468	TIR/CACTA	2	known	CACTAGTAGAAAACAGGGCTTTGGTCACATGGCAGTTTTCACGTTAGTCCCGGTTCAGTCACGAACCGGGACTAATGTGAGCATTTATCCCGGTTCGTGCGGCTAAGGCATTAGTCTCGGTTCACCTGGGCCCTTTAGTCCCGGTTGGTGCCACGAACCGGGACTAAAGGGTGCGATGCCCATTAGTTCCGGTTGGTGGCACCAACCGGGACTAAAGGTTAGACCTTTAGACCTTTAGTCCCGGTTGGTGCCACCAACCGGTACTAATGGGCTTTGAGGCATTAGTACCGGTTCATGGCACGAACCGGTACTAAAGGTCCCATCTACACCCCCCCCGGACCGCCTTTTCAGTTTTAGGAAAAACAAAAGAAAATGATGGAAGTGTCAAAAAAAAAGTTT…
DTC_469	TIR/CACTA	2	new	CACTACTAGGAAAAGGGCTATAGATAATATGGACATTAATGGCGCATCACACATGTGGTGCGCCACTACTATATACTAATGGCGCACCATGTGTTGGTGCGCCATTAGTGTCCAAATACTAATGGCGCACCACATCCATGGTGCGCCACTAGTAACAATTTTTTTTTCAAAACTAGTAATGGCGCACCAGTGGATAGTGCGCCATTACTAGTTAAACTAGTAATGGCGCACCACATCCACGGTGCGCCACTAGTAATTTTTTTCAATTTTTTTTTCAAAACTAGTAATGGCGCACCGTGTGTGTGGTGCGCCATTACTAGTTGAACTAGTAATGGCGCACCACTCCCATGGTGCGCCATTACTAACTTGGCCCAAAAATTCCACCGGATGCACCCCCTG…
DTC_474	TIR/CACTA	2	known	CACTACTAGGGAAAAACCTATACACAGAATCTTACCAGCAGCGCGCTTTAAAATAAGGCGCTGCTGCTAACTAGTAGTAGCGCGTGGGCACAAAACTCGCTGCTGAAATAAATGTATCAGTAGTGCGCCCGGTCTAAGACGCGCTATTGCTATAATTGCCACGACGCCGCCGCGAGGCTAGTTCTAGCAGCAGCGCGTTAATATGAAGAGCGCTACTGCTACGGATCATAGCACTAGCGCATTTGCACAATAACCGCTACTGCTATGTTTGCTACAAAAATTTACCCACCTCGCTCCGTGAAGAGAGTTTGTACCACCTTAAATATGTTACTTCTCAAACTTTCACAAGCACTTGGTCTTCATTGAACTCTATGTGTAGAATTTGTGGCCGCAATATGA…
DTC_476	TIR/CACTA	2	new	CACTAGTAGAAAAGGGGCCTTTAGTCCCGGTTCATAAGGGCCTTTAGTCCCGGTTCTGGAACCGGGACTAAAGGGTCGTTACTAAGGCCTCCCCCTTTAGTCCCGGTTCTTACACGAACCGGGACTAAAGGCCCTCCACGTGGCCGCTGCCTGGAGGTCCACCTTTAGTCCCGGTTGGTAACACCAACCGGTACTAAAGGAAATTTTATGATTTTGTTTTATTTTAAAATTTCTGAATTATTTTAACCTCTAATCACCCCTCATCACTGTTCACTTTAACCTCTAATCTATAATCACCCCTCATCATTCCAAATCATCTAACTTCCCGGACGGTCACCCATCCTCTCACTACTCCAGCCTGAGCACGCTTAACTTCCGGGTTCTATTCTCCCTCGTTTC…
DTC_488	TIR/CACTA	2	known	CACTAGTAGAATAAGAGTCATTTGTCCCGGTTCATAAGGGCCTTTAGTCCCGGTTCTGGAACCGGGACTAAAGGGTCGTTACTAAAGCCTCCCCCCTTTAGTCCCGATTCTTACACGAACCGGGACTAAAGGCCGTCCACGTGGCCGCTGTCTGGAGCTCCACCTTTAGTCCCGGTTGGTAACACCAACCGGTACTAAAGGTATTTTTACGAAAAAAAGTTTGAATTTTTTTTAATTTTTTTGAATTTTTTCGATTTTCAAATTTCTGAATTATTTTCCAATTTAATCTCTAATCACTGCTCAATTTAACCTCTAATCTCTAATCACCCATCATCATTCCAAATCATCTAACTTCCCGGCCAGTCACCCATCCTCTGACTACTCCAACCTGAGCACGCT…
DTC_499	TIR/CACTA	2	known	CACTACTGGAATCAGCTAATTTACCGTCTGCCAGCTCTTTGCCGTCTGCTAGCTGACGGCAAAGAAGCTCTTTGCCATCAGCTGCCTAAAAGCAGACGGCAAAGAATCTTTGCCGTCCGCTGGCAGACGGCAAAGAGAGAGGTGGCCCCCACCCCCCGCCCGTTTGGAAAAAACTTAACGCCCCACCTCTTTGCCGTCTGCTAGCAGACGGCAAAGAGGCGGACGGCAAAGACTGGCGGACGGCAAAGACTGGCGGACGGCAAAGAGGAGAGTAACTAACGGCCCGTACCCCTCCCCCCCCCCCCGCCCGTTACTCTCTGTTCTCTCCCTCTCTCTCCTCCCCGACGCGCCCCGCCACCACATCCCACCCCACCGTCGCCGCCCGCCGCAGACCGTCGC…
DTC_503	TIR/CACTA	2	new	CACTACTAGGAAAAGGGCTATTGATAATATGGACATTAATGGCGCACCACACATGTGGTGCGCCACTACTATATACTAATGGCGCACCATGTGTTGGTGCGCCATTAGTGTCCAAATACTAATGGCGCACCACATCCACGGTGCGCCACTAGTAACAATTTTTTTTTATTTTTTTAAAACTAGTAATGCCGCACCAGTGGATAGTGCGCCATTACTAGTTAAACTAGTAATGGCGCACCACTCCCATGATGCGCCATTACTAACTTGGCCCAAAAATTCTTTTTCAAATTTTTTTATTTTTTCTTTCAAAACTAGTAATGGCGCACCGTGTGTGTGGTGCGCCATTACTAGTTGAACTAGTAATGGCGCACCACTCCCATGGGGCGCCATTACTAACTT…
DTC_506	TIR/CACTA	2	new	CACTACTAGGAAAAAGGCTATAGATAATATGGACATTAATGGCGCACCACACATGTGGTGCGCCACTACTATATACTAATGGCGCACCGTGTGTGTGGTGCGCCATTACTAACTTGGCCCAAAAATTCCACCGGATGCACCCCCTGACCGCCTTTTCAGTTTAAAAAAATAAAAGAAAATGATGGAAATGTCAAAAAAATAAAAGAAAATAAGTTTCCCATGTGATATGTGGTCTACTTGTTGGAAAAATTTACAAATATGAATTTTGACTTTATTTGCAAAATCTCTCTGGAATTTGTAAAATGGACATAACTTTTGCATACGAACTCGGATTAAAAAGTTTTTTATATGAAAAATCATCTACTCGAAAAGTTGCATCCGAATTTAATAGGGGGAACC…
DTC_508	TIR/CACTA	3	new	CACTACAAAAAAGACACATCCGTGACATTTTGGGCTGAACGATTTTTTTCTGTCATACTTATGACACTTCTATGACGATAATTGTGACAAAACCCGGTATCATCATAGATGTGGTGGGCTCCTACTTCTATGACAAAAAATCATGACAGAAAATGGGCTTTTCGTCCTGGGCGGGTCGGAGACGCAGCTGCATGACATTCTTTGGGCCGTCCATGACGAAAAAAACCATGGTAGAAGCGAGGGCGAGGAAAATTTCGGGGAGTTCCCGGTTACGGTGGTGGTGGGGCGCCAGGCGATGCACGTTTCTCTCGTACACGTACGCGTGTGTGTGCGAGGCATTGGGCTCTAACTGAACCCGAGCGATTGCACTAGCTACGTTACTGAACCCGAGTGATTCTT…
DTC_513	TIR/CACTA	2	known	CACTACTAGAAAAACAGCTATAGCCAATATGGACACTAATGGCGCACTATACATGTGGTGCGCCATTACTAAATAGTAATGGCGCACCATGTGTAGGTGCACCATTAGTAACCAAAACAGTAATGGCGCACCAGGTGAAAAGTGCGCCATTACTAAGTTTGACCAAGGTTTGACCCAGTCATACACATAGTAATGGCGCACTTTGTGAAGGTGCACCATTACTAAATGCACCACCCCCCCCCCCCCCCCCCGTGGACCGCCTTTTCAGTTTAAAAAATAAAAGCAAATGATGGAAATGTCAAAAAAATAAAAGAAAATAAGTTTCCCATGTGATATGTGGTCTAGTTGTTGGGAAATTTTACAAATATGAATTTCGACTTTATTTGCAAAATCTCTCTG…
DTC_525	TIR/CACTA	2	new	CACTAGTAGAAAAGGGGGCTTTTGTCCCGGTTGGTTTGAACCGGGACTAAAGGGTCGTTACTAATGCCTCCCCCCTTTAGTCCCGGTTCTTACACGAACCGGGACTAAAGGCCGTCCACGTGGACGCAGCCTGGAGCTCCACCTTTAGTCTCTATTCATCACTGCTCAATTTATCCTCTAATCTCTAATCACTCCTCATCATTCCAAATCATCTAACTTCCCGGACGGTCACCCATCCTCTCACTACTCCAGCCTGAGCACGCTTAACTTCCGGGTTCTATTCTCCCTCGTTTCCAAGTCTGCACTTGTTGTTTTCCTGACAATAGTAAGATGCCAATTCTATTAACCCTCAGGAATTTAGCTTGAGCATGAAGTGACACATTTCACTGTTTGAGTTTG…
DTC_540	TIR/CACTA	2	known	CCTACCCCCGACCCGCAGTAGGTCCGAAATTTAAGAGGGGGGCAAAGTTTGTACTTTCCTCAAATTTCAAACAAGCGCGTCCCATCTTCTGTTCAAAAAAGCCAAAAACAAGCGCGTCCCAGACCGAAACATGTTTCTCCCCTCCCCCTGCCCACCCGTCCGATTCCCCATTCGTACTCCATGGGCGCAAAAACTACCTCTCCACCAGCCGCGAAACCCCGGCGTCCTCCGTCCGCCACCCCATTCCACCCATCAACCGCCGCCCTCCTCCATCACGCTGGAGCCGATACCCCGACGTCGTCGTCCATCGCAACCTCAACCGCAACGCCCTCCACGGCTAGTAGTTGAAGCCGAGGCCGAGCCATCCATGCCCGAGCCAGTTCAACCACGCCGTCCTGC…
DTC_558	TIR/CACTA	2	known	CACTACAAGAAATATGTCAACTTGTGACCTTGACTATTGGTCACTGAATGGTCATTATTTTCCATTTGTGACCTTTTTGTGACCAAAAACAGATGGTCAAAAGCTGGCAGTCGTAAACTGAAATTAACGACCTTCTCTGTGAGAAGGTCGTAGACGTTTACGACCAAAATATGCCTACTGTTTTGTTTTGGTCACTAGCAGCCTCCCCAGGCCACGTAGGCATCCGACGTGGCAATCTGATGTGGCACAAGAATCAGCCCGGTCCAATTCAGTGTTTTACATGGGCCAAGCCCATTAATTCATCCCATTTATATTATTATTTTCCTATGATTTTTTTGTTAGCTTCATGGACCAAGCCCAACAGCCATTTATTCTTTTAGGCCAGCCTTTTACAGTATA…
DTC_559	TIR/CACTA	7	known	CACTACAAGAAATATGTCAACTTGTGACCTTGACTATTGGTCACTGAAAGGTCATTGATTTTCATTTGCGACCTTTTTGTGACCAAAAACAGAAGGTCAAAAGCTGGCAGTCGTAAACTGAAATTAACGACCTTCTCTGTGAGAAGGTCGTAGACGTTTACGACCAAAACAGAAGGTCGTTGAACCCATGACCTTTTGTTTTGGTCACTGGCTGTCTGCCCAGGCCACGTCGGATCCGACGTGGCAATCTGACGTGGCAAAATTGCGACCAATTGAAAAGGTCGTTGACAAGATTCAGCCCGGTCCGATTAGGTGTTTTACATGGCCGAGCCCAACAATTCAGCCTTTCTATTTTTTTTCTTGTCAATTTTTGGTCGACTTCATGGGCCAAGGCCAACA…
DTC_565	TIR/CACTA	2	known	CACTACTAGGGAAAACCTTATACACAGAACTTTAGCAGTAGCGCGTGTTAAAAAAGCACGCTGGTGCTAAGTAGCAATAGCGCGGTGATGTAAACGGCGCTACAGATACAACTGTAGCAGTAGCGCGCCTGAGGATAAAAGCGCTACTACTAAAATTCCCACGGCTTAGCCGATAGGCTACACATAGTAGTAGCGATCTATATCGAACTGCGCTACCGCTACTTGCTTTGTAGCAGCGTGTTTTCGCTGAAAGGCGCTACTGCTAAAGGAAATAAAATTAAATAGAAAGCAAATATAAAAGTAAATGAAAATGAAAGAAATAGAAAAAGGTGAAAGGAAAAAAAATAAAATGTAAAGAAAAATAAATGAAAAAGGGGGAAAAGAGAAAGGAATAGCAGT…
DTC_589	TIR/CACTA	2	new	CACTAGTAGAAAAAGGGCCTTTAGTCCCGGTTCGTGTAAGAACCGGGACTAAAGGGGGAGGCTTTAGTAACGACCCTTTAGTCCCGGTTTCAAAACCGGGACTAAAGACCCTCCACGTGGCCGCTGCCTGGAGGTCCACCTTTAGTCCCGGTTGGTGAAATTTTATGATTTTTTTTTCTGAAATTTTTTTAATTTTTTTTTGATTTTCAAATTTCTGAATTATTTTAACCTCTAATCTCTAATCACCCCTCATCTTTCCAAATCATCTATCTTTCCGGACGGTCACCCATCCTCTCACTTATACCTGGCCTTACCTCGTGCCGGGCCGGGCTTCGGGCCGGGCCTAGCCAAGCCCGCCGAAAAAAACCCAGGCCTGAGCCCGGCCCGGCCCGGTCATCG…
DTC_609	TIR/CACTA	2	new	CACTAGTAGAAAAAGGGTCAAATGTCAAGCACATTAGTGCCGGTTTGCTTTTGAGCCGGCACTAATGTGTGCATTAGTGCCTGTTCGAACGGCTATGCATTAATGCCGGTTCGTGTTGAACCTTTAATACCCGTTCGTGCCACGAACCGGTACTAAAGGGGTGGTGGCAGGCTGGCGTCAGGCCGGGGCCCCACGATCACCTTTAGTACCGGTTCGTGGCACAAACCGGTACTGAAGGGCTAACCTTTAGTACGGGTTCGTGCCATGAACCGGGACTAAAGGGGTCTGACCTATAGTCCCGGTTGGAGACACAAACCGGGACCAAAGGGCAATTTTCAAACTCTACCCCCCCCCCCCCCTTGGACCGCCTTTTCAGTTTTAGAAAAAACAAAAGAAAAT…
DTC_615	TIR/CACTA	2	new	CACTAGTAGAAAACAGGGCTTTGGTCACAGGGCAGTATTCACATTGGTCCCGGTTCAGTCACGAACCGGGACTAATGTGAGCATTGGTCCCGGTTCGTGCGGCTAAGGCATTAGTCCCGGTTCACCTGGGCCCTTTAGTCCCGGTTGGTGCCACGAACCGGGACTAAAGGGTGCAATGCCCATTAGTACCGGTTCATGGCACGAACCGGTACTAAAGGTCCCATTTTCAAACTCTACCCCCCTGATCGCCTTTTCAGTTTTAGAAAAAACAAAAGAAAATGATGGAAATGTCAATAAAATAAAATAAAATAAGTTTCCCATGTGATATGTGGTCTAGTTGTTGGGAAAATTTACAAACATGAATTTCGACTTTATTTGCAAAATCTCTCTAGAATTTGT…
DTH_0	TIR/PIF-Harbinger	6	new	GGGCGTGTTTGGTAGCCCTCTGTGGCTGGAAACTCCTCAACTCCGTCGCCCATAACCAGCTGCCAGCTTCTCTCCAAATCGCCAGGAGTTAGCGATCCGTTCGGCTGGGCAGCTTCTCTCCTGGGCGTGCTAAAAAGGCTGGAAGCCCAAAGTGAGCAATTTTGGCCCATTTGGCTTTGATGTGGCCTGGCTCGGGAGGGAAGCACCATGGGCTTTCAACCCAACAAGGAAGGAAATTAGCATCAGCCGATCCCATCTGGATTGGAGACGACGACTGAGCAGGCAGACCACGGCGCCGGCCTGTGCCATCTCCTGTAGCACGGCTGGCGCGAGCTCGCAGACCCGCCGTTCGGGTTCGTCCAGCAACAGCTCCACGAGCGCCGGCACCGCACCGGTGCC…
DTH_2	TIR/PIF-Harbinger	3	known	GAGCAACTCTAGCAGACCCCGCAAAAATACGACCCGCAAAACGCGTTTGCGAGTTCACGAAAATCGCTTTTGCGGGTCAAAAACATACGCGGCCGAGCAGAACCCGTATCTAAACCTGCATAATTTGAAAAAATACTTTCGCGGGCGAAATTGCACAAACATAGTTCATCACATACTACATTGTTCATCGCATACTACATAGTTCATCACAAACTACAAGCATAATTATACTACATACTATGTTAAACTAGTACTAGGGGGTCGGCTCAACTGGACGACGCCGTGGAGGAGCCGGACGCTCAATCCTCCTCTCCGGAGCTGCAGAGATTGACGTACTTCTCCGCCTGCTCCGCGCGGATGCGGCGCCACTCGTCCGCCTTCTCGTTGTCGGCGACCGCC…
DTH_3	TIR/PIF-Harbinger	5	known	GGGCATGTACAATGGTTGATAAGATAGTCTTATCTTAAGTCTTGCATGTAATTTAGAGATGACAAAAAAAATGTCTACAATGGGTCATTTTTTAGCCTTATCTTAAATAACTAGCTATTCCTAAAAACGTGGTGAGACATATTGTGCTAAGAGATCATCTTTTGTCTTCTCTTAAATAAGGAAGACAAGTCTTTTTTTATGAGTTCTCTCTCCTCCACCTTATCTTTTATCCTACGTGGCACTACTAAGATAGCACCATTGTACATGCCC
DTH_4	TIR/PIF-Harbinger	2	new	GAGCCTGTTTGGGACTGCTCTGCTCCTAAAAATTCAGCTCGGCTCCAGAAAACACAAGCCAAACGGGGTAGCTCCATGATATGCCGCTCTGCAAAAAAACTAGAATCTGAGGTACAACTCCCAGTTTTTTATGAAGCTCTTCAGGGGGTGCTCCAAAAAACTCTAGAAGCTGGAGTTGGGTGGAAATTACCCACCACTGCCACCGGTAAGTGGATACCCCTTCGTTTCTCCCTCCTCAATCAATCAAATAGATCCTTTCCACCAAATTTCCCATTCTTTAAGCTGGAGCTATATGGAAGCCAAACATTCTCTTTGGTAGTGCTACAACTTCTGGATAAAACTGCTCCAAAGTGAATTTAGTGGAGCAAAACTGATTTTGGTGAAGTGGAGCAGTCCCAA…
DTH_5	TIR/PIF-Harbinger	4	known	GAGCATCTCCAGCCGCGCCCCCAACAGGCCCCCAAGGCCACTTTTTCGGCGCCGGCGCCAAAAAAACGCCCCAGTCGCGCCCCCAGGACGACGAAAAGCGCCGGTTCGGCCCTTTTTTCCGCCCGGCGGCCGCAGGCCGAAACCGGCGCACTGGGGGCGATCGGGGGCTCCGGCGCTAGGGAAAAGCGCGGCTGGCCCACAACGTCAGGTGAAAAGTCAAGATTTTCTTCCCCGACTCGCCTCCCACCCCCCGCGCTCTCGGCCGCCAGTAGCTATATCCCGGCGCCGCCCGCCGCCCTTCACCGCTAGATAGCCATTCCCCGCCGGAAAAATAGCAGAGGTTCGCCGCGGCAGCCCCTCCAACACCAGCTGGGCGTTTCCGGCCGCGGAGGGGCAGTT…
DTH_6	TIR/PIF-Harbinger	2	known	GACTAGCCACAGTGGGAGTAACTTCAACAGTAACATCGAGTCCAACTCAACAAATTTGCTTATGTGGCAATGAGTTAATGAGGAGAGAGGTAGTTTGAGTAACTTAGCTAGTTACTGTAACATCACATGTCCCAATGCAATATGAGTCTGTAACCTAATAAATGAGGCTTTGCATGTTACCATACTTATGTTACTACCCACTATGAAAGGTAGTAACATTGTCTAGGGATATGTGTATGTTACTAGTGTATGTTGCTTTCATTGTGGCTACTC
DTH_7	TIR/PIF-Harbinger	24	new	GGCTAGTCATAGTGGGAGTAACTTAACTAGTAACATAGCGCACTTCGAGAAAATTCTGCTTATGTGGCAAGTAATTAATAAGAGGTGGTAACATAATATGTTACTGTAACATAGCGCTTTCCAAGACAAGATGAGTCTACGAGCTAATAAATGAAGCCATCTATGATACTACCATTATGTTACTTTGCATTATGAAGGTAATAACTTAGACTAGTGTCATATGCATAACACTAGTCTAAGTTACTCCCCACTATGACCAGCC
DTH_9	TIR/PIF-Harbinger	26	new	GAGCAACTCTAGCAGATCCCGCATTTTGCCGACCCGTAAAATGTGTTTGCAGGTCGCACGGGGGCGATTATGCAGGCCGAAAATTGCGGCGGTGGACTAGAAACCGCAAACGGACCCCTAAAATTTAAAAAAAATTGTTTCGTGCGAGAAATTTAAACAACAGCCCGCCGGAGCTCGCGAGCATACATGGTTCTTCTTCGCATAAATAAGTTCATACACGCCACATACATACATAGAGGTTAGATATGCTAGACAGGGCCTACGCTACCGCATCACTGCAACAAAATTGAGCTCACCGGAGCTCCTGCGGTAGCTGCCCACCGGCGGCGATCAGTCGGAGTCGGAGCCGAGGTCGACGAAGAGCTTCGCCTGCTCCTCCTTCATCACGCGCAGGTCGGC…
DTH_10	TIR/PIF-Harbinger	3	known	GGGCCTCTTTGATTCGTAGGATTTTGAAAACGTAGGAATGGGAAAAGTATAGGATTGAAGTGGCATGCCCACTTGAATCCTATAGGATTAACAAGGAGTGTTTGATGGCACATGAAAAACAAAGGAAATATAAAAAAAGGTTGGAGTGGATGTTAGATTTCCTATGAAATGTAGTACAGAAGATTTCATAGGAAAAAAATCCTATGGGATTCAATCCTATGAATCGAAGTACCAACATAGGAAAAAATCCTAAGGATTTCAATCCTTCAGAAATTCTAAGAAATTCCTTTGAATCAAAGGAGCCC
DTH_11	TIR/PIF-Harbinger	42	known	GGCCCTGTTTGGTTCATAAGTCCTAAGACTTTTTTTAGTCCCAACTTATAAGTCCCAAGTCCCTAAAAAGTCCTTACCTGTTTGGTTTCTAGGACTTAACATGGACTAAAAGACCATATTACAACAATAAGTCCCTATAAGACTCTCCTTGAGAGTCTTATTTGATAAGTCCCAAATGCCCACTTTAAGTCCCTATAAGTCCCTCCTGTTTGGTTTAGATGGGACTTATAGGGACTTTTTTAAGTCCCTAAACCAATAAGTCCCTGGAAACAAACACCCTC
DTH_12	TIR/PIF-Harbinger	21	new	GGCTGGTCATAGTGGGGAGTAACTTAGACTAGTAACATGCTTTTGTTACTAGTCCATGTTACTACCTTCATAATGGGTAGTAACATATAGATGGTAACATACAAACCTTCATTAATTGAGACATAGACTCATTTTACCTTGGGGTGTGTTATGTTACAGTAACATATTATGTTACCACAAGCATCTCTTCCCTCATTAACTCCATGCCACATAAGCAAATTTGTCTTGGGATGTGTCATGTTACTACATAAGTTACTCCCACTATGACTAGCC
DTH_14	TIR/PIF-Harbinger	27	known	GACTGGCCACAATGGGTAGTAACATAGACTAGTAACATGCACATGTCACTAGTCTATGTTACTACCTCTATAGTGGGGAGTAACATATGTGTGGTAACATGCAACACTTTATTTATTAGGCTATAGACTCATTTTGCCTTGATATGTGTGATGTTACTCATACTACTAGTAACTAGCTATGTTACCACTTTCCTCCATTTCTTCATTTATTGCTTGCCACATCATCTATTTTATCTAGATATGTGTGATGTTACTACCTATGTTACTCCCACTGTGGGTAGTC
DTH_15	TIR/PIF-Harbinger	5	known	GGCCTCCTTTGGTTTAGAGGAATCTTGTAGGAATTTCATAGGATAGGATTTCTATAGAAAAAATTTCTTTAGAGCCCTTTGGTTTGTAGGAATGGAATCCTATTCCTATGGAGGAATTCTTCCTATCCTCCACATTTCATAGGAAAATAAACATTAGCCTAGACTCAATGGAAAAAATCCTATGATGTGAATCAAAGGGCATCTCCTTTCCTATTACTACTCATAGGATTTGAGATACATGTCATCTCATCTCCTATGATTTTCCTATTCCTACGATTTTTCTACTCTATGAACCAAAGGAGGCC
DTH_16	TIR/PIF-Harbinger	32	known	GACTAGCCACAATGGGTAGTAACATAGAGTAGTAACATGCTCATGTTACTACTCTATGTTACTACCTCTATAATGGGGAGTAACATATGTGTGATAACATGCAATACTTCATTTATTATGCTATAGACTCATCTTGCCTTGATATGTGTGATGTTACTCATACTAGTAGTAACTATCTATGTTACTACATGCCTCTCTTTCTTCATTTATTGCTTGACACATCATCTATTTTATCTAGATATGTGTGATGTTACTATCTATGTTACTCCCACTGTGGGTAGTC
DTH_17	TIR/PIF-Harbinger	28	known	GACTACCCACAGTGGGAGTAACATAGGTAGTAACATCGCACATATCTAGATAAAATAGATGATGTGGCAAACAATAAATAAAGAAATGGAGGAAAGTGGTAACATAGTTAGTTACTAGTAGTATGAGTAACATCACACATATCAAGGCAAAATAGGTCTATAGCCAAATAAATGAAGTGTTGCATGTTACCACACATATGTTACTCCCCACTATAGAGGTAGTAACATAGACTAGTAACATGTGCATGTTACTAGTCTATGTTACTGCCCATTGTGGCTAGTC
DTH_18	TIR/PIF-Harbinger	4	known	GACTAGCCATAGTGGGAGTAACTTGAACAATAACATCAAGTCCAACTCACCAAATTTGCTTATGTGGCAAAGAGTTAATGAGGAGAGAGGTAGTTTGAGTAACTTAGCTAGTTACTGTAGCATCACATGTCCCAAGGCAATATGAGTCTATAACCTAATAAGTGAGGCTTTGCATGTTACCATACTTATGTTACTACCCACTATGAAGGTAATAACATAGTCTAGGGATATGTGTATGTTACTAGTGTATGTTACTCTCCATTGTGGCTAGTC
DTH_19	TIR/PIF-Harbinger	54	known	GGCTAGTCATAGTGGGAGTAACTTAGGTAGTAACATAGCGCAGTCCAAGAAAATTTTGCTTATGTGGCAAGTAATTAATGAGAAGTGGTAACATAATATGTTACTGTAACATAGCGCTTCCCGAGACAAGATGAGTCTATAAGTTAATAAATGAAGCCATCTGTGATACTACTATTATGTTACTTTGCATTATGAAGGTAGTAACTTAGACTAGTGTCATATGTATGACACTAGTCTAAGTTACTCCCCACTATGACCAGCC
DTH_20	TIR/PIF-Harbinger	22	known	GGCTGGTCATAGTGGTGAGTAACTTGGACTAGTAACATGCATATGTTACTAGTCTATGTTACTACCTTCATAGTGGGTAGTAACATATGGATGGTAACATGCAAGTCTTCATTAATTGAGATATAGACTCATTTTACCTCGGGGTGTGTTATGTTACAGTAACATATTATGTTACCACAAGCATCTCTTTCCTCATTAACTCCATGCCACATAAGCAATTTTTTCTTGGGATGTGCTATGTTACTACCTAAGTTACTCCCACTATGGCTAGCC
DTH_22	TIR/PIF-Harbinger	5	known	GGGGCTGTTTGGTTTGTGACTAACTTTGCCAAAGATTGCCACACCTAAGGTTAGGCAAGTTTGACCAACTTAGGTGAGTGTTTGGTTCAAGCCACACCTTAGGCAAGCCACACTTGGGTCCCACATGGCATACCCATAAAAAGTGTGGCAAGAATCTCTTAGGCTTGCCAACTTGTGGCTCTCATTTTGATGAACTAACCTTAGGCAAGCTTGGCAAAAATGTGTGGCAAAATGTGGCAATGCTAGGCCTAGAACCAAACAGCCCC
DTH_23	TIR/PIF-Harbinger	3	new	GAGCATCTCCAACAGAAGCGCTATATAAGCGACGCGCGGTACAAATACTGCTTTTAGCACGCGCGGACCCGATTTGAAGTCTCCAGCAGCCGCACAAAAAGCGCGCGCGCGCCATAAGTAATGCAGCGCGCGCATCAAAAAGGCATCATGCGCAGTATATTTAGTGTGTCCGGTCACGCGTGCTGCAAACTTGGGCTGCTGCGGATGGGACCGCTTGATTGGGACCGCTGGACTCGCGCGCGCAGCATATTTTACAGCGCTTGTTGGAGCAAACGTCTTCTAGCGTCCTAAAAAAACTACTTGCGCGTTGTAAACCCGTTTTTTGGACGCCGCGCATTGGGCGGCTGTTGACGATGCTC
DTH_25	TIR/PIF-Harbinger	2	known	GGGCCTCTTTAATTCGTAGGATTGCAAAAACACAGGAATAGAAAAACGTAGGATTGAAATGGCATGTCCATTAGATCCCTATAGGATTTGAGTTTGTTTGATTATGTCATGGAAAAAGCAAAGGATTTCTTTCAAGAGGTTGGAGTGGATGTTAGAATTGCTGTGAAATGTAGTACAAATAAATCCTTAGGAAAAAATCCTACAACATTCAATTCTACGAATCAAACGACCAACGTAGGAAAAATTTCTAAGGATTCTAATCCTTAAAAAATCCTATGGAGATCCTTTGAATCAAAGAGACCC
DTH_26	TIR/PIF-Harbinger	2	known	GACTAGCCACTGTGGAAGTAACTTCAGCAGTAACATCGAGTCCAACTCAGCAAATTTGCTTATGTGGCAATGAGTTAATGAGGAGAGAGGTAGTTGTACTAACTTAGCTAGTTACTGTAACATCACATGTCCCAATGCAATATGCGTCTATAACCTAGTAAATGAAGCTCTACATGTTACCACATTTATGTTACTACCCACTATGAAGATAATAAAATAGTCTAGGAATATGTGTATGTTACTAGTGTATGTATGTTACTCTCCATTGTGGCTAGTC
DTH_28	TIR/PIF-Harbinger	18	new	GACTACTCACAGTGGGGAGTAACTTAGAGTAGTAACATGCATATGTTACTAGTCTATGTTACTACCTCCACGGTGGGTAGTAACATATGTGTTGTGTCATGCATCACTTCATTTATTACGTTGTAAACTCATCTTTTCTTGATATGTGTGATGTTACAGTAACTAGCTATGTTACCACATGCCTCTCTTTCTTCATTAATTACATGCCACATCATCTATTTTGCCTAGATAAGTGTGATGTTACCACCTATGTTACTCCCACTGTGGATAGTC
DTH_32	TIR/PIF-Harbinger	17	known	GAGCAACTCCAACGGGCCGACCCAAACGGACGGCGATTTCGTCCGCTTTTTGCCCGTTTGGGTCGGCCAGACGAACACGGATGCCCGCTTCCGCATTTGGGTCGGCGCGTGCGCCCAACGCTGGCCTGAGACCCATTTTGACGGCGCCAAAAAAAATGAACAAATGCATATTAAAAAAAGAAAAACAACATTAATTAAACATTAAAGCCGGCCACGAAGGCCGGCGAGAGTCCACGTGACCACATTTGCCTTAAAAAAACCAGCCTAAACTACGAGGCGGCGCGCTGCCCTAGGCGTCGTCGTCGTCCTCGGGGTCCGTGAACTCGATGAGTGTCGGCGCCGGCCCGGCCCAGGCGAACGCCGTGTTCCAGAGCGCTGCCATCTCGGGCTGTGCCGGCG…
DTH_33	TIR/PIF-Harbinger	129	known	GACTACCCACAATGGGAGTAACATAGGTAGTAACATCACACGTATCTAGATAAAGTAGATGATGTGGCAAGCAATAAATGAAGAAAGAGAGGAAAGTAGTAACATAGCTAGTTACTAGTAGTATGAGGAACATCACATGGACATATCAAGGCAAGATGTGTCTATAGCCTAATAAATGAAGTGTTGCATGTTACCACACATATATGTTACTCCCCACTATAGAGGTAGTAACATAGACTAGTGTAACACATGGGCATGTTACTAGTCTATGTTACTACCCATTGTGGCTAGTC
DTH_34	TIR/PIF-Harbinger	3	known	GGTTAGTCATAGTGGGAGTAACTTAGCAAGTAACATAGCGCACTCTGAGAAATTTTTGCTTATGTGGCATGTAGTTAATGAGAAGTGGTAACATAATATGTTACTGTAACATAGCGCTTTCCAAGACAAGATGAGTCTACAAGCTAATTAATGAAGTCCACTATGACACTACTACTATGTTACTTTGCACTATGAAGGTAGTAACTTAGACTAGTGTCATATGCATGACACTAGTATAAGTTACTCCCCACTATGACCAGCC
DTH_36	TIR/PIF-Harbinger	13	known	GGCCTCCTTTGGTTTAGAGGAATCTTGTAGGAATTTCATAGGATAGGATTTCTATAGGAAAAATCCTTTAGAGCCCTTTGGTTTGTAGGAATGGAATCCTATTCCTATGGAGGAATTCTTCCTATCCTCCACATTTCATAGGAAAATAAACATTAGCCTAGACTCAATAGAAAAAATCCTATGATGTGAATCAAAGGACATCTCCTTTCCTATTCCTACTCATAGGATTTGAGATACATGTCATCTCATTTCCTATGACTTTCCTATTCCTACAATTTTCCTACCCTATGAACCAAAGAAGGCC
DTH_37	TIR/PIF-Harbinger	30	new	GAGCAACTCTAGCAGACCCCGCATCCCGCCCCGACCCGTAAAATAACCGCCAAAGTGCGGGCCAGGGCAGAAAAACCCGCCCGATCAGACCCCGCATCCTGCCCCGGCCCGCAAAATTTTTTAGGGGGCGCGGAAAAATCCCAAGCCCAACCCGGGAAAACGCGGGTTTCCCCCTCGCGGCTGTGGTGCCCTGCATATAAGCGGAACCGGTTGGTGGGGGGACATTTCATCCCGTGCTTTCTCCCACCAACCACCTCTCCTCTCCGCTCTCGCACCGCCGCCGGCCGCCGCCCAAGATTCCGGCGACCGCAGCCAGCAGGAGCACGCCGGAAGGCCGCCACGTGCATGAGGCCTCCCCCCTCCCCCTGCGTCGGCGGGCCGCCGGATTTGCAGATCTGC…
DTH_41	TIR/PIF-Harbinger	2	new	GAGCATCTTCAACAGGCGCGCCAAAAGGCGCGCGCGCGGTAAACTGAGTTTTTAGCGCGCGCGGGATGTTTTCGCGCGCTCCAGCGGTGGCGGGAAACTAGCGTGCGTGGGAATCGTTTGCACGCGCGCGAGAAAAGGCGGCAGCTCGCGCGCTACTTTTGGCGCACCGCTTCCGGCGCGCCTATAAATTGCGGCGCTCGCCACGCGGCTATTCTCACACTCTCTCTTCCTTTTCCGATGCCACGCGCGCCTCCCCCGCTTCCTCGTTGCTTCCTCGCCGCTCCAGCGCACCGCCACCGACGCGCCACCATGCCGCCGCGCCGCCAAGGAGCGTCGGGCTACCGCGGCATCCGCCCGCGCCCCAACGGCTAGTACTGCGCCGAGATCCGGTCCGGCGAT…
DTH_42	TIR/PIF-Harbinger	16	new	GGCCCTGTTTGGTTCGGCTGTGGATTTTTAAAAGCAGCTGTGAAAAATCTGCTGTGGAAAACCAGCTGTGGAAAATCTGATGTGAAAAAGATGTAGGTCATTTGGCAAACCAGCTGATACAGCTTTTTTAGATTTTGGCCCGCAGCGGAATCAGATTTTGGAAAGCACGTCCTGGGCTGCTTCCGCTTTTGGTTCAGATTTTGGCAGCGGATTTCTGGAATCGGATTCTGCTGGGTTCGCCCTTTGGTTCAGATTCTGATGCGCGGCAGCGGAATCCGTCGATAAAAGCTGAACCAAACAGGGCC
DTH_43	TIR/PIF-Harbinger	5	known	GGCTGGTCACAATGGGGAGGAACTTAGGAGTAACATCACACACTCCAATACAACTTTGCTTATGTGGCACATATTTAATGAAGAGAGAGGTGCTTGTGGTAACTAGCTAAGTTACCGAAACATCACACACTCCAAGAAACAATGAGTCTATAACCTAATAAATATATCATTGCATGACACTACATAGATGTTCCTACCCACTATGAAGGTAGTAACATAGTCTAGGGAAGTGTGTAAGTTACTAGCTTATGTTCTTGCCCATTGTGACCAGCC
DTH_44	TIR/PIF-Harbinger	3	new	GACTACCCACAGTGGGAGTAACATAGGTAGTAACATCACACATATCTAGATAAAATAGATGATGTGGCAAGCAATAAATGAAGAAATGGAGGAAAGTGGTAACATAGCTAGTTACCAGTAGTATGAGTATTTAACATCACACATATCAAGGCAAAATGAGTCTATAGCCTAATAAATGAAGTGTTGCATCTTACCACACATATGTTACTCCCCACTATAGAGGTAGTAACATAGACTAGTAACATGTGCATGTTACTACCCATTGTGGCCAGACTACCTACAGTGGGAGTAACATAGGTAGTAACATCACACATATCTAGATAAAATAGATGATGTGGCAAGCAATAAATGAAGAAATGGAGGAAAGTGGTAACATAGCTAGTTACTAGTAGTATGAGT…
DTH_45	TIR/PIF-Harbinger	23	known	GACTAGCCACAGTGGGAGTAACTTCAGCAGTAACACCGACTCCAACTCAGCAAACTTGCTTATGTGGCAATAAGTTAGTGAGGAGAGAGATAGTTTCAGTAACTTAGCTACTTATTGTAGCATCACATGTCCCAATGCAATATGAGTCTGTAACCTAAGAAATGAAGCTTTGCATGACATTACACTTATGTTACTACCCACTATGAAGGTAGTAACATATATAGTCTAGGGATATGTGTATGTTACTAGTGTACTACTCTCCATTGTGGCTAGTC
DTH_46	TIR/PIF-Harbinger	2	new	GAGCATCTCCAACAGCCGCACCAAAAGACGCGCGCGCGGTAAACTGGCTTTTTAGCGCGCGCGGGACGTTTTCGCGCGCTCCAGCGGTGGCGGGAAACTTGCGCACGCGGGAAACAATTGCGCACGCGAGAAAAGGCGGCAGCTCGCGCGCTACATTTGGCACGCCGCATCCAGCGCGCCTATAAATTGCGGCGCTCGCCACGCGGCTATCCACAGCGCCACACGCGCTCTCCCCCGCTTTCTTGTAGCTCCCTTTGCTTCCTCGCCGCTCCAACGCCCCGCCACCGACGCGCCACCATGCCGCCGCGCCGCCAAGGAGCGTCGGGCTACCGCGGCGTCCGCCAGCGCCCCAACGGCTCGTACTACGCCGAGATCCGGTCCGGCGACGTCCGGCTCTGC…
DTH_47	TIR/PIF-Harbinger	29	new	GGCCCTGTTTGGATACTCTAACTCAGTTAGAGGTTAGAGTTAGATTCTAACCCTGAACTAACACTGAACTAACTTTATCCAATGAGGTGTTTGGATGGCAAGGTTAGATGGAGTGCGGATACGGCGAGGCGCCTTCACGGGCGGTGCGAGAGGGAGGGAGGGAGAGGACGAGAAGCTTCAAGGAAGTGGGGAGGGATCTGCTGCGTGGAGAGCGAGAGAAAAGGATGTCTTTTTAGTGGTCCCCAGAAGAACTAACCCAAATAAGCACCTCTTGGGTGGGTTAGATTTTTTGGATGGGTTAGATGCATCTAACCCAAACTAACCCTTCTGTTTGGATACTTTTGGGTTAGTTGAGTCCAATCTAACCCAAACTAACTCTAACTCATGGATCCAAACAGG…
DTH_48	TIR/PIF-Harbinger	10	known	GACTAGCCACAATGGGTAGTAACATAGAGTAGTAACATGCCTATGTTACTACTCTATGTTACTACCTCTATAATGGGAAGTAACATATGTGTGGTAACATGCAACACTTCATTTATTAGGCTATAGACTCATCTTGCCTTGATACGTGTGATGTTACTCATACTAGTGGTAACTAGCTATGTTACCACATGCCTCTCTTTCTTCATTTATTGCTTGCCACATCATCTATTTCATCTAGATATGTGTGATGTTACTACCTATGTTACTCCCATTGTGGGTAGTC
DTH_51	TIR/PIF-Harbinger	14	new	GGGCCTATTTGGTTCCAATAAGTCACCTGACTAATAAGTCAGGTGACTTAAAACCAGTGACTTATAAGTCACACCTATTTGGTTGTCACCTGACTTATAAGTCACCTGACCACACTTTCCCACCTTGTTTTTTTATGTAAAGGTGGTGGGACCCACGCAAAAGGGGTGACTTATAATTTTAAGTTGGGGTGGAGCAACTTATGACTTATAAGTTGGGGTGACTTATAAGTTGGGTCTGTTTGGCAAAATAAGTCACTTTTTTCACTTTTCGACTTATAAGTTGGTGACTTATTTGGAACCAAACAGGCCC
DTH_52	TIR/PIF-Harbinger	2	new	GAGCATCTCTAGCAGACCCCGCATCCCGCCCCAACCCGCAAAATAACCGCCAAAATGCGGGTCGGTGCGGGAAAACCTGCCCGATCAGACCCCGCATCCCACCCCAGCCCGCATTTTTTTGCGGGGCATGGAAAAATCTCGGCCCCAACCCGCGAATACACGTGTTTCCCCGTTACCGCTGCGGTGCCCTGCATATAAGCAGAAGCTGTTGGTGGGGGGAAATTTCAGCCCGCGCTTTCCCCACCAACCACCTCCCCTCTCCCCCTCGCCCCGCCGCCGGGCCGCCGCCCAAGATTCCGGCGAAAGTAGCCGGCGGGAGCACACCGAAAGGCCGCCACATGCACGAGGCCTCCCCTCTCCCACCCCCTGCGTTGGCCGGCCGCCGGATTTGCGGATCAA…
DTH_53	TIR/PIF-Harbinger	7	known	GGCTGGTCGTAATGGGAGTATCATAGGTAGTATCATGCATGCCAACTAGGCAAATTTGATGAGGTGGCATAGAATTAAATGAACAAAGAGAGGGTTTCGTATCATATCATGATACCGTATCATATTAAATGTTGTGCTACTATGTGTCATGCATGCTAATAAATGAAGTCACCTATGATACTAGCATATGATACTATGCACTACAGATGTAGTATCATACACTAGTATCATATGCATGATACTAGTATATGATACTTGCCATTACAACCAGCC
DTH_54	TIR/PIF-Harbinger	15	known	GGCTGGTCACAATGGGGAGGAACTTAGGAGTAACATCACACAATCCAATACAACTTTGCTTATGTGGCACATATTTAATGAAGAGAGAGGTGCTTGTGGTAACTAGTTAAGTTACCGAAACATCACACACTCCAAGAAACAATGAGTCTCTAACCTAATAAATACATCGTTGCATGACACTACATAGATGTTCCTACCCACTATGGAGGTAGTAACATAGTCTAGGGAAGTGTGTAAGTTACTAGCTTATGTTCTTGCCCATTGTGACCAGCC
DTH_55	TIR/PIF-Harbinger	2	new	GACTACCCACAGTGAAAGTAACATAGGTAGTAACATCATATATATCTAGGTTAAATAGATGATGTGGCATGCAATAAATGAAGAAAAAGATGAAAGTGATAACATAGCTAGTTACTACTAGTATGAATAACATCACACATATCAAGGCAAGATGCGTCTATAGCCTAATAAATGAAGTGCTCCATGTTACCATACATATGTTATTCCCCACTATAGAGGTAGTAACATAGACTAATAACATGGGCATGTTACTAGTGTATGTTACTACCCATTGTGGCTAGTC
DTH_56	TIR/PIF-Harbinger	6	known	GACTACCCACAATGAAAGTAATATAGATAGTAACATCACACATATCTAGATAAAATGGATGATGTGGCAAGCAATAAATGAAGAAAGAGAGGCATGTGGTAACATAGCTAGTTACTACTAGTATGAGTAACATCACACATATCATGGCAAGATGAGTCTATAGCCTAATAAATGAAGTGTTGCATGTTACCACACATATGTTACTCCCCACTATAGAGGTAGTAACATAGAGTAGTAACATGGGCATGTTACTACTCTATGTTACTACCCATTGTGGCTAGTC
DTH_58	TIR/PIF-Harbinger	8	known	GGCTAGTCATAGTGGAGAGTAACTTAGACTAGTAACATGCATATGTTACTAGTCTATGTTACTAACTTCATAGTGGTAGTGTCATATATGTGGTAACATAGATGTCTTCATTTATTACTTTGTAGACGCATTTTGCATTGGAAACCGCTATGTGATGGTAACATATTATGTTACTCTATTTGCCTCTCTCCTCATTAACTACTTGACACCCCATCATTTTTGCTTATGTGGCATCTATGTTACTACCTATGTTACTCCCACTATGACCAGCC
DTH_61	TIR/PIF-Harbinger	4	new	GGGCATGTTTGGTTCCAATAAGCCACCTGACTTATAAGTCAGGTGACTTAAAACCAGTGACTTATAAGTCACGCCTGTTTGGTTGTCACCTGACTTATAAGTCATCTGACCACACCTTCCCACATTGTCTTTTTATGTAAAGGTGGTGGGACCCACGCAAAAGGGGGTGACTTATAAGTTTTAAGTTGGGGTGGAGCAACTTATGACTTATAAGTTGGGTCTGTTTGGCAAAATAAGTCACTTTTTTCACTTTTTGACTTATAAGTTGGTGACTTATTTGGAACCAAACAGGCCC
DTH_64	TIR/PIF-Harbinger	6	new	GGCTGGTCATAGTGGGGAGTAACTTAGATTGGTAACATGCATATGTTACTAGTCTATGTTAATACCTTCATAATGAGTAGTAACATATGAATGGTAACATGCAAGCCTTCATTAATTGAGATATAGACTCATTTTACCTCGGGATGTGTTATGTTACAGTAACATATTATGTTACCACAAGCATCTCTCTCCTCATTAACTTCATGCCACATAAGCAATTTTGTCTTGGGATATGTTATGTTACTACCTAAGTTACTCCCACTATGACTAGCC
DTH_65	TIR/PIF-Harbinger	10	new	GAGCAACTCCAACGGGCCGACCCAAACGGACGGCGATTTCGTTCGCTTTTTGTCCGTTTGGGTCGGCCGCCCGCCCGGCGTCCGCCCTGTTTTTCATATGGGTCGGCAGCGCGCCCAACGCGCCGACCCATATGTGCAGGCGTGGCCGGCTGACCGCCCAATACATTGCATTCAACATATTATGAAATGAAAATTTAACAAACAAAATAGTTTAGCCGCCTAAATAAATAGTATAATTTTACAAGCCAAATAAAAATAAAAATGTTTCACATAGTTTTGCAAACGAATAAAAGAAGATACATCTATTGGTTGCCAACATGAGTCCACATATGCTCAACCAAATCATTTTGCAGTTGCACGTGAGTTTCCCAATCACGCATGTCTTCATGAAACTGAGTG…
DTH_67	TIR/PIF-Harbinger	2	new	GACTACCCACGGTGGGAGTAATAGAGGTAGTAACATCACACATATCTAGATAAAATAGATGATGTAGTAAGCAATGAATGAAGAAATGGAGGAAAGTGGTAACATAGTTAGTTAGTAGTAGTATGAGTAACATCATACATATCAAGGCAAAATGAGTCTATAGCATAATAAATGAAGTATTGCATGTTACTATACATATGTTACTCCCCACTCTAAAGTTAGTAACATAGACTAGTAACATGTGCATGTTACTAGTCTATGTTACTACCCATTGTGGCCAGTC
DTH_68	TIR/PIF-Harbinger	2	new	GGCCCTGTTTGGTTCAGCTTTTACCGACGGATTCTGCTGCGCGGCAGCAGAATCTGAACCAAAGGGCGAACCCAGCAGAATCCGATTTCAGAAATCCGCTGCCAAAATCTGAATCAAAAGCGGAAGCAGCCCAGGACGTGCTTTCCAAAATCTGATTCCGCTGCGTGCCAAAATCTGAAAAAACTGTATCAGCTAGTTTGCCAAATGACCTACATCTTTTTCACATCAGATTTTCCACATCAGATTTTTCACAGCTGCTTTTAGAAATCCACAGCCGAACCAAACAGGGCC
DTH_70	TIR/PIF-Harbinger	32	known	GACTAGCCACAGTGGGAGTAACTTCAGCAGTAACATAGAGTCCAACTCAACAAATTTGCTTATGTGGCAATGAATTAATGAGGAGAGAGGTAGTTTGAGTGACCTAGCTAGTTACTATAACATCACATGTCCCAATGCAATATGAGTCTATAGCCTAATAAATGAACCTTTGCATGACACCATACTTATGTTACTACCCACTATGAAGGTAGTAACATAGTCTAGGGATATGTGTATGTTACTAGTGTATGTTACTCTCCATTGTGGCTAGTC
DTH_74	TIR/PIF-Harbinger	2	known	GGCCTCCTTTGATTTAGAAAAATCTTGTAGGAATTTCATAGGATATGATTTCTATAGAAAAACTTCCTTTAGAGCCCTTTGGTTTGTAGGAATGAAATCCTATTCCTATGGAAGAATTCTTCCTATCCTTCACATTTCATAGGAAAATAAACATTAGTCTAGACTCAATGGAAAAAATCATATGATGTGAATCAAAGGGCATCTCCTTTTCTATTCCTAGTCATAGGATTTGAGATACATGTCATCTCATTTCCTATGACTTTTCTATTCCTACGATTTTCCTATCCTATGAACGAACCAAAGAAGGCC
DTH_75	TIR/PIF-Harbinger	2	new	GAGCAACTCCAACGGGCCGACCCAAACGGACGGCGCTTTTGTCCGCTTTTTGTCCGTTTGGGTCGGCCTGGCGGGCACAAACGTCCGGCGCTGTGTTTGGGTAGACGCAAGCGCCCAACGCTGGCCCGACCCATTTCGTCGGGGCGTCAAAAAAAAGTATTGCGAGCATTTTAAAAATAAATACATGCATGAAGGCCGGCGAAAGTCCACATTACATTAATTAAACATTAAAAACTAGACGACGCGCGCTGCCTTAGGCGTCCTCGTCGGCGGCGGCGTCTGTGTCGGGACCGGTGAGGTCGATCAACATTGGCGCAGGGCCGGCCTAGGGGAACGCCGTGTTCCAGAGGGCGGCGATGTCAGGCTTTGCCGCCGCTGCCTGCGCCGCCGCTGCCTGGG…
DTH_76	TIR/PIF-Harbinger	8	known	GGCCTCCTTTGGTTTAGAGGAATCTTGTAGGAATTTCATAGGATAGGATTTCTATAGGAAAAATTCCTTTAGAGCACTTTGGATTGTAGGAATATAATCCTATTCCTATGAAGGAATTCTTCCTATCCTCCATATTTCATGGGAAAATAAACATTAGCCTAGACTTAATGGAAAAAATCCTATGATGTGAATCAAAGGGAATCTCCTTTCCTATTCCTACTCATAGGATTTGAGATACATGTCATCTCATTTCCTATGACTTTCCTATTTCTACAATTTTCCTACCCTATGAACCAAAGAAGGCC
DTH_80	TIR/PIF-Harbinger	20	new	GGCCCTATTTGGTTCGGCTGTGGATTTCTAAAAGCAGCTGTGAAAAATCTGTTGTGGAAAAACAGCTGTGAAAAATCTGATGTGAAAAAGATGTAGGTCATTTGGCAAACCAGCTGATACAGTTTTTTCAGATTTTGGCCCGTAGCGGAATCAGATTTTGGAAAGCACGTCCTGGGCTGCTTCCGCTTTTGCTTCAGATTTTGGCAGCAAAATTCTAGAATCAGATTCTGCTGGGTTCGCCCTTTGGTTCAGATTCTGCTGCGCGGCAGCGGAATCTGTCCATAAAAACTGAACCAAACAGGGCC
DTH_82	TIR/PIF-Harbinger	11	known	GGCTGGTCACAATGGGCAGGAACTTAGGAGTAACATCACACACTCCAATACAAGTTTGTTTATGTGGCACATATTTAATGAAGAGAGAGGTGCTTGTGGTAACTAGCTAAGTTACCAGAACATCACACACTCCAAGAAACAATGAGTCTATATCCTAATAAATACATCGTTGCATGACACTACATACATGTTCCTACCCACTATGGATGTAGTAACATAGTCTAGGAAACTGTGTAGGTTACTAGCTTATGTTCCTACCCATTGTGACCAGCC
DTH_83	TIR/PIF-Harbinger	6	known	GGGCCTCTTTGATTCATAGGATTGCAAAAACACAGGAATAGTAAAAATGTAGGATTGGAATGGCATGTCCATGGGATCCCTATAAGATTTGAGTTTATTTGATTGTGTCATGGGAAAAACAAAGGATTTCTTTCAAGAGGTTCGAATGGATGTTAGAATTCCCGTGAAATGTAGTACAAATGAATCCTTAGGAAAAAATCCTACAAGATTCAATCCTACGAATCAAACGACCAACGTAGCAAAATTCCGAAGGATTCTAATCCTTCAAAGATCCTATAAAAATCCTTTGAATCTAAGAGACCC
DTH_85	TIR/PIF-Harbinger	4	known	GGCTGGTCATAGTGCAGAGTAACTTAGACTAGTGTCATGCATATGACACTATTCTAAGTTACTAGTACCTCCATAATGCAAAGTAACATAGTAGTAGTGTCATACTAGTTGGCTTCATTTATTACCTTGTAGACTCATCCTCTCTTGGAAAGCGCTATGTTACAGTAACATATTATGTTAATCTAAACACATCTCTCCTCATTAAATACATGCCACATAAGCAAACTTGTCTTGGAATGCGCTATGTTACTACCTATGTTACTCCCACTATGACCAGCC
DTH_87	TIR/PIF-Harbinger	11	new	GGGCATCTTCAATGGTTGTAAGATAGTTGTTGGTACACTTTGCCATATAGGATTTTTGATGATGTGTCATACAATAAATGAGGGAAGAGAGGAAGATTGTATGTACATGAATCAATACCCCTTGCACAAGCTCCAATGTAGAATGAGAGAGCACCTTATTTATTATCTCACATCTTATTGGGCAAACTAGATACAACCCACTGGAGTTGCTGTATGTTAAAGTGTTGGTTGATAACATGGCATATTTTACCAACAAGCTAACATACAAACTGTTGGAGATGCCC
DTH_88	TIR/PIF-Harbinger	2	known	GAGCATCTCCAGCCGCGCCCCCAACAGGCCCCCAGGCCACTTTTTCGGCGCCGGCGCCAAAAAAACGCCCCAGTCTCGCCCCCAGGACGCCGAAAATCGCCGGTTCGGCCCTTTTTTCCGCCCGGCGGTCACAGGCCGAACCCGTCGCACTGGGGGGCAATTGGGGGCTCCGGCGCAAGGGAAAAGCGCGGCTGGCCCACACCGTCAGGGGAAAATTCAAGGTTTTCTTCCCCGACTCGCCTCCCACCCCTCGCGCCCTCGGCCGCCACTAGCTATATCCCGGCGCCGCCCGCCGCCCTTCACCGCTAGATAGCCATTCCCCGCTGGAAAAATAGCAGAGCTTCGCCGCGGCAGCCCCTCCAACAGCAGCTGGGCGTTTCTGGCCGCCGTTTCCGGCCA…
DTH_89	TIR/PIF-Harbinger	43	known	GGGCATGTACAATGGTTGATAAGATAGTCTTATCATAAGTCTTGGATGTAATTTAGAGATGACAAAAAACATGTGTACAATGGATCATCTCTTAGCCTTATCTTCAATAACTAGTTATTCCTAAAAACATGGTGAAACATATTGTGCTAAGAGATCATCTCTTGTCTTCTCTTATTTTAAGAGAAGACAAGCCTTTTCTTATGATTTCTCTTTCCTCCACCTCATCATTTATCCTATGTGGCATCCCTACAATAGAACCATTGTACATGCCC
DTH_90	TIR/PIF-Harbinger	2	new	GGCCCAGTTTTTTTGGCTGATTCTCGTAGAATCTTGAGAATCGACCCTCCACCTAGCTTCTCCCAGAATCTTGAACCCATATTTTTTGACAATCCTAATTGTTTACATCGTAACTAGCTAGGATTCTAAAAGAAACATGAGTTCAAGATTCTGGGAGAAGCTGAGGGGAGGCCCGATTCTCAAGATTCTGGGAGAATCGACCAAAAGAACTGGGCC
DTH_92	TIR/PIF-Harbinger	3	new	GGGCATCTCTAATGGTGTTAAGATAGTTGTTGGTAGATTTTGCCATCTATAATTTTTGATGATGTGTCATACAATAAATGAGGAAAGAGGGGAAGGTTGTATGTGCATGAACCAACATCCTTGCACAAGCTTCAATGTAGAATGAGAGAGCACCTTATTTATTACTCCCTCCGTCTCATAATATAAGAGCGTTTTTGACACTACACTAGTGTAAAAAACGCTCTTATATTATGGGACGGAGGGAGTATCTCACATCCTATTGGGCAAACTAGATATAACATATTGGAGTTGTTATATGTGAAGGTGTTGGTTGATGACATGTCATATTTTACCAACAAGCCAACATACAAACTGTTGGAGATGCCC
DTH_94	TIR/PIF-Harbinger	6	new	GAGCAACTCCAACGGGCCGACCCAAACGGACGGCGCTTTTGTCCGCTTTTTGTCCGTCTGGGTCGGCCCGGCGGACACAAACGTCCGGCGCTGTGTTTGGGTCGGCGCGAGCGCCCAACGCTGGCCCGACCCATTTCGTCGGCGCGCCAAAAAAAGTATTGCAAGCCTTTTGAAAATAAATACATGCATTTAATTAAACATAAAAGCCGGCCACGAAGGCTGGCGAAAGTCCACATTACATTAATTAAAACACTAAAAATTAGACGACGCGCTGCCCTAGGCGTCCTCGTCCGCGGCGGCGGCTGCGTCGCGACCGGTGAGGTCGATCAACGTCGGCACAGAGCCGGCCCAGGGGAACGCCGTGTTCCAGACGGCGGTGATGTCGGGCTTTGCCGCCGC…
DTH_95	TIR/PIF-Harbinger	7	known	GAGCAACTCTAGCAGACCTCGCAAAATCTCGACCCGCAAAACGTGTTTGCGGGTCGAAAACTAGCGCGGCCGAACGGAAACCGTAGATGAACCTGCATAATTTGAAAAAACTATTCCGCGGGAGAAATTGCACCTCGTGGACGCGAGTAGTTCATCACGTACTACATATATTTTACATGATCAAACACTACAAACAATAGTTCATACTACATACTACATCAGTACTAGTACTAGAGGGGTGGGGATCTCACGGTGGCGAGCTCACGGCCATGGACGACGCCGTGGAGGAGCTCAATCCTCCTCGTCGGACCTGCAGAGGTTGATGTACTTTGCCCTCTGCTCCTCGCGGATGCGCCGCCACTCGTCGTCCTTCTCCTTAGCGGCGAGGTTGGCCGCGAC…
DTH_97	TIR/PIF-Harbinger	7	known	GAGCAACTCTAGCAGACCCCGCAAAAATACGACCCGCAAAACGCGTTTGCGGGTTCACGAAAATCGTTTTTCGGGTCAAAATCATACGCGGCCGAGCAGAACCCGTATCTAAACCTGCATAATTTGAAAAAATTGTTTCGCGGGAGAAATTGCACGAAACAGAGTTCATCACATACTACATTGTTCATGCCATACTACATAGTTCATCACAACTAGAAGCATAGTTATACTACATACTACGTTAAACTAGTACTAGGGGGTCGGATCTGACGGCGGCGAGGTCGCGGCAACTGGACGACGCCGGAGAGAAGCCGGACGCTCAATCCTCCTCGCCGGAGCTGCAGAGATCGACGTACTTCTCCGACTGCTCCTTGCGGATGCGGCACCACTCGTCCGCCT…
DTH_98	TIR/PIF-Harbinger	2	new	GGCTCTGTTTGGTTCACAAGTTCTAGGACTTTTTTTAGTCCCAACTTATAAGTCCCAAGTCCCTAAAAAGTCCCTACCTGTTTGGTTTCTGGGACTTAATATGGACTAAAAGACCATATTATAACTATAAGTCCCTATAAGTCCCTCCTTCAGAGTCTTATTTCATAAGTCCCAAATGCCCACTTTAAGTCCCTATAAGTCCCTCCTGTTTGGTTTAGATGGGACTTATTGAGACTTTTTAAGTCCCTAAATCAATAAGTCTCTGGAAACAAACACCCTC
DTH_100	TIR/PIF-Harbinger	9	known	GGCCCTGTTTGTTTAATAAGTCATAGGACTTTTTTAAGTCCCAACTTATAAGTCATAAGTCCCTACCTGTTTGTTTACATCGACTTATAAGTCCCGAGTCCCTGCCTGTTTGTTTACAGGGACTTAGGCCCTGTTTGTTTAATAAGTCATAGGACCTTTTTAAGTCCCAACTTATAAGTCATAAGTCCCTACCTGTTTGTTTACATCGACTTATAAGTCCCGAGTCCCTGCCTGTTTGTTTACAGGGATTTATAAGTTGATAAAACACTTGTTCACATAACCCTTTTTCATACAAACGAATTACAGAATAGTGACAACCGAAATAACACTTGTTCATACAAACGATTAACACTTGTTGACGACACACGTTGCTTCCCCGCAGCTTTTCCTCTATTGCCG…
DTH_101	TIR/PIF-Harbinger	9	new	GGCTGGTCATAGTGGGAGTAACTTAGCAAGTAACATAACACACCCCAAGAAAAGTTTGCTTATGTGGCATGTACTTAATGAGGAGAGAGGTGTTTAGAGTAACATAATATGTTACAGTAACATAACGCATCTCAAGGCAAAATGAGTCTACATCTTAATAAATGATGCCTTGCATGATACCACACATATGTTACTCCCCACTATGAAGGTTGTAACATCGACTAGTAACATATGCATATTACTAGTCTAAGTTACTCCCCACTATGACCAGCC
DTH_104	TIR/PIF-Harbinger	2	known	GGGGCTGTTTGGTTCTAGGCCTAGGAGTGCCACACTTTGCCATATAATATTGTCAAACTTGTCTAAGGTTAGTTCTCCAAAATGAGAGCCACAAATGGGCAAGCCTAAGGGAATTTTGCCACACTTTTTATGTGTATGTGATGGGGGATCATAGTGTGGCTTGCCTAAGACGTGGCTTGAACCAAACACACACCTAAGTTGATCAAACTTGCCTAACCTTAGGTGTGGCAAGCTTTGGTAAACTTAGTGTCAAACCAAACAGCCCC
DTH_105	TIR/PIF-Harbinger	2	new	GAGTAACTCCAACGGGCTGACCCAAACGGACGGCGATTTCGTCCGCTTTTTATCCGTTTGGGTCGGCCGCCCGCCCTGTTTTTTATATGGGTCGGCACGCGCCCAACGCGCCGACCCATATGTGCGGCGTGGCCGGCTGGCCGCCCAATTTTGCATTGCATTCAACATATTGTGAAATGAAAATTTAACAAACAAAATAGTCCGCCCAAATAAATATTATAGTTTTTACAGGCCAAATAAAAATAAAAATGTTTCACATAGTTTTACGAACGAATAAAAGTAGATACATCTATTGGTTGCCAACATGAGTCCACATATGCTCAACCAAATCATTTTGCAGTTGCACGTGAGTTTCCCAATCACGCATGTCTTCATGAAACTGAGTGAACTGCTCAAATG…
DTH_107	TIR/PIF-Harbinger	3	new	GAGCAACTCTAACAGACCCCGCATTTTGCCGACCCATAAAATGTGTTTGCAGGTCGCACGGGGGCGATTATGCAGGCCGAAAATTGCGGTGGCAGACTAGAAACCGCAAACGGATCCCTAAATTTCAAAAAAAGTTGTTTTGCGCGAGAAATTTAAACAACAGCTCGCCGGAGCTCGCTCGCATACATGTTTCTTCTTCGAAAATAAGTTCATACACGCCACATACATACATAGAGGTTAGATATGCTAGACAGGGCCTACGCTACCGCATCACTGCAACAAAATTGAGCTCACCGGAGATCCTGCGGTAGCTGCCCACCGGCGGCGATCAGTCGGAGTCCGAGGAGTCGGAGCCGAGGTCGACGAAGAGCTTCGCCTGCTCCTCCTTCATCACGCGCA…
DTH_108	TIR/PIF-Harbinger	3	new	GAGCAACTCCAATGGGGCGACCCAAACGGACGGCGCATTTGTCCGCTTTTTGTCCGTTTGGGTCGGCCGCCCGCCCGGCGTCCGCCCAGTTTTGCATTTGGGTCGGCAATGCGCCCAACGCGCCGACCCATTTCATGTCCGCATTCAACTTTTAAATAAAAAAGTCCCGCGGCCGATCATGCCAGCGGCCATGTCTCATGCCGGCACCATGCCAGCGCCGACATACAATGCCGGCTTCAGAAAATACCACAGTTCATGCTGGCGCACTTGACAGCCGGCCGGCACACATGCCAGCACACAAAAAATGGTGGGACTTGAGTTCGACCACGCCATCGCGGCTCCCGTGGTCATGCTGGCACACCTGCCGGCATAAAAAAAGATGGCCCTCGACGCGCATAG…
DTH_109	TIR/PIF-Harbinger	6	known	GACTAGCCACAGTGGGAGTAACTTCAGCAGTAACATAGAGTCCAACTCAGCAAATTTGCTTATGTGGCAATGAGTTAATGAGGAGAGAGGTAGTTTGAGTAACTTAGCTAGTTACTGTAACATCACATATCCCAATGCAATATGAGTCTATAACCTAATAAATGAGGCTTTGCATGTTACCATACTTATGTTACTACCCACTATGAAGGTAGTAGCATAGTCTAGGGATATGTGTATGTTACTAGTGTATGTTACTCTCCATTGTGGCTAGTC
DTH_111	TIR/PIF-Harbinger	13	known	GACTAGCCACAATGGGTAATAACATAGAGTAGTAACATGGGCATGTTACTACTCTATGTTACTACCTCTATAGTGGGGAGTAACATATGTGTAGTAACATGCATCACTTCATTTATTATGCTATAGACTCATTTTGCCTTGATATGTGTGATGTTACACATACTAGTAGTAACTAGCTATGTTACCACATGCCTCTCTTTTTTCGTTTATTACTTGCCACATCATCTATTTTATCTAGATATATGTGATGTTACTACCTATGTTACTCCCACTGTGGGTAGTC
DTH_112	TIR/PIF-Harbinger	3	known	GACTAGTCACAGTGGGAGTAACTTGACTAGTAACATCACACATTTCAATACAAGATTGCTTATGTGGCAGCTAATTAATGAGGAGAGAGGGGTTTGTGGTAACTTAGCTAGTTACTGTAACATCACACATTTCAAGACATAATGAGTCTATAGCCTAATAAATGAACTCTTTCATGATACCACTCATATGTTACTACCCACTATGGAGGTAGTAACATAGACTAGTAACATCGGTAAGTTACTACCCTATGTTACTACCCACTGTGAGCAGTC
DTH_113	TIR/PIF-Harbinger	4	known	GGCCTCCTTTGATTTGGAGGAATTTTGTAGGAATTTCATAGGATAGGATTTCTATAGGAAAAATTCCTTTATTGCCCTTTGGTTTGTACGAATAGAATCCTATTCATATGAAGGAATTCTTTCTATCCTCTACATTTCATAGGAAAATTAACATTAGCCTAAACTCAATGAAAAAAACCTATGATGTGAATCAAAGGACATCTCCTTTCCTATTCCTACTCACAGGATTTAAGATGCATGTCATAACATTTCTTATGACTTTCCTATTCCTATGATTTTTCTACCCTATGAACTAAAGGAGGCC
DTH_114	TIR/PIF-Harbinger	7	known	GGCTGGTCACAATGGGCAGGAACTTAGGAGTAACATCACACACTCCAATGCAACTTTGCTTATGTGGCACATATTTAATGAAGAGAGAGCTGCTTGTGGTAACTAGCTAAGTTACCGGAACATCACACACTCCAAGAAACAATGAGTCTATGATCTAATAAATACATCGTTGCATGACACTACATACATGTTCCTACCCACTATGAAGGTACTAACATAGTTTAGAAAAGTGTGTAGGTTATTAGCTTATGTTCCTGCCCATTGTGACCAGCC
DTH_115	TIR/PIF-Harbinger	21	known	GACTAGCCACAGTGGGAGTAACTTCAGCAGTAACATCGACTCCAACTCAGCAAACTTGCTTATGTGGCAATAATTTAATGAGGAAAGAGATAGTTTCAGTAACTTAGCTAGTTACTGTAACATCACATGTCCCAATGCAATATGAGTCTATAACCTAATAAATGAAGCTTTGCATGACACTACACTTGTCTTACTACCCACTATGAAGGTAGTAACATAGTCTAGGGATATGTGTATGTTAGTAGTGTATGTTACTCTCCATTGTGGCTAGTC
DTH_116	TIR/PIF-Harbinger	2	new	GACTAGTCACAATGGATAGTAACTTAGACTAGTAACATGCATATGTTACTAGTCCATGTTACTACCTCTATAGTGGGGAGTAACATTGTGTGGTATCATGCAACACTTCATTTATTAGATTGTAGACTCATTTTGTCTTGGTATGTGTGATGTTACAGTAACTAGATATGTTACCACCTGCCTCTCTTTCCTCATTAATTACTCGCCACATCATCTATTTTGCCTAAAGATGTGTGATGTTACCACCTATGTTACTCCCACTGTGGATAGTC
DTH_117	TIR/PIF-Harbinger	3	new	GGGCTCATTCGGTTTGGAGGAAATCAAAACGTAGGAACTAGGAGTAGTATAGGAATTTGATAGGATGGCACTTGCCATCCTAAGGAATTGACTTGCCTCGTTCCTACGCGCAAAATGAGCTTTGAGTGGATGTGTAATTTCCTCCAAAAACATAGGAAATGAGTAGTATTCCTACGAAATTCCTGTACCCATTTCCTACAAACCGAGTGCATATATATGAAATTTTGCTCCGAAATCTTTGTTCCTATGTTTTTCCTACAAAAATCCTCCAAACCGAATGAGGCC
DTH_118	TIR/PIF-Harbinger	2	new	GGCTAGTCATAGTGGAGAGTAACTTAGACAAGTAACATACATACGTTAGTAGTCTATATTACTACCTTCATAATGGGTAGTGTCATAGGGGTGGTAACATAGGTGCCTTCATTTATTACTTTGTAGACTCATTATGCATTGGGAAACGCTATGTGCTTGTAACATATTATGTTACTTTATTTGTCTTTCTCCTCATTAACTACTTGACACATCATTATTTTTGCTTATGTGGCATTTATGTTACTACCTATGTTACTCCCATTATGACCAGCC
DTH_120	TIR/PIF-Harbinger	15	known	GGGGCTGTTTGGTTATAGGCTTAACCATGCCACACTTTGCCATACAATGTTGCCACACTTGCCTAAGGTTAGTTCTTCAAAATGAGAGCCACAAGTTGGCAAGCCTAAGGGAATCTTGCCACATTTTTTGAGTGTATGTGATGTGGGACCCTAATGTGGCTTGCCTAAAGTGTGGCTTGAACCAAACACCGACCCAAATTGATCAAACTTGCCTAACCTTAGGTGTGGCAACCTTAGGCAAACTTAGTCTCAAACCAAACAGCCCC
DTH_121	TIR/PIF-Harbinger	7	new	GAGCATCTCCAACAGGCGCCCAAAAAGAGCTCCGCGCACTAAAAGTTTGTTTTTTTGGGCGCCGGACAGCTCCAGCAGAAGCTGTAGCGCTAAAAGTTTTTGGGCGCGCGCTGAAAAACGCTATCACACGCAGCATATTTGGGGCGCCGGATTGCGCGCGCTTCACAATTTGCACCGTCTGCTTTTTGGGCGCGCGTTTTTGGGCGCCTGCTAAAGCAAAGTTGGTCCCGACGCATTAAAAGTCCTACAGTGGCGCGCTATAACGTTTATTGGGCGCGGAATTTTTGTGCGGCCGTTGGAGATGCTC
DTH_124	TIR/PIF-Harbinger	4	known	GACTAGCCACAATGGGTAGTAACATAGACTAATAACATGGGCATGTTACTAGTCTATGTTACTACCTCTATAGTGGGGAGTAACATATGTGTGGTAACATGGAGCACTTCATTTATTAGGCTATAGACACATCTTGCCTTGATATGTGTGATGTTACTCATACTAGTAGTAACTAGCTATGTTACCACTATCATCTCTTTCTTCATTTATTACATGCTACATCATCTATTTAACCTAGATATGTGTGATGTTACTACCTATGTTACTCCTACTGTGGGTAGTC
DTH_125	TIR/PIF-Harbinger	8	known	GGGCCAGTTCTTTTGCTAGCTTTTTTGGGCTTCCAGAATAAGCTGCCCCCTACCCAGCTTATTCTAGAAGCCCAACCAAAATTTTCTTTTTAGAAGCCTACTAGTCAAGTCTTAACTACTAGGCTTCTAAAAAAATAAACTTGGTTGGGCTTCTAGAATAAGCTGAATAGGGGCAGCTTTTTGCAGCTTATTCTAGAAGCCACCAAAAGAACTGGCCC
DTH_126	TIR/PIF-Harbinger	3	new	GGCCCTGTTTGGTTCGGCTGTGGATTTCTAAAAGCAGATGTGAAAAATCTGCTGTGGAAAAACAGCTATAGAAAATCTGATGTGAAAAAGATGTAGGTCATTTGGCAAACCAGCTGATACAGCTTTTTAGATTTTGGCCCGCAGCGGAATCAGATTTTGGAAAGCACGTCCTAGGCTGCTTCCGCTTTTGGTTCATATTTTGGTAGCGGATTTCTGGAATCGGATTCTGCTGGGTTCGCCCTTTGGTTCAAATTCTGCTGCACGGCAGCGGAATCCATCGATAAAAGCTGAACCAAACAGGGCC
DTH_129	TIR/PIF-Harbinger	2	new	GACCAACCACATGGGGAATAACTTCAGCAGTAACATCGAGTCCAACTCAGTAAATTTGCTTATGTGGCAATGAGTTAATGAGGAAAGAGGGAGTTGTAGTAACTTAGCTAGTTACTGTAACATCACATGTTCCAATGTAATATGAGTCTATAACATAATAAATAAAGCTTTGCATGTTACCACACTTATGTTACTACCCACTATGAAGGTAGTAACATAGTCTAGGATTATGTGTACGTTACTAGTGTATGTTACTCTCCAATGTGGCTAGTC
DTH_131	TIR/PIF-Harbinger	7	known	GGGGCTGTTTGGTTCTAGGCCTAGGAGTGCCACACTTTGCCATACAATGTTTGCCAAACTTGCCTAAGGATAGGTCTTCAAAAATAGAGCCACAAGTTGGCAAGCCTAAGGGAATCTTGCCACACTTTTTGTGTGTATGTGATGTGGGACCATAGTGTGGCTTGCCTAAGATGTGGCTTGAACCAAACACACACCTAAGTTGGTCAAACTTGCCTAACCTTAGGTGTGGAAAGCTTTGGCAAACTTAGTCTCAAACCAAACAGCCCC
DTH_132	TIR/PIF-Harbinger	2	new	GAGCAACTCTAGCAGACCCCGCATCCCGCCGGCCCGCAAAACACGTCTGCAGTTCGCGCAAAAATGGCCTTTGCGGGCCGTCGCAGACGGCTACAGATGCAGACCCGTCAAACAGACCCGTATACAAGTATATTCGCGGAATATGCTTTTTTACGGGTCGGCTTTGCGGGGTCTGCCCTTTGCGCCGCCGCATCCCACATTTCATCGGCCCGCAAATATGAAATCCAACATAATACAACAATCGAAAGCAAAACTAAATTATTCAAATCAAACACAATACAATAATCATCCACATTACAAATAATTATTCAAATCACCGTAGCAAACTTAAATAATGCGATACAAAACTTGTCATGAATACAAATACAAATGAATACAAAAAATTGGTCACTATCCAGC…
DTH_135	TIR/PIF-Harbinger	3	new	GGCTAGCCATAGTGGGAGTAACTTGGATAGTAACATAACGCACCCCAAGATATATATGCCTATGTGGCATGGAGTTAATGAGGAGAGAGGTGCTTGTGGTAACATAATATGTTACCATAACATAACACACCCCAATGAAAAATGAGTCTACAACATAATAAATGAAGGCTTGCATGACACTACACTTATGTTACTACCCACTATAATGATAGTAACATAGACTAATAACATATGCATGTTACCAGTCTAAGTTACTACCCACTATGACTAGCC
DTH_136	TIR/PIF-Harbinger	9	known	GACTACCCACAATGGGAGTAACATAGGTAGTAACATCACACATATCTAGGTTAAATAGATGATGTAGCATGCAATAAATGAAGAAAGAGATGAAAGTGGTAACATAGCTAGTTACTACTAGTATGAGTAACATCACACATATCAAGGCAAGATGTGTCTATAGCCTAATAAATGAAGTGCTCCATGTTACCACACATATGTTACTCCCCACTATAGAGGTAGTAATATAGACTAGTAACATGGGCATGTTACTAGTCTATGTTACTACCCATTGTGGCTAGTC
DTH_139	TIR/PIF-Harbinger	2	new	GGCCCTGTTTGGTTCAGCTTTTATCGACGGATTTCGTTGCTGCGCAGCAGAATCTGAACCAAAGGACGAACCCAGCAGAATCCGATTCCAGAAATCTGCTGCCAAAATCTGAACCAAAAGCGGAAGCAGCCCAGGACGTGCTTTCCAAAATCTGATTTCGCTGTGGGCCAAAATCTGAAAAAGCTGTATCAGCTGGTTTGCCAAATGACCTACATCTTTTTCACATCAGATTTTCCACAGTAGATTTTTCAGAGCTACTTTTAGAAATCCACAGCCGAACCAAACAGGGCC
DTH_140	TIR/PIF-Harbinger	8	known	GACTAGCCACAGTGGAAGTAACTTCGGTAGTAACATCGAGTCCAACTCAGCAATTTTGCTTATGTGGCAATGAGTTAATGAGGAGAGATGTAGTACTAGTAACTTAGCTAGTTACTGTAACATCACATGTCCCAATGCAATATGAGTCTATAACGTAATAAATGAAGTTTTGCATGTTACCATACTTATGTTACTACCCACTATTGACGTAGTAACATAGTCTAGGGAAATGTGTATGTTACTACTCTATGTTACTACTCATTGTGGCTAGTC
DTH_141	TIR/PIF-Harbinger	7	new	GGGCATCTCCAATGGTTGTAAGATAGTTGTTGGTAAACTTTGCCACATAGGATTTTTAATGATGTGTCATACAATAAATGAGGGAAGAGAGGAAGGTTGTATGTACATGAACCAACACCCCTTGCACAAGCTCCAATGTAGAATGAGAGAGCATCTTATTTATTATTTCACATCCTATTGGGCAAACTAGATACAACCCATTGGAGTTGTTGTATGTTAAGGTGTTTGTTGATGACATGGCATATTTTACCAACAAGCTAACATACAAACTGTTGAAGATGCCC
DTH_143	TIR/PIF-Harbinger	29	known	GACTAGCCACAATGGGTAGTAACATAGACTAGTAACATGCCCATGTTACTAGTCTATGTTACTACCTCTATAGTGGGGAGTAACATATGTGTGGTAACATGCAACACTTCATTTATTAGGCTATAGACACATCTTGCCTTGATATGTGTGATGTTACTCATACTGGTAGTAACTAGCTATGTTACCACTTTTATCTCTTTCTTCATTTATTGCATGCCACATCATCTATTTAACCTAGATATGTGTGATGTTACTACCTATGTTACTCCCACTGTGGGTAGTC
DTH_144	TIR/PIF-Harbinger	6	new	GACTAGTCACAATGGGTAGTAACTTAGAGTACTACCTCTATAGTGGGGAGTATGTGTGGTGTCATGCAACACTTCATTTATTAGGTTGTAGACTCATCTTGTCTTGGTATGTGTGATGCTACAGTAACTAGCCATGTTACCACATGCTTCTCTTTTCTCATTAATTACTCGCCACATCATCTGTTTTGCGTTGAGATGTGTGATGTTACCATCTATGTTACTCCCACTGTGGATAGTC
DTH_145	TIR/PIF-Harbinger	3	new	GGCTAGTCATAGTGGGTAGTAACTTAGACTAATAACATGCATATGTTACTAGTCTATGTTACTATCGTCATAGTGGGTAGTAACATAAGTGTAGTGTCATGCAAGTCTTCATTTATTATGTTGTAGACTCATTTTGCATTGGGGTGCGTTATGTTACGGTAACATATTATGTTACCACAAGCACCTCTCTCCTCATTAACTCCATGCCACATAAGCATATATGTCTTGGGGTGCGTTATGTCACTACCTAAGTTACTCCCACTATGGCTAGCC
DTH_146	TIR/PIF-Harbinger	10	known	GGCCTCCTTTGGTTTAGAGGAATCATGTAGGAATTTCATAGGATAGGATTTCTAAAGGAAAAATTTCTATAGAGCCCTTTGGTTTATAGGAATGGAATCATATTCCTATGGAGGAATTCTTCCTATCCTCCACATTTCATAGGAAAATAAACATTAGCCTAGACTCAATGGAAAAAATCCTATGATATGAATCAAAGGGCATCTCCTTTCCTATTCCTACTCATAGGATTTAAGATACATGTCATCTCATTTCCTATGACTTTCCTATTGCTACGATTTTCCTACCCTATGAACCAAATGAGGCC
DTH_147	TIR/PIF-Harbinger	11	known	GACTAGTCACAATGGGAGTAACTTGACTAGTAACATCACACATTTCAATACAAGATTGCTTATGTGGCAGCTAATTAATGAGGAGAAAGGGGTTTGTAGTAACTTAGCTAGTTACTGTAACATCACACATTTCAAGACATAATGAGTCTATAGCCTAATAAATGAACTCTTTCATGATACCACTCATATGTTACTACCCACTATGAAGGTTGTAACATAGACTAGTAGCATCGGCAAGTTACTACTCTATGTTACTCCCCACTGTGAGCAGTC
DTH_148	TIR/PIF-Harbinger	3	new	GGCTGGTCGTAATGGTAGTATCATAGCTAGTATCATGCATGCAAACTAGGCAATTTTGATGAGGTGTCATAGAATTAAATGAAAAAAAAAGAGGAGTGGGTATCATAATAAATGCTATGCTACTATGTGTCATGCATGACAATAAATAGAGTACTACGTGATACTAATATATGATACTATGCATTAGGGAGATAGTATCATACACTAGTATCATATGCATGATACTAGTATATGATACTCCCCATTACAACCAGCC
DTH_152	TIR/PIF-Harbinger	11	known	GGGGCTGTTTGGTTTGTGACTAACTTTGCCAAAGGTTGCCACACCTAAGGTTAGGCAAGTTTGACTAACTTAGGTGAGTGTTTGGTTCAAGTCACACCTTAGGCAAGCCACACTTGAGCCCCACATGGCATACACACAAAAAGTGTGGCAAGATTCCCTTAGGCTTGCCAACTTGTGGCTCTCATTTTGATGAACTAAGCTTAGGCAAGGTTGGCAAAAATGCGTGGCAAAGTATGGAAATGCTAGGCCTAGAACCAAACAGCCCC
DTH_153	TIR/PIF-Harbinger	2	new	GAGCAACTCTAGCAGACCCCGCATCCCGCCCAGACCCGTAAAATAACCGCCAAAATGCGGGTCGGGGCGGGAAAACCAACCCGAGCAGACCCCGCATCCCGTCCCGGCGTGCAAAAAAATTTAGGGGGCGCGGCAAAATCCCGATCCCAACCGGGGAAAACGCTGGTTTCTCCCTCGTGGCTGCGGTGCCCTGCATATAAGCGGAAGCGGTTGGTAGGGGGGGACATTTCATCCCGCGCTTTCTCCCACCAACCACTTCTCCTCTCCCCCCTCACGCCGCCGCCGGCCGCCGCCCAAGATTCCGGTGACAGCAGCCGGAAGGAGCACGCCGGAAGGCCGCCACGTGCACGAGGCCTCCCCTCCCTTTCCCCCTGCGTCGGCGGGCCGCCGGATTTGCAA…
DTH_154	TIR/PIF-Harbinger	2	known	GACTAGCCACAGTGGGAGTAATTTCGGTAGTAACATCGAGTCCAACTCAGCAATTTTGCTTATGTGGCAATGAGTTAATGAGGAGAGATGTAGTACTAGTAACTTAGCTAGTTACTGTAACATCACATGTCCCAGTCTATAACGTAATAAATGAAGCTTTGCATGTTACCACACTTATGTTACTACCCACTATTGAGGTAGTAACATAGTCTAGAGAAATGTGTATGTTACTAGTGTATGTTACTACCCATTGTGGCTAGTC
DTH_155	TIR/PIF-Harbinger	3	known	GGGCCTCTTTGATTCATAGGATTGCAAAAACACAGGAATAGGAAAAACATAGGATTGGAATGGCATGTCCGTTGGATCCCTATAGGATTTGAGTTTGTTTGATTGTGTCACGGGGAAAACAAAGGATTTCTTCCAGGAGGTTGAAATGGATGTTAGAATTTCTGTGATATGTAGTACAAATAAATACTTAGGAAAAAATCCTATAGGATTCAATCCTATGAATCAAACGACCAACATGGGGAAAATCCTAAGGATTCTAATCCTTTAAAGATCCTATGAAAATCCTTTGAATCAAAGAGACCC
DTH_157	TIR/PIF-Harbinger	7	new	GACTATTCACAATGGGGAGTAACTTAGAGTAGTAACATGCATATGTTACTAGTCTATGTTACTACCTCCACAGTGGGTAGTAACATATGTGTTGCGTCATGCATCACTTTATTTATTAGGTTGTAGACTCATCTTTTCTTGATATGTGTGATGTTACAGTAACTAGCTATGTTACCACATGCCTCTCTTTCTTCATTAATTACATGCCACGTCATCTATTTTGCTTAGATAAGTGTGATGTTACCACCTATGTTACTCCCACTGTGGGTAGTC
DTH_161	TIR/PIF-Harbinger	2	known	GGGCATGTACAATGGTTGATAAGGCAGTCTTACCTTAAGTCTTGCATGTGATTTAGAGATGACAAAAAAATTGTCTACAATGAATTATCTGCCTTATTTTCAATAACTAGCAATTCCTAAAAATATGGTGAGACATATTATGCTAAGAGATCACCTCTTGTCTTCTTTTAAATAAGAGAAGACAAGCCTTTTCTTATGAGTTCTCTCTCCTCCACCTCATCATCTATCCTACGTGGCACTTCTAAGATAGCACCATTGTACATGCCC
DTH_163	TIR/PIF-Harbinger	3	known	GGGGCTGTTTGGTTCTAGGACTAGTATTGCCACACTTTGCCACACATTTTTGCCAAACTTGCCTAAGGTTAGTATATCAAAATGAGAGCCACAAGTTGGCAAGCCTAAGGGAATCTTGCCACACTTTTTGTGTCTATGCCATGTGGGGCCCAAGTGTGACTTGCCTAAGGTATGGCTTGAACCAAACACTTACCTAAGTTGGTCAAACTTGCCTAACCTTAGGTGTGGCAATCTTTGGCAAAGTTAGTTACAAACCAAACAGCCCC
DTH_164	TIR/PIF-Harbinger	2	known	GGGCCTCTTTGATTCATAGGATTGCAAAAACATAGGAATAGGGAAAGCGTAGGATTGGAATGGCATGTCCATTATCCCTATGGGATTTGAGTTTGTTTGATTGTGCCACGAGAAAAACAAAGGATTTCTTCCAAGAGGTTGGAGTGGATGTTAAAATTCCTGTGAAATGTAGTACAAATGAATCCTTGGGAAAAATCCTACAGGATTCAATCCTACGAATCAAACGATCAACGTAGGAAAAATTCCTAAGGATTCTAATCCTTCAAAGATCCTATGAAAACCCTTTGAATCAAAGAGACCC
DTH_165	TIR/PIF-Harbinger	2	new	GAGCATCTCTAGCGGACCACGCATTCCGCCGGCCCACAAAACGCCTTTGGAGTTCGCAAAAAAACGGCTTTTCCAGCCAGCACGGGCGGCCGCAGATGCAGACCCTGCATAATGGACCCGTAAAAAAGAATATTCGCGTATATTCTTTCCCGTGTCTTCTTCTTCCTCTCGCCAGTGTTCATAGTCGGCTCCCGTCGTCCATGACAGTCGCCAAATCGATCCAGGAGCCAGCTCCTCCATTGCCGGATGGATCCGGGAGCTAGCTAGCTATTCCATGTCCGGCTAGATCGAGGAGCTTGCTAGCTAGCTAGCTAGCTCGTTCGTGGCCGGATGGATCGAGGACCTTGCTAGCTAGCTAGCTAGCTCGTTTGTGGCATGATGGATCAGGAGCTTGCTAGC…
DTH_168	TIR/PIF-Harbinger	8	new	GGGCCAGTTCTTTTAGGCAATTCTCCCAGAATTGACCCCCTCCCCAGCTTCTCCCAGAATTGCCACTTGAAATGTTTTTACAATTCCTAGCTAATTAGACCTTAACTAGATAGGAATTGTAAAAAAAAGATGGAGTGGCAATTCTGGAAGAAGCTGGGGAGGGGGTCAATTCTGGGAGAATTGCCCAAAAGAACTGGCCC
DTH_172	TIR/PIF-Harbinger	2	known	GACTAGCCACAGTGGGAGTAACTTTAGTAGTAACATCGAGTCCACCTCAACAAATTTGCTTATGTGGCAATGAGTTAATGAGGAGAGAGGTAGTTTGAGTAACTTAGCTAGTTACTATCACATGCACCAATGCAATATGAGTCTATAACCTAATAAATGAAGATTTGCCTGACACCACCTTAGTATGTTACTACCCACTATGAAGATAGTAACATAGTCTAGGGATATGTCTATGTTACCAGTGTATGTTACTCTCCATTGTGGCTAGTC
DTH_173	TIR/PIF-Harbinger	2	new	GGCATCCTTAGGTTTGTAGGAATTTTGTAGGAACTCTATAGGATAGGATTTGCAAAGGAAAAATTCCTTTGAAACCCTTTGGTTTATAGGAATGGATTCCTATTCCTACGTAGGATAGGAATTAATCCTTCACATTTTGGAGGAAAAAACATTACCCTAGACTCAATGAAAAAATTCCTATCCTATGCACCAAATGGCATCTCTTTCTTTATAACAATTGAGATGCATGTCATCTCACTACCTATGATTTTCCTATTCCTATAAAATTCCTATCCTATGAACCAAAGGAGGCC
DTH_175	TIR/PIF-Harbinger	3	new	GACTACCCATAATGGAGTAACATAGGTAGTAACATCACACATATCTAGGTTAAATAGATGATGTGGCATGCAATAAATGAAGAAAGAGATGAAAGTGGTAACATAGCTAGTTACTACTACTATGAGTAACATCACACATATGTTACTCCCCACTATAGCCTAATAAATGAAGTGCTTCATGTTACTACACATATGTTACTCCCCACTATAGAGATAGTAACATAGACTAGTAACATGGGCATGTTACTAGTCTATGTTACTACCCATTGTGGCTAGTC
DTH_177	TIR/PIF-Harbinger	6	new	GAGCAACTCCAATGGGGCGACCCAAACAGACGGCGCATTTGTCCGTTTTTTGTCCGTTTGGGTCGGCCGCCCGCCCGGCGTCTGCCCAGTTTTGTATTTGGATCGGCGGTGCGCCCAACGCGCCGACCCATTTCATGTCCGCATTCAACTTTTAAATAAAAAAGGCCCGCGGCCGATCATGCTAGCGGCCATGTCTCATGCCGGCACCATGCCAGCACCGGCATACAATGCCGGCTTCAGAAAATACCATAGTTCATGCTGGCGCACTCGCCAGCCGGCCGGCACACATGCCAGCACACAAAAAAGGGTGGGACTTGAGTTCGACCACGCCATCGCGGCTCCCGTGGTCATGCCGGCACACCTGCCGGCATACAAAAAAGATGGCCCTCGACGCCATAG…
DTH_178	TIR/PIF-Harbinger	8	new	GGCCCAGTTCTTTTGCCAGAATCTGGGGATTCTCCCAGAATCCGACCCATACCCAGCTTCTCCCAGAATCTTTGGACCTCATTTATTTTACAATCCTATCTAGTTAGGGTCTAATTAGATAGGATTGTAAAACAAATGGGGCTCAAAGATTCTGGGAGAAGCTGGGTAGGGGTCGGATTCTGGGAGAATCCCCAGATTCTGGCAAAAGAACTGGGCC
DTH_179	TIR/PIF-Harbinger	2	known	GGGCATGTACAATGGTTGATAAGATAGTCTTATCTTAAGTCTTCCATGTAATTTAGAGATGATAAAAAAATTGTCTACAATGGTCATCTCTTAGCCTTATCTTCAATAACTAGTCATTCCTAAAAATATGGTGAGACATATTGTGCTAAGAGAGCATCTCTTGTCTTCTCTTAAATAAGAGAAGACAAGCCTTTTCTTATGAGTTCTCTCTCATCCACCTCATCATTTATCCTGCGTGGCACTCCTAAGATAGCACCATTGTACATGCCC
DTH_180	TIR/PIF-Harbinger	2	known	GACTACCCACAGTGGGAGTAACATAGGTAGTAACATCACACATATCTAGGTTAAATTAATGATGTGGCATGCAATAATTGAAGAAAGAGATGAAAGTGGTAACATAGCTAGTTACTACTAGTATGAGTAACATCACACGTGTCAAGGCAAGATGTGTCTATAGCCTAATAAATGAAGTGTTGCATGTTACCACACATATGTTACTTCCCACTATAGAGGTAGTAACATAGACTAGTAACATGGGCATGTTACTAGTCTATGTTACTATCCATTATGGCTAGTC
DTH_185	TIR/PIF-Harbinger	2	new	GGGCATCTCCAACAGTTGTAAGATAGGTGTTGATAAATTTGCCACCTATGACATAGTGATGATGTGGCATGTAATAAATGTGGAGAGAGAGAGAGAGCAAAGTTGTATGTAGATTAACCAACAACCTTTGCACAAGCTCCAAGGTAAAATAGAGAGCAATCACATTTATTTTCTCACCATCTATTGGATAACTTAGATACAATCTATTGGAGTAGTTGTATGATATCTTGTTGGTTGATGACATGGATATTTTACCAACAAGACTAACATACAACCTGTTGGTGATGCCC
DTH_186	TIR/PIF-Harbinger	2	new	GGCCCTGTTTGGATACTCTAACTCGGTTAGAGGTTAGAGTTAGATTCTAACCCTGAACTAACTCTGAACTAACTCTAACCAAAGAGATGTTTGGATGACAGGGTTAGATTAACAATAAATGCTCTTTCTCAATCATTTGACTACTCTAGGCGAGCCCTGACTGAGAGCTGTGCTGGCGGCAGACGGGGACGCGCCCGGCAAGGAGCCGCGCTGGCTTATCGCGCAGCCCGCCGGCCGAATCCGCGTCCCGACGCAAGGAGCCGCGTTGGCCGAGGCCGACGGGGACGGGCCGCGCAAGGAGCCACGACTGCTTACCGGCGGGCGGACGGGCCACGGGGAGACGAGGGGGTTGGAACGGGAGGATAGGGCGGGGCTGCTTATCGGCGCGGACGGGAGTGC…
DTH_187	TIR/PIF-Harbinger	3	new	GGCTAGCCATAGTGGGAGTAACTTAGCTAGTAACATAACACATCCCAAGACAAATGTGCTTATGTGGTAAAGAGTTAATGAGGAGAGACATGTTTGTGGTAACATAATATGTTACTGTAACATAACACACCCCAATGCAAAATGTGTCTACAACCTAATAAATGAAGGATTGCATGACACTAAACTTATGTTACTACCCACTATGAAGGTAGTAACAAAGAATAGTAACATATGCATGTTACCACTCTAAGTTACTTCCCACTATGACTAGCC
DTH_189	TIR/PIF-Harbinger	2	new	GACTAGTCACAATGGGTAGTAACTTAGAGTACTACCTATAGCGGGGAGTATGTGTGGTGTAATGCAACACTTCATTTATTAGGTTGTAGACTCATCTTGTCTTGGTATGTGTGATGTTACAGTAACTAGCTATGTTACCACATGCTTCTCTTTTGTTATTAATTACTCGCCACATCATCTGTTTTGCCTTGAGATGTGTGATGTTACCATCTATGTTACTCCCACTGTGGGTATTC
DTH_190	TIR/PIF-Harbinger	2	new	GAGCAACTCTAGCAGACCCCGCATTTTGCCGACCTGTAAACTGTGTTTGCAGGTCACACGGGGCCGGTTATGCAGGCCGAAATTTGCGGCGGCAGACTAGAAACCGCAAACAAACCCCTAATTTTTAAAAAAAGTTGTTTCGCACGAGAAATTTAAGCAGCAGCTCGCCGGAGCTCACTCGCATAGATGGTTCTTCTTCGCATAATAAGTTCATACACGCCATATACATACATAAAGATCAGAGATGCTAGACAGGGCCTACGCTACCGCACCACTACAACAAAATTGAGCTCACCGGAGCTCCTGCGGTAGCTGCCCACCGGCGGCGATCAATCGAAGTCGGAGTCGACCTCGATGTAGAGCTTCGCCTGCTCCGCCTTCATCACGCGCAGGTCAGCC…
DTH_192	TIR/PIF-Harbinger	2	new	GAGCATCTACAACCGGGCTTTGCAAATCCGGCCCCTCAAACGTCCGCGGACGCGATCGGGCGTGTCCGCAGACAGTGACCGGTCACGCCTTAAATTAGCCATTTTGCATCCGTCTCTCTTATATTTCATCCCCTAGATCCACACAAAGCATGCAAAAGAAATCTTACGTACTACCCTAGCTACTCTTGAGATGTCCACGACGACGGTGCTGGATGCCGGTTGGACGGGCGGGTAGGAGGGCTCCGGCTCATCCTCCTCCTGCTCGACCTCATCCATGTAGGCGAGCATCTCCGCCTCCTTCGCGGCTTGCTGCACCTCCATCTCCTGCCGACGACGGCGTCTGGCCTTCGCAGCCGACTCCGACCGGAGGGAATCGAGGATGGCATGTTGCTCCGCCCG…
DTH_193	TIR/PIF-Harbinger	3	new	GAGCCTGTTTGGGACTGCTCTGCTTCTTAAAATTCAGCTACGCTTCAGAAAACATTAGCCAAACAGGGTAGCTCCACGATATGCCGCTCACAAAAAAACTAGAATCTGGGGTACAACTCCCAGTTTTTTATGAAGCTCTTGAGGGGGTGCTTCAAAAAACTCTAGAAGCTGGAGTTGGGGGGAAATTACCCACCACTGCCACCAGTAAGTGGATACCCCTTCGTTTCTCCCCTCTCATCCAATCAAATATTTCCTTTTCACCAAATTTTCCATTCTTGAAGCTGGAGCTACATGGAAGCCAAACATTCTCTTTGGTATGCATAACTTCTGTATGAAACTGCTCTAAAGTGAATTTGATGGAGTGAAACTGATTTTAGTGAAGCGGAGCAGTCCCAAACA…
DTH_194	TIR/PIF-Harbinger	2	known	GGCCTCCTTTGGTTTGGAGGAATTTTGTAAGAATTTCATAGGATAGGATTTCTATAGGAAAAATTCCTTTAGTGCCCTTTGGTTTGTAGGAATAGAATCCTATTCTTATGGAGGAATTCTTCCTATCCTCCACATTTCATAGGAAAATAAACATTAGCCTAGACTCAATGGAAAAAATCTTATGATGAGAATCAAAGGACATCTCCTTTCCTATTCCTACTCATAGGATTTAAGATGCATGTCATCTCATTTTCTATGACTTCCCTATTCCTATGACTTTCCTACCCTATGAACCAAAGGAGGCC
DTH_196	TIR/PIF-Harbinger	5	known	GACTAGCCACAGTGGGAGTAACTTCAGCAGTAACATCGAGTCCAACTCAGCAAATTTGCTTATGTGGCAATGAGTTAATGAGGAAAGAGGTAGTTTGAGTAACTTAGCTAGTTACTGTAACATCACATGTCCCAATACAATATGAGTCTATAACCTAATAAATGAAGCTTTGCATGTTACCACACTTATGTTACTACCCATTATGAAGATAGTAACATAATCTAGGGATATATGTATGTTACTAGCGTATGTTACTCTCCACTGTGGCTAGTC
DTH_198	TIR/PIF-Harbinger	2	new	GAGCATCTCTAGCAGACCCCGCATCCCGCCGGCCCGCAAAACGTGTTCGCAGTTCGCGAAAAAACGGCTTTGCGGGCCGGCGCGGACGGCCGCAGATGCAGACCCCGCATAACGGACCCGTAAAAAAGAATATTCGCGTATATTCTTTTCCGTGTCTTCTTTTTCCTCTCGCCCGTGTTCACAGTCAGCTCCGTCGTTCACCGTAGTCGCCGAATCGATTCAGGAGCCAGCTCCTCCGTTGCCGGATGGATCGGCCGGCTGGATCGAGGAGCTAGCTAGCTAGCTCGTTCGTGGCCGGATGAATCCAGGAGCTTGCTAGCTAGCTAGCTCATTCGTGGCCGGGTAGCTGTTCGAGTCCCGCCGCTGCTCCTGTGATCTACTCCGCAAGCCGACGCCGCA…
DTH_200	TIR/PIF-Harbinger	2	known	GGGCATGTACAATGGTTGATAAGATAGTCCTATCTTAAGTATTGCATGTAATTTAGAGATGACAAAAAAAGATGTCTACAATGGGTCATTTCTTAGTCTTATCTTCAATAACTAGCTATTCCTAAAAACGTGGTGAGACATATTGTGCTAAGAGATCATCTCTTGTCTTCTCTTAAATAAGAGAAGACAAGCCTTTTCTTACGAACTCTCTCTCCTCCACCTCATCATTTATCCTAAGTGTCACTCCTAAGATAGCACCATTGTACATGCCC
DTH_202	TIR/PIF-Harbinger	2	new	GACTATCCACAGTGAGAGTAACATAGGTAGTAACATCACACATATCTAGATAAAATAGATGATGTGGCAAGCAATAAATGTAGAAATGGAGAAAAGTGGTAACATAACTAGTTACTAGTAGTATGAGTAACATCACACATATCAAGGCAAAATGAGTCTATAGCCTAATAAATGAAGTGTTGCATGTTACCACACATATGTTACTCCCGACTATAGAGGTAGTAACATAGACTAGTAACATGCATGTTACTAGTCTATGTTACTACCCATTGTGGCTAGTC
DTH_203	TIR/PIF-Harbinger	4	known	GACTAGCCACAATGGGAGTAACTTCAGTAGTAACATCGAGTCCAACTCAGCAAATTTGCTTATGTGGCATGAGTTAACGAGGAGAGAAGTAATTTGAGTAACTTAGCTAGTTACCGTAACATCACATGTCCCAATGCAATATGAGTCTATAACCTAATAAATGATGCTTTGCATGACACCACACTTATGTTACTACTCTTCATGAAGGTAGTAACAATGTCTAGGGATATGTGTATGTTACTAGTGTATGTTACTCTTCATTGTGGCTAGTC
DTH_208	TIR/PIF-Harbinger	2	known	GGCCCTGTTTGGTTCATAAGTCCTGTGACTTTTTTTAGTCCCAACTTATAAGTCCCAAGTCCCTAAAAAGTCCCCACCTATTTGGTTCCTGGGACTTAACATGGACCAAAAGACCATATTACAACTATAAGTCCCTATAAGTCCCTCCTTGAGAGTCTTATTTCATAAGTCCCAAATGCCCACTTTAAGTCCCTATAAGTCCCTCCTGTTTGGTTTAGATGGGACTTAAAGGGACTTTTTTAAGTCCCTACACCAATAAGTCCCTGTAACCAAACACCTTC
DTH_217	TIR/PIF-Harbinger	2	known	GGGCATGTATAATGGTTGATAAGATAGTCTTGTCTTAAGTCTTGCATGTAATTTAGAGATGACAAAAAAACATGTGTACAATGGTCATCTCTTACCTTTATCTTCAATAACTAGCTATTCCTAGAAATATGGTGAGACATATTGTGCTAAGAGATCATCTCTTGTCTTCTCTTAAATAAGATAAGACAAGCCTTTTCTTATGATTTATCTCTTCTCCACCTCATCATTTATCCTATGTGGCATTCCTAAGAGAGAACCATTGTACATGCCC
DTH_220	TIR/PIF-Harbinger	17	known	GACTAGCCACAATGGGTAATAACATAGAGTAGTAACATCGACATGTTACTAGTCTATGTTACTACCTCTATAGTGGGGAGTAACATATGTGTGGTAACATGGAACACTTCATTTATTAGGCTATAGACACATCTTGCCTTGATATGTGTGATGTTACTACTACTACTAGTAACTAGCTATGTTACCACTTTCCACTCTTTCTTCATTTATTATTTGCCACATCATCTATTTTATCTAGATATGTGTGATGTTACCACCTATGTTACTCCCATTGTGAGTAGTC
DTH_224	TIR/PIF-Harbinger	8	new	GACTAGTCACAATGGGTAGTAACTTAGACTAGTAACATGCATATGTTACTAGTCTATGTTACTACCTCTACAGTGGGGAGTAACATATGTGTGGTGTCATGCAACACTTCATTTATTAGGTTGTAGACTCATCTTGTCTTGGTATGTGTGATGTTACAGTAACAATCTATGTTACCACATGCCTCTCTTTCCTCATTAATTACTCGCCACATCATTTGTTTTGTCTAGAGATGTGTGATGTTACCACCTATGTTACTCCCACTGTGGGTAGTC
DTH_225	TIR/PIF-Harbinger	9	known	GACTAGCCACAATGGGTAGTAAGATAGACTAGTAACATGGTGCATGTTACTAGTCTATGTTACTACCTCTATAGTGGGGAGTAACATATGTGTGGTAACATGTAACACTTTATTTATTAGGCTATAGACACATCTTGCCTTGATATGTATGATGTTACTCATACTACTAGTAACTAGTTATGTTACCACTCCCCTCTCTTTCTTCATTTATTGCTTGCCACATCATCTACTTTATCTAGATATGTGTGATGTTACTACCTATGTTACTCCCACTATGGGTAGTC
DTH_226	TIR/PIF-Harbinger	5	new	GAGCAACTCCAACGGGCCGACCCAAACGGACGGCGATTTCGTCCGCTTTTTGTCCGTTTGGGTCGGCCGCCCGCGCGGCGTCCGCCCTGTTTTTCATACGGGACGGCAGCGCGCCCAACGCGCCGACCCATATGTGCAGGCGTGGCCGGCTGGCCGCCCAATTTTGCATTGCATTCAACATATTGTGAAATGAAAATTTAGCAAACAAAATAGTCCGCCCAAATAAATAGTATAGTTTACAGGCCAAATAAAAATAAAAATGTTTCACATAGTTTTGCAAACGAATAAAAGAAGATACATCTATTGGTTGCCAACATGAGTCCACATATGCTCAACCAAATCATTTTGTAGTTGCACGTGAGTTTCCCAATCACGCATGTCTTCATAAAACTGAGTGAA…
DTH_227	TIR/PIF-Harbinger	2	new	GGGCCAGTTTTTTTGGGCAATTCTTCGAGAATTGACCCCCTCCTCAGCTTCTCCCAGAATTGCCACTTCATCTTTTTTTATAATTCCTAGCTAGTTAAGATCTAATTAGCTAGGATTTGTAAGAAAATATAGAGTGGCAATCCTGAGAGAAGCTGGGGAGGGGGTCAATTCTCGAAGAATTGTCCAAAAGAACTGGCCC
DTH_228	TIR/PIF-Harbinger	2	known	GACTAGCCACAATGGGTAGTAACATAGACTAGTAACATGCCGATGTTACTAGTCTATGTCACTACCTCTATAGTGGAGAGTAACATATGTGTGGTAACATGCAACACTTCATTTATTAGGCTATAGACACGTCTTACCTTGATATGTGTGATGTTACTCATACTACTAGTAACTAGCTATGTTACTACTTTCTCTCTTTCTTCATTTATTGCTTGCCACATCAACTATTTTATCTAGATATGTGTAATGTTACTATCTATGTTACTCCTACTGTGGGTAGTC
DTH_229	TIR/PIF-Harbinger	7	known	GGCCTCCTTTGGTTTAGAGGAATCTTGTAGGAATTTCATAGGATAGGATTTCTATAGGAAAAATTTCTGTAGAGCCCTTTGGTTTATAGGAATTGAATCATATTCCTATGGAGGAATTCTTCCTATCCTCCACATTTCAAAGGAAAATAAACATTAGCCTAGACTCAATGGAAAAAATCCTATGATGTGAATCAAAGGGCATCTCCTTCCCTATTCCTACTCATAGGATTTAAGATACATGTCATCTCATTTCCTATGACTTTCCTATTGCTACGATTTTCGTACGCTATGAACCAAATGAGGCC
DTH_231	TIR/PIF-Harbinger	2	known	GGCTGGTCACAGTGGGGAGTAACTTATACTAGTGTCATGCATCTGGCACTAGTCTAAGTTACTACCTCCATAATGTAAAGTAACATAATAATAGTTTTATATATGGGTTCATTTATTAACTCGTAGTTTCATCATTTCTCGGGAAGCGCTATGTTACAGTAACATATTATTAGTATGTTACTCTAAACACATCTCTCCTCATTAACTATATGCCACATAAGTAAAATTTTCTTGGAGTGTGCTATGTTACTATCTAAGTTACTCCCACTATGACTAGCC
DTH_232	TIR/PIF-Harbinger	2	new	GAGCAACTCCAACGGGGCGACCCAAATGGACGCGCGCTTTGTCCGCTTTTTGTCCATTTGGGTCGGCCAGGCGGACGTGCGCGTCCGCATTTTAAAATGGATCGGCTTGACCGCCCAACAGGAGACCGACCCAAATATGCCGGCGTGAAAAAAAAACAAGTTGCATGAAATAAACATAATAAACGTAATTAAACGTAAAAGTGGCTGGTCAAACGCCGGCCAAAGTCCACCTAAATATAATAAACATTAAATAGAACATAAATAAAAGTCTGCGCCCGCCTGCTGCTGTCTCGCACGCTGCCCTAGACGTCGTCGGCCTTGCTCTTGCCCTTGCTGTCGACGCCGCCGTCGTTGGTGAGGTCGATCAAGACCGGAGCAGGGCCAGCCCACCCGAGCGCC…
DTH_237	TIR/PIF-Harbinger	2	new	GACTAGTCACAGTGGGGAGTAACTTAGAGTAGTAGCATGCATATGTTACTAGTCTATATTACTACCTCCACAGTGGGTAGTAACATATGTGTTGTGTCATGCATGACTTCATTTATTACGTTGTAGACTCATATTTTCTTGATATGTGTGATGTTACAGTAACTAGCTATGTTACCACATGCCCCTCTTTCTTCATTAATTACATGACACACCATCTATTTTGCCTAGATAAATGTGATGTTACCACCTATGTTACTCCCACCGTGGGTAGTC
DTH_242	TIR/PIF-Harbinger	2	known	GGTTAGTCATAGTGGGAGTAACTTAACTAGTAACACAACGCACTTCGAGAAAATTCTGCTTATGTGGCAAGTAATTAATAAGAGGTGGTAACATAATATGTTACTGTAACATAGAGCTTTCCAAGATAAGATGAGTCCACGAGCTAATAAATGAAGCCACCTATGATACTACTATTATGTTACTTTGCATTATGAAGGTAATAACTTAGACTAGTGTCATATGCATAACACTAGTCTAAGTTACCCCCCATTATGACCAGCC
DTH_248	TIR/PIF-Harbinger	2	known	GGGCATGTACAATGGTTGATAAGATAGTCTTATCTTAAGTCTTGCACGTAATTTAAAGATGACAAAAAACATGTCTACAATGGGTCATCTCTTAGCCTTATCTTCAATAACTAGCTATTCCTAAAAACATGGTGAGACATATTGTGCTAAGAGATCATCTCTTATTTAAGAGAAGACAAGCCTTTTCTTATGATTTCTCTCTCCTCCACCTCATCATTTATCCTACGCGGCATTCCTAAGATAGAACCATTGTACATGCCC
DTH_249	TIR/PIF-Harbinger	2	new	GGGCATCTCCAATAGCTGTAAGATAGGTGTTGGTAAATTTGCCACCTAGGACATAGTGATGATGTGGCATGTAATAAATGTGGAGAGAGAGCAAAGTTGTATGTAGAATAACCAACAACCTTTGCACAAGCTTCAAAGTGAAATAGAGCAATCACATTTATTTTCTCATCATCTATTGGATAGCTTAAATACAACCTATCGGAGTAGTTGTATGATAGCTTGTTGGTTGACGACATGGACATTTTACCAGCAAGACTAACATACAATCTATTGGAGATGCCC
DTH_250	TIR/PIF-Harbinger	3	new	GAGCAACTCCAACGGGCCGACCCAAACGGACGGCGCATTTGTCCGTTTGGGTTGGTCGGCCGCCCGGCGTCCGCCCTGTTTTAGATTTGGGTCGGCAGTGCGCCCAACGCGCCGGCCCATTTCATGTTCGCACTCAATTTTTAAAAAAGGCCCGCGGCCATAGATCATGCCAGCGGCCATGTCTCATGCCGGCACCATGCCAGCGCCAGCATACAATGCCGGCTTCAAAAAAGATCACCACACAGTTCATGCTGGCGCACTCGCCAGCGGCCGGCACACATGCCAGCACACAAAAAGGGGTGGGACTTGAGTTCGACCACGCCATCGCGGCCCCGTGGTCATGCCAGCACACCTGCCGGCATACAAAAAAAGGATGGCGCTCGCCGCCACGAGATCACT…
DTH_252	TIR/PIF-Harbinger	2	new	GAGCAACTCCAACGGGTCGACCCAAACGGACGGCGCATTTGTCCGCCTTTTGTCCGTTTGGGTCGGCCGCCCACCCGGCGTCCGCCCAGTTTTGCATTTGGGTCGGTAGTGCGCCCAACGCGCCGACCCATTTCATGTCCGCATTCAACTTTTAAATAAAAAATGCCCGCGGCCGATCATACCAGCGGCCATGTCTCATGCCGACACCATGCCAGCGCCGGCATACAATGCCGGCTTTAGAAAATACCACAGTTCATGCTGGCGCACTCGCCAGCCGGCCGGCACACATGCCAGCACACAAAAAAGGGTGGGACTTGAGTTCGACCACGCCGTCGCGGCTCCCTTGGTCATGCCGGCACACCTGCCGGCATACAAAAAAGATGGCCCTCGTCGTCAAAC…
DTH_254	TIR/PIF-Harbinger	4	known	GACTAGTCACAATGGGTAGTAACATAGAGTAGTAACATTGCCCATGTTACTACTCTATGGTACTACCTCTATAGTGGGGAGTAACATGTGTGTGGTAACATGGAACACTTCATTTATTAGGCTATAGACTCATCTTGCCTTGATATGTGTGATGTTACTCATACTAGTAGTAACTAGCTATGTTACCACATGCCTCTCTTTCTTCATTTATTGCTTGCCACATCATCTATTTTATCTAGATATGTGTGATGTTACTACCTATGTTACTCCCATTGTGGGTAGTC
DTH_255	TIR/PIF-Harbinger	9	new	GGGGGTGTTTGTTTTCAGTGACTTTTTTGTGTAGGGACTAGAAAAAGTCCCTCTTAGAGACTTTTTTACCAAACGGGAGGGACATTTTAGGACTAAACTAGGCATTTTGGACTAAATGAAGAAGACTCTTAAGGAGAGTCTTTTTGGAACTTTTTAGGACTTTTCCAACAATGCCCCTCCATGCACCCATTGGCCCGCCACCCCATGGTGTTGTTTGATTGTTATTTTTCTATATACTAGGGGCAACATGGTCATTTAATAACCTCTAGAAAGGGACTAGGGACGTTTTAGTCTCTGGAAACAAACAGGGAGGGACTTTTTAGGGACTAGGGACTTTTTAGTTGGGACTAGAAAAAGTCTTAGGACTAGAGAACCAAACACCACC
DTH_257	TIR/PIF-Harbinger	2	new	GAGCAACTCTAGCAGACCCCGCAAAACGCGTTTATGGTTTCATGAAGATTGCGTTTGCGGGTCGAAAACATGCGCGGCCAAGCAGAACCCGTATCTAAACCTGCATAATTTGAAAAAACACTTTCGCGGGAGAAATTGCACAAGCATAGTTCATCACATACTACATAGTTCATCACATGATCAACAAACTACAAACATAGTTATACTACATACTACGTTAAACTAGTACTAGGGGGTTGGATCTCACGGCGGCGAGGTCGCGGCAAATGGACGACGCCGTGGAAGAGCCGGACGCTCAATCCTCCTCGCCGGAGCTGCACAGGTCGACGTACTTCGCCGCCTGCTCCGCGCGGATGCGGCGCCACTCGTCAGCCTTCTCGTTGGCGGCGACCGCCTGCC…
DTH_258	TIR/PIF-Harbinger	2	new	GGCCTCCTTTGGTTTGTAGGAATCTTGTAGGAATTTTATAGGATAGGATTTTCAAAGGAAAAATCCCTATGGAGCCCTTTGGTTTGTAGGAATGCATTCCTATTCCTATGTAGGATATGATCCAATCCTTCACATTTCAAAGGAAAAAAACATTAGCCTAGACTCAATGGAAAAAATCCTATCCTATGCATCAAATGACATCTCTTTCTTTATAGGAATTGAGATGCATGTCATCTCACTTCCTATGAAGATCATATTCCTACAATATTCCTATCCTATGAACCAAAGGAGGCC
DTH_262	TIR/PIF-Harbinger	8	new	GGCTAGTCATAGTGGGAGTAACTTAGCTAGTAACATAGCGCACTTCAAGAAATTTTTGCTTATGTGGCAAGTATTTAATGTGAGGTGGTAACATAATATGTTACTGTAACATAGCGCTTCCCAAGACAAGATGAGTCTACAAGCTAATAAATGAAGCCATCTATGACACTACTATCATGTTACTTTGCATTATGAAGGTAGTAACTTAGACTAGTGTCATGCATATGACACTAGTCTAAGTTACTCCCCACTATGACCAGCC
DTH_263	TIR/PIF-Harbinger	3	known	GAGCAACTCTAGCAGACCCCGCAAAAATTCGACCCGCAAAACGCGTTTGCGGTTTCACGAAGATCGCGTATGCGGGTCGAAAACTTGTGCGGCCGATCAGATACCGTATCTAAACCTGCATAATTTGAAAAAACACTTTCGCGGGAGAAATTGCACAAACATAGTTCATCACATCACATACTACAGAGTTCATACATACTACATGATCAACATATTAAGCATAGATCATACTACATGCTACGTTAACTAGTACTAGGGGGTCGGATCTGACGGCGGCGAGGTCGCGGCAAAATGGACGACGCCGTGGAGGCCGAGCGTCTCTCAATCTTCCTCGCCGGAGCTGCACAGGTCGACATACTTCGCCGCCTGCTCCGCGCGGATGCGGCGCCACTCCTCGGC…
DTH_264	TIR/PIF-Harbinger	2	known	GACTAGCCATAGTGGGAGTAACTTCAGCAGTAATATCGACTCCAACTCAGCAAACTTGTTTATGTGGCAATAATTTAATGAGGAGATAGATAGTTTCAGTAACTTAGCTAGTTACTGTAACATCACATGTCCCAGTGCAATATGAGTCTATAACCTAATAAATGAAGCTTTGCATGACACTACACTTATGTTACTACCCACTATGAAGGTAGTAACATAGTCTAGGGATATGTGTATATATGTTACTAGTGTATGTTACTCTCCATTGTGGCTAGTC
DTH_265	TIR/PIF-Harbinger	2	new	GAGCATCTCCAACAGGCACATAAAAATTTCGCGCGCTAAAATAGTTTTAGCGCGCCACTGTAGCACCTTTACCTCGCCGGACCCAACATTGGTTTAGCAGATGCTCAAAAACATGCGCTCAAAAAAACACACAGTGTAAATTGTGAAGCGCGCGCAATCCGGCACCCCAAATTTGCAGCTTCTGATAGCGCCTTTTAGCGCGTGCACTATTTTACAGCTTCTGTTGGAGCTGTCCGGCGCCCAAAAAACACGAATTTTTGTGCGCGGAGCAGTTTTTGTGCGCATGTTGGAGATGCTC
DTH_266	TIR/PIF-Harbinger	4	known	GACTAGCCATAGTGGGAGTAACTTCAGCAGTAACATCAAGTCCAACTAAGCAAATTTGCTTATGTGGCAATGAGTTAATGAGGAGAGAGGTAGTTTGAGTAACTTAGCTAGTTACCGTAACATCACATGTCCCAATGCACTATGAGTCTATAACCTAATAAATAAAGCTTTGCATGACACCACACTTATGTTACTACCCACTCTCAAGGTAGTAACATAGTCTAGGGATATGTGTATGTTACTAGTGTATGTTACTATGCACTGTGGCTAGTC
DTH_267	TIR/PIF-Harbinger	2	known	GGGGTTGTTTGGTTTGTCACTAACTTTGCCAAAGATTTCCACACCTAAAGTTAGGCAAGTTTGACCAACTTAGATGAGTGTTTGGTTCAAGCCACACCTTAGGCAAGCCACACTTGGGCCCCACATGGCATACATACAAAAAGTTTGGCAAGATTCCCTTAGGCTTGCCAACTTGTGGCTTTCATTTTGATGAACTAACCTTAGGCAAGCTTGGCAAAAATGTGTGGCAAAGTGTGGCAATTCTAGGCCTAGAACCAAACAGCCCC
DTH_272	TIR/PIF-Harbinger	4	known	GGCCTCCTTTGGTTTAGAGGAATCTTGTGGGAATTTCATAGGATAGGATTTCTATAGAAAAAATTCCTTTAGAGCCGTTTGGTTTGTAGGAATGGAATCCTATTCCTATGGAGGAATTCTTCCTACCCTTCACATTTCATAGGAAAATAAACATTAGCTTAGACCCAATTGAAAAATACTATGATGTGAATCAAAGGGCATCTCCTTTCCTATTCCTACTCATAGGATTTGAGATACATGTCATCTCATTTCCTATTACTTTCCTATTCCTACGATTTTCCTACCCTATGAACCAAAGGAGGCC
DTH_274	TIR/PIF-Harbinger	8	known	GACTAGCCACAATGGGTAGTAACATAGAGTACTAACATGCTCATGTTACTACTCCATGTTACTACCTCTATAGTGGGGAGTAACATATGTGTGGTAACATGCAACACTTCATTTATTATGCTATAGACTCATCTTATCTTGATATGTGTGATGTTACTCATACTAGTAGTAACTAGCTATGTTACTGCATGCCTCTTTTTCTTCATTTATTGCTTGCCACATCATCTATTTTATCTAGATATATGTGATGTTACTACCTATGTTACTCCCATTGTGGGTAGTC
DTH_275	TIR/PIF-Harbinger	2	known	GGGCCAGTTCTTTTGCTAGCTTTTTTGAGCTTCCAGAATAAGCTACCCCCTACCCAGCTTATTCTAGAAGCCCAACCAAAATTTTATTTTTAGAAGCCTACTAGTCAAGTCTTAACTACTAGGTTTCTCAAAAAATAAATTTGGTTGGGCTTCTAGAATAAGCTGAATAGGGGGCAGCTTTTTGCAGCTTATTCTAGAAGCCATAAAAAGAACTGGCCC
DTH_276	TIR/PIF-Harbinger	4	new	GAGCAACTCTAGCAGACCCCGCATCCCGCCCCGACCCGTAAAATAACCGCCAAAATGCGGGTCGGGGCGGAAAAACCAGCCCGATCAGACCCCGCATCCCGCCCCGGCCCGCAAATTTTTTTAGGGGGGGTGGCAAAATCCCGAGCCCAACCCGGGAAAACGCGGGTTTCCCCCTCGCGGCCGCGATGCCCTGCATATAAGCGGAAGCGGTTGGTGGAGGGTCATTTCATCCCGCGCTTTCTCCCACCAACCACCTCTCCTCTCCCCCTCGCGCCGTCGCCGGCCGCCGCCCAAGATTCCGGCGACCGCAGNGGATTTGCAGATCTGCTACACTTCATCGCGGGCCGCCGGATTTGGCTTTTTCCGGCCGCCGGTTGCTGCCTCAAGCGGTGGAGTGGT…
DTH_277	TIR/PIF-Harbinger	2	known	GGGCCTCTTTGATTCGTAGGATTTTGAAAACGTAGGAATAGGAAAAGTGTAGGGTTAGAGTGGCATGCCCATTTGAATCCTATAGAATTAGCAATGATTGTTTAATGCCACGGGAAAAACAAAGGAATTGTAAAAAGAGGTTGTAGTGGATGCTAAATTTCCTATGAAATGTAGTACAAAAGATTCTATAAAAAAATTCCTATAGAATTCAATCCTATGAATCAAAGGACCAATATAGAAAAAATCCTAAGGATTTCAATCCTTCAGAAATCCTATAAAATTCCTTTGAATCAAAGAAACCC
DTH_278	TIR/PIF-Harbinger	4	new	GGCTGGTCATAGTGGGAGTAACTTAGCAAGTAACATAGCGTATTTCAAGACAAATTTGCTTATGTGGCATATAGCTAATGAGGAGAGAGGTGTTTGGAGTAACATAATATGTTACTGTAACATAACGCAACCCAAAGCAAAATGAGTCTATAACATAATAAATGCAATCATCTATGATACTATCTATATATTACTTTGCACTATGAAGGTAGTAACAAAGACTAGTGTCATATGTATGACACTACTCTAAGTTACTCCCCACTATGACTAGCC
DTH_282	TIR/PIF-Harbinger	2	new	GAGCAACTCCAACGGGTCGACCCAAACGGACGGCGATTTTGTCCGCTTTTTGTCCGTTTGGATCGGCCAGGCGGACACGGACGTCCGCTTCCGCGTTTGGGTCGACGCGTGCGCCCAACGCTGGCCCGACCCATTTTGACGGTGCTAGAAAAAAAAGCATGCATATTTAAAAAAACAACATTAATTAAACATTAAAGACGGCCACGAAGGCCGGCAAGAGTCCACGCGTCCACATTTGCATTTAAGAAAAATAAAAACAACCTAAACTATGAGGCGTCGTCGTCGTCCTCGGGGTCCGTGAGGTCGATGAGCGTTGGCGCCGGACCGGCCCAGGGGAACGCCGTGTTCCAGAGCGCGTTCATGTCGGGCGCAGGGGGCCACCGGCGGCAGCACGTAGTC…
DTH_283	TIR/PIF-Harbinger	3	new	GAGCATCTCCACTAGCCTCCCCAGGATGCCCCCCAGGACACCTTTTTAGGCTCGGTTTTAGGCTCGGACGGCACTTTTCGCCGAAAAACGGCCCAGCCACGCCCCCAACGCCCCCAGGAGGTCAAAATAGCGCCAGCAAACCCATGCGAAACCCGGCGCGCTGGGGGTCTCTTGGGGGCGCCGGCGGAAGTTTCGGCGAATCGTGTCTCACCACATGTCCTTTTTCTTGGCCCACTTAATCATTCTCCTCACAAACTTTTGCTTGGGGTGGGGTGTGACTGGGAAGATGCCCTCTTTATTTCGCCGGATTTCGCCGGATGACCCCCAAGACACCAATTTTTTTGGTTGGGTGATGTTCTTGGGGGTGCCAACGGCTGGAGATGCTC
DTH_284	TIR/PIF-Harbinger	3	new	AGCTGGCCAAATGGGCCGTTTTTTCGGGCCGACCCGTGAGCACGCCGGCACGGCCCGCCTTGGGCCAGGCACGACACGGGCTAAACGGGCCGAGCCCGGCACGCGGCACGCCCTGGGCCGTGTCTGGGCCTGGAGGCTGGGCACGCGGGCCGGCACGGCACGGCCCGATTACATTTTTATTTTTTTATACATCTATATATGGCCCAACATGTAAAAATAGGCTAAAAACGCTCAGTGCGTCAAATAACAGGCTGAAAATATGCGGCCCACCGTGCTAAACAGGCCAACGTGCCGGCCTGTTTACTAACTGGGCCGTGCCTGGGCCTGGGGGCGCAGCACGCGGGCCGGCACGACACGGCCCGTATAGTAATCATGCCTTGGCGGGCCGTGCCGGGCCAG…
DTH_292	TIR/PIF-Harbinger	4	known	GGGCATCTTTGATTCGTAGGATTTTGAAAACGTAGGAATGGGAAAAGTATAGGATTGGAGTGGCATGCCCACTTGAATCCTATAGGATTAACAAGGAGTGTTTGATGGCACATGAAAAACAAAGGAAATATAAAAAGAGGTTGGAGTGGATGTTAGATTTTCTATGAAATGTAGTACAAAAGATTCCATAGGAAAAATTCCTATGGGATTCAATCCTATGAATCAAAGAACCAACATAGGAAAAAATCCTAAGGATTTCAATCCTCCAGAAATCCTATAAAATTCCTTTGAATCAAAGGAGCCC
DTH_293	TIR/PIF-Harbinger	4	known	GGGGTTGTTTGGTTTCTGACTAACTTTGCCAAAGGTTGCCACATCTAAGGTTAGGGAAGTTTGACTAACTTAGGTGAGTGTTTGGTTCAAGCCACACCTTAGGCAAGCCACACTTGAACCCCACATGGCATACATACAAAAAGTGTGCCAAAGATTCCCTTAGGCTTGCCAACTTGTGGCTCTCATTTTGATGAACTAAGCTTAGGCAAGGTTGGAAAAAATGTGTGGCAAAGTGTGGCCATGTTAGGACTAGAACCAGACAGCCCC
DTH_295	TIR/PIF-Harbinger	19	known	GGGGCTGTTTGGTTTGTGACTAACTTTGCCAAAGGTTGCCACACCTAAGGTTAGGCAAGTTTGACTAACTTAGGTGAGTGTTTGGTTCAAGCCATACCTTAGGCAAGCCACACTTGAGCCCCACATGGCATACACACAAAAAGTGTGGCAAGATTCCCTTAGGCTTGCCAACTTGTGGCTCTCATTTTAATGAACTAAGCTTAGGCAAGGTTGGCAAAAATGTGTGGCAAAGTGTGGCAATGCTAGGCCTAGAACCAAATAGCCCC
DTH_300	TIR/PIF-Harbinger	4	known	GGCCAACTCCACTGCGCGACCCCAAACGGATGTCCGTTTTGTCCGGATTTTGTCCGTTTGGGTAGGGCAATGGGGTCGTGTCCTGGGATGCGGTGGCCGTGCGCCCAGCGCGCGGCCGCATCCGTTTGCCCCATCCTGTCCGCGTCTATTGTAGAAAAAGGAGCAACTTTTAAATGCCAAGCCCTAGTTCATCAGGCCAGCGGCCCCAGTTCATCACGCCGGCAACACAGCCAGCGGCCTACACATCCATCGCCAACATCAGCCAGCGGTCGGCAACACAGCCAGCCTCCAAAATGAATAGTTGTCCTCGCCGGCAACACAGCCAGCGGCCGGCAACACAGCCGGCCTCCAAAATGAATGTTTTTTTCGCCGGCACACAGCCAGCGGGCGGGCGGCACC…
DTH_301	TIR/PIF-Harbinger	3	new	GACTACCCAAAATGGGAGTAACATAGGTAGTAACATCACACATATCTAGGTTAAATAGATGATGTGGCATGCAATAAATGAAGAAAGAAATGAAAGTGGTAACATAGCTAGTTACTATTAGTATGAGTAACATCACACATATCAAGGCAAGATGTGTCTATAGTGTAATAAATAAAGTGTTGCATGTTACCACACATATGTTACTCCCCACTATAGAGGTAGTAACATAGACTAGTAACATGGGCATGTTACTAGTCCATGTTACTACCCATTCTGGCTGGTC
DTH_302	TIR/PIF-Harbinger	2	new	GACTACTCATAGTGGGAGTAACATATGTAGTAACATCACATATCTAGATAAAATAGATGATGTGGCAAGCAATAAATGAAGAAAGAGAGGAAAGTGCTAACATAGCTAGTTACTACCTCCGTCTCGGTAACATATGTAGTAACATCACATATCTAGATAAAATAGATGATGTGGCAAGCAATAAATGAAGAAAGAGAGGAAAGTGCTAACATAGCTAGTTACTACCTCCGTCTCGGTGAATAAGTCATTCGCATAGTTCTAGGTCGACGATTTAACTATCTAAATATGTATTATACCTGACAAAAAATATATATTTAAAAAATACATCCGTGTAAAAATCTAGTGATATATTTTTCATGACATATAACACATATTTAATTGCTCAAATCGATGACCTAG…
DTH_303	TIR/PIF-Harbinger	2	new	GGACCTCTTTGATTCGTTGGATTTTGGAAACGTAGGAATAGGAAAAGCATAGGGTTGGAGTGACATGCCCACTTGAATCATATAGGATTAGCAATGAATGTTTAATGCCATAGGAAAAACAAAGGAATTATAAAAAGAGGTTGGAGTGGATGTTAGATTTCCTATGAAATGTAGTACAAAAGATTCCATAGGAAGAATTCCTATGGAATCCAATCCTATAAATCAGAGGACAAACATAGGAAAGAATCCTAAGGATTTCAGTCCTCCAGAAATCCTATAAAATTCTTTTGAATCAAAGGAGCCC
DTH_304	TIR/PIF-Harbinger	2	new	GGCCTTGTTTGGTTCAGCTTTATCGACAGATTCCGCTGTCGCGCAGCAGAATATGAACCAAAGGGCGAACCCAGCAGAATCCGATTCCAGAAATCTGCTGCCAAAATCTGAACCAAAAGCGGAAGCAGCCCAGGACGTGCTTTCCAAAATCTGATTCCGCTGCGGGCCAAAATCTGAAAAAGCTGTATCAACTGGTTTGCCAAATGACCTACATCTTTTTCACATCAGATTTTCCACAGCAGATTTTTCACAGCTGCTTTTAGAAATCCACAGACGAACCAAACAGGGCC
DTH_305	TIR/PIF-Harbinger	2	known	GACTAGCCACAATGGGTAGTAACATAGACTAATAACATGCACATGTTACTGGTCTATGTTACTACCTCTATAGTGGGGAGTAACATATGTGTGGTAACATGCAACACTTCATTTATTAGACTATAGACTCATTTTGCCTTGATATGTGTGATGTTACTCATACTACTAGTAACTAGCTATGTTACCACTTTCCTCCATTTCTTCTTTATTGCTTGCATCTAGATATGTGTGATATTACTACCTATGTTACTCCCACGGTGGGTAGTC
DTH_306	TIR/PIF-Harbinger	2	new	GAGCAACTCCAACAGGCTGACCCAAACGGACGGCGATTTCGTCCGCTTTTTGTCCGTTTGGGTCGGCCAGGCGGACACGGACGTCCGCTTCCGCGTTTGGGTCGGCTCGTGCGCCCAAGGCTGGCCCGACCCATTTTGACGGCGCCGACAAAAAAACTGTGCATGCATATTTAAAATAAAAACAACTTAATTAAACATTAAAGCCAGCCAGGAAGGCTGGCGAGAGTCCACGCGTCCACATTAGCATTAAAAGAAATTAAAAACAACCTAACTACGAGGCGGCGTGCTGCCCAGCGCGCCCTAGGCGTCGTCGTCGTCGTCGTTCTCGGGGTGGGTCAGGTCGATGAGCATCGGCGCAGGGCCGGCCCAGGGGAACGCCGTGTTCCAGGCGGCGGCGAT…
DTH_307	TIR/PIF-Harbinger	2	known	GACTAGTCATAATGGGTAGTAACTTAGACTAGTAACATGCATATCTTCCTAGTCTATGTTACTACCTTCACAATGGGTAGTAACATATGTGTTGTGTCATGCATCACTTCATTTATTACGTTGTAGACTCATCTTTTCTTGATATGTGTGATGTTACAGTAACTAGCTATGTTACCACATGCCTCTTTTTCTTCATTAATTACATGCCACATCATCTATTTTGCCTAGATAAGTGTGATGTTACCACCTATGTTACTCCCACTATGGGTAGTC
DTH_308	TIR/PIF-Harbinger	2	new	GGGCTCATTCGGTTTGAAGGAAATCTAAACGTAGGAATTTGGAGTAGTATAGGAATTTGGTAGGATGGCACTTGCCACTCTAAGGAATTGACTTGCCTCGTTCCTATGCGCAAAATGAGCTTTGAGTGGATGTGTAGTTTCCTCCAAAAGCATAAGAAATGAATAATATTCCTACAAAACTCCTGTACACATTTCCTACAAACCGAATACATATATAGGAAATTTTCCTCTGGAATCCTTGTTCCCATGTTTTTCCTATAAAAATCCTCCAAACCGAATGAGGCC
DTH_309	TIR/PIF-Harbinger	4	known	GGGCATGTACAATGGTTGATAAGATAGTCTTATCTTAAATTTTGCATGTAATTTAGAGATGGCAAAAAAAAATGTCTACAATGGGTTATCTCTTAGCCTTATCTCCAATAACTAGCTATTTCTAAAAATGTGGTGAGATATATTATGCTAAGAGATCATCTCTTGTCTTCTCTTAAATAAGATAAGACAAGTTTTTCTTATGATTTCTCTTTCCTCCACCTCATCATTTATTCTATGTGGCATTGCTAAGATAGAACCATTGTACATGCCC
DTH_311	TIR/PIF-Harbinger	3	known	GGGGCTGTTTGGTTCTAGGCCTAGTATTGCCACACTTTGTCACACATTTTTGCCAAGCTTGCCAAGATTAGTTCATCAAAATGAGAGCCACAAGTTGGCAAGCCTAAGGGAATCTTGCCACACTTTTTATGTGTATGCCATGTGGGACCCAAGTGTGGCTTGCCTAAGGTGTGGCTTGAACCAAACACTCACCTAAGTTGGTCAAACTTGCCTAACCATAGGTGTGGCAATCGTTGGCAAAATTAGTCACAAACCAAACAACCCC
DTH_312	TIR/PIF-Harbinger	5	known	GGCCATCTCCACCGCGCGACCCCAAACGGACGTCCGTTTTGGCCGGATTTTGTCACTTTGGGGCGCCGATGGGTTCGCCCGTGTCCGCCTCTGTCCGTTGAGTCGTGCGTGCGCCCACCGCGCGGCCGCACCCCAAATCACGTCCGCGTTGAACATGATTTAAAAAAACAGAAAAACATAAATAAAATGACTTAAAAAAGTAAATAAGCGTAGTTTAATAAACTTAAAACTTAGTTAGGGGGTCACGGCCACAAAACGACCCACTTTCACGTCGAACTTGACATAATTAATAAACATAAAAAGGAAAATAAAAAAACGTCCGTCGTCAGCGCGCTCCTGCCCGTGCCCGTCGATGCCGTCGCCGTCGTCGTCGTCACTGACGAGGTCCCCGTAGGCCGG…
DTH_313	TIR/PIF-Harbinger	8	known	GGGCCAGTTCTTTTGGTGGCTTCTAGAATAAGCTGCAATAAGCTGCCCCCTACCTAGCTTATTCTAGAAGCCCAACCAAATTTATGTTTTTAGAAGCCTAGTAGTTAAGACTTGACTAATAGGCTTATAAAAAGAAAATTTTGTTTGGGCTTCTAGAATAAGCTGGGTAGGGGGCAGCTTATTCTAGAAGCCCAAAAAAGCTAGCAAAAGAACTGGCCC
DTH_314	TIR/PIF-Harbinger	2	known	GGGGCCGTTTGGTTTTAGGCCTAGCAATGCCACACTTTGCCATACAATGTTGCCAAACTTGCCTAAGGTTAGTTCTTCAAAATGAGAGCCACAAGTTGGCAAGCCTAAGGGAATCTTGCCACACTTTTTGTGTGTATGTCATGTGGGGCCCTAGTGTGGCCTTGAACCAAACACTCACCTAAGTTGGTCAAACTTGACTAACCTTAGGTGTGGCAATCTTTGGCAATCTTAGTCGCAAACCAAATAGCCCC
DTH_315	TIR/PIF-Harbinger	5	known	GACTACCCACATGGGAGTAACATAGATAGTAACATCACACATATCTAGGTTAAATAGATGATGTGGCATGCAATAATTAAAGAAAGAGATGAAAGTGGTAACATAGCTAGTTACTACTAGTATGAGTAACATCACATATATCAAGGCAAGATGTGTCTATAGCCTAATAAATAAAGTGTTGCATGTTACCACACATATATTACTTCCCACTATAGAGGTAGTAACATAGACTAGTAACATGGGCATATTACTAGTCTATGTTACTACCCATTGTGGCTAGTC
DTH_317	TIR/PIF-Harbinger	4	known	GGCCCTGTTTGGTTCATAAGTTCTAGGACTTTTTTTAGTCCCAACTTATAAGTTATAAGTCCCTAAAAAGTCCCTACCTTTTTGGTTCCTGGGACTTAACAGGACTAGAAGACCATATTACAACTATAAGTCCCTATAAGTCCCTCCTTGAGAGTCTTATTTCATAAGTCCCAAATGCCCACTTTAAGTCCCTATAAGTCCCTCCTGTTTGGTTTAGATGGACTTATAGGGACTTTTTTAAGTCCCTACACCAATAAGTCCCTATAACCAAACACCCTC
DTH_320	TIR/PIF-Harbinger	8	new	GGGCTCATTCGGTTTGGAGGAAATCAAAACGTAGGAATTAGGAGTAGTATAGGAATTTGATAGGATGGCACTTGCCATCCTAAGGAATTGACTTGCCTCGTTCCTACGCGCAAAATGAGCTTTGAGTGGATGTGTAGTTTCCTCCAAAAACACAGGAAATGAGTAGTATTCCTACGAAATTCCTGTACGCATTTCCTACAAACCGAATGCATATATAGGAAATTTTCCTCTAGAATCCTTGTTCCTATGTTTTTCCTATGAAAATCCTCCTAACCGAATGAGGCC
DTH_323	TIR/PIF-Harbinger	8	new	GACTAGTCACAATGGGTAGTAACTTAGACTAGTAACATGTATATGTTACTAGTCAATGTTACTACCTCCACAATGGGTAGTAACATATGTGTTGTGTCATGCAACACTTCATTTATTATGTTGTAGACTCATCTTTTCTTGATATGTATGATGTTACAGTAACTAGCTATGTTACCACATGCCTCTCTTTCTTCATTAATTACATGCCACATCATCTATTTTGCCTAGATAAGTGTGATGTTACCACCTATGTTACTCCCACTGTGGGTAGTC
DTH_324	TIR/PIF-Harbinger	3	new	GGCTGGTCATAGTGGAGAGTAACTTAGACTAGTAACATGCATATGTTACTAGTCTATGTTACTACCTTCATAGTGGGTAGTAAAATATGGATGGTAACATGCAAGCCTCGGGGTGTGTTATGTTATAGTAAGATATTATGTTACCACAAGCATCTCTTTCCTCATTTTACCTCGGGGTGTGTTATGTTATAGTAACATATTATGTTACCACAAGCATCTCTTTCCTCATTAACTCCATGCCACATAAGCAATTTTTTCTTGGGATGTGTTATGTTACTACCTAAGTTACTCCCACTACGGCTAACC
DTH_326	TIR/PIF-Harbinger	2	new	GGTCTTATTTGGTACTAGGGTTTTTGAGGGGATTGATGGGGATAATTCCCACAAGGATTGGATGAAACCCTAACCTTCACCCAATCTCTTCAAATCGACATGAAAAATGCACTAGAGTTTGGGGATTTGTGGGAAAATGCGGGAATGAAACATGTCAAATACACTAGAACCAAAGGTGTTTTGAGATATGTGAGGATTTAGGAATTTGACCGGGATAATTCCCACCAATTCCCTAAAATACACTAGTTCCAAAGAAGGCC
DTH_327	TIR/PIF-Harbinger	2	new	GGCTGGTCATAGTGGAAGTAACTTAGCAAGTAACATAGCGCATTCCAAGACAAATTTGCTTATGTGGCATATAGTTAATGAGGAGAGAGGTGTTTGGAGTAACATAATATGTTACTGTAACATAGCGCAACCCAAAGCAAAATGAGTCTATAATATAATAAATGCTATCATCTATGATACTACTTGTATGTTACTTTGCACTATGAAGGTAGTAACAAAGACTAGTGTCATATGCAAGAAACTAGTCTAAGTTACTCCCCACTATGACTAGCC
DTH_328	TIR/PIF-Harbinger	2	known	GGGGGTGTTTGGTTTCAGGGACTTTTTTATGTTAGGACTAGAAAAAGTCCCTAGCAAATTAAACAGGGTGGGATTTTTTGCTAAGAGTCCTTAGAAGCACCTCCTTGAGAGTCTTTTTCAAAAAGTCCTAGGACTAGAGAACCAAACACCACC
DTH_329	TIR/PIF-Harbinger	7	new	GACTAGTCATAGTGGGGAGTAACTTAGAGTAGTAACATGCACATGTTATTAGTGTATGTTACTACCTCCACAGTGGGTAGTAACATATGTGTTGTGTCATGCATCACTCCATTTATTAGGTTGTAGACTCATCTTTTCTTGATATGTGTGATGTTATAGTAACTAGCTATGTTACCACATGCCTCTCTTTTTTCATTAATTACATGCCACATCATCTATTTCGCCTAGATAAGTGTGATGTTACCACCTATGTTACTCCCACTGTGGGTAGTC
DTH_331	TIR/PIF-Harbinger	7	known	GGCCCTGTTTGTTTGGGCTTTTGCTTCTACTTTTGCAGCTTTTCCACTTTGGCCAAAAAGCCATAAAAGCTTCTAAATTGGTACTTTTGAAGCTTTTATGACTTTTGATGTATCGATATAACAATATTTAGCTCCAAAAGCCATGAAAGCTCTAAAGCACCTATCTAGGAGCTTTTATGACTTTTTGGCCAAAGTGGAAAAGCTGCAAAAGCAAAAGCAAAAGCCCAAACAAACAGGGCC
DTH_332	TIR/PIF-Harbinger	2	new	GGCCCTGTTTGTTTAATAAGTCATAGGACTTTTTTAAGTCCCCACTTATAAGTCATAAGTCCCTACCTGTTTGTTTACATCGACTTATAAGTCCTGAGTCCCTGCCTGTTTGTTTACAGGGACTTATAAGTTGATAAAACACTTGTCCCGAGTCCAACCGGAGGAAGGCCATGACCGGCCGACTGGTCGAAGAGGAGTTGCTGGTACGAGCCCAACTCCGGGAAGCCGTCGACGTTGCTGTTGAGATCCAAGAAACCCATTCCCCTCCCGAGATTTGCACCGGCGGATGAGCCTTCGGATGTCTGTGACGAGGGGAATTGAGAGAAGAAGGGGATCTCGTCCTCCTCATCGGCCATGGCGGCGGTGATTGAGGGTGCCGGCGGCGGCGGCGATTGGGGC…
DTH_333	TIR/PIF-Harbinger	2	new	GGGCTCATTCGGTTCGGAGGAAACTAAAACGGAGGAATTAGGATTAGTATAGGAATTTGATAGGATGGCACTTGCCTTCCTAAGGAATTGACTTGCCTCGTTCCTACGCGTAAAATGAGCTTTGAGTGGATGTCTAGTTTTCTCCAAAAACACAGGAAATGAGTAGTATTCCTACAATATTCCCGTACGCCTTTCCTACAAACCGAATGTATCTATAGGAAATTTTCCTCTGAAATTCTTGTTCCTATGTTTTTCCTATGAAAATCCTTCAAACCGAATGAGGCC
DTH_335	TIR/PIF-Harbinger	3	known	GGCCTTCTTTGGTTTAAAGGAATCTTGTAGGAATTTCATAGGATAGGATTTCTATAGTAAAGTTTTCTTTAGAGCCCTTTTGTTTGTAGGAATGTAATCTTATTCTTATGGAGGAATTCTTCTTATCCTTCACATTTCATAGGAAAATAAACATTAGCTAGACTCAATGGAGAAAATCCAATGATATGAATCAAACGACATCTCTTTTCCTATTACTACTCATAGAATTTGAGATATATGTCATCTCATTTCTTATAACTTTTCTATTCCTACTATTTTTATACCCTATGAACCAAAGGAGGCC
DTH_336	TIR/PIF-Harbinger	3	known	GGCCTCCTTTGGTTTGGAGGAATTTTGTAGGAATTTCATAGGATAGGATTTTTATAGGAAAAATTCCTATAGAGCTCTTTGGTTTGTAGGAATGGAATCCTATTCCTATGGAGGAAATCTTCCTATCCTCCACATTTCATAGGAAAATAAACATTAGCCTAGACTCAATGGAAAAAAATCCTATGATGTGAAACAAAGGACATCTCCTTTCCTATTCCTACTCATAGGATTTGAGATGCATGTCATCTCATTTCCTATGACTTTTCTATTCCTACAATTTTCCTATCCTATGAACCAAAGGAGGCC
DTH_337	TIR/PIF-Harbinger	3	known	GAGCAACTCTAGCAGACCCCGCAAAAACTCGACCCGCAAAACGCGTTTGCAGTTTCTTGAAGATCTCATTTGCGGGTCGAAAACTAGCGCGGCCGAACAGAAACCATATCTAAAACTGCATAATTAGAAAAAACAGTTTCATGGGAGAAATTGTACCTCGTTGACACGAGTAGTTCATCACATACTACATAGATTTTACATGATCAAACACTACAAACATAGTTCATACTACATACTATGTTAATACTAGTACTAGTGGGGTGGGGATCTGACGGCGGCGAGGTCGCGGCCGTGGACGACGCCGTGGAGGAGAAGGACGCTCAATCCTCCTCGCCGGAGCTGCAGAGGTCGATGTACTTGGCCCTCTGCTCCTCGCGGATGCGGCGCTACTCCTCGTCC…
DTH_338	TIR/PIF-Harbinger	7	known	GGGGCTGTTTGGTTCTAGGCCTAACCATGCCACACTTTGCCATACAATATTGCCACACTTGCCTAAGGTTAGTTCTTCAAAATGAGAGCCACAAGTTGGCAAGCCTAAGGGAATCTTGCCACACTTTTTGAGTGTATGTGATGTGGGGCCCTAGTGTGGTTTGCTTAAGGTGTGGCTTGAACCAAACACCCACCGAAATTGGTCAAACTTGCCTAACCTTAGGTGTGGCAATCTTAGGCAAACTTAGTCTCAAACCAAACAGCCCC
DTH_340	TIR/PIF-Harbinger	2	known	GACTAGCCACAATGGGAGTAACTTTGAGTAGTAACATGCATATGTTACTAGTCTATGTTTCTACCTCCACAATGGGGAGTAACATATGTGTAGTGTCATGCGACACTTCATTTATTAAGTTGTAAACTCATCTTGTCTTGGTATGTGAGATGTTACTCATACTACTAGTAACTAGCTATGTTACCACATCACTCTCTTTCTTCATTAATTACGTGCCACATCATCTATTTTATTTAAATATGTGTGATGTTACCACCTATGTTACTCTCATTGTGGCTAGTC
DTH_341	TIR/PIF-Harbinger	3	new	GACTAGTCACAATGGATAGTAACTTAGACTAGTAATATGCATATGTTACTAGCCTATGTTACTACCTCCACAGTGGGTAGTAACATATGTGTTGTGTCATGTATCATTTCATTTATTATGTTGTAGACTCATTTTTTCTTGATATGTGTGATGTTACAGTAACTAGCTATGTTACCACATGCCTCTTTTTCTTCATTAATTACATGTCACATCATCTTTTTTGCCTAGATAAGTGTGATGTTACCACCTATGTTACTCTCATTGTGGGTAATC
DTH_345	TIR/PIF-Harbinger	3	known	GGGCATATACAATGATTGATAAGACAGTCTTATCTTAAGTCTTGCATGTAATTTAGAGATGACAAAAAAATGTGTACAATGGGTCATCCTTTGCCTTATCTTCAATAACTAGCTATTCCTAAAAACTTGGTGAGATATATTGTGCCAAGAGATCATCTCTTGTCTCTTTCATTATGAGTTTTCTCTCCTTCACCTCATCATTTATCCTACGTGGCACTCCTAAGATAGCACCATTGTACATGCCC
DTH_346	TIR/PIF-Harbinger	6	new	GACTAGTCACAATGGGGAGTAACTTAGAGTAGTAACATGCCTATGTTACTAGTCTATGTTACTACCTCCATAGTGGGTAGTAACATATGTGTTGTGTCATCCATCACTTCATTTATTAGGTTGTAGACTCATCTTTTCTTGATATGTGTGATGTTACAATAACTAGCTGTGTTATCACATGCCTCTCTTTCTTCATTAATTACATGCCACATAATCTATTTTGCCTAGATAAGTGTGATGTTACCACCTATGTTACTCCCATTGTGGGAGTC
DTH_347	TIR/PIF-Harbinger	2	new	GGCCATATTTGGTTCATAAGTCCTAGGACTTTTTTTAGTCCCAACTTATAAGTCTCAAGTCCCTAAAAAGTTCGTACCTGTTTGGTTCCTGAGACTTAACATGGACTAAAAGACCATATTACAACTATAAGTCCCTATAAGTCCCTCCTTGAGAGTCTTATTTCATAAGTCCCAAATGCCCACTTTAAGTTCCTATAAGTCCCTCCTGTTTGGTTTAGATGAGACTTCTAGGAACTTTTTTAAGTCCCTAAATCAATAAGTGCATGAAAACAAACACCCTC
DTH_348	TIR/PIF-Harbinger	3	known	GGCCTTGTTTGGTACTAGGGTTTTTGAGGGGATTGGTGGGGATAAACCCCACAGGGATTGGGTCCCAATCCCTTCAAATCCCCATTTATCCCCAATCCACTAGGTAGGGGTAGTGCATTGGGTATTGAGAAAAATGCAGTAGAGTTTGGGGATTTGTGAGGAAATGTGGGGATGAAATGTGGAGTACACTAGAATCAAACGGTGTTTTGGGATATGTGTGGATTTAGGGGTTTGACCGGGATAATCCCCACCAATTCCCTAAAATACACTAGTACCAAACAAGGCC
DTH_350	TIR/PIF-Harbinger	3	known	GGCCGCTCGTAATGGGAATATCATAGGTAGTATCATGCATGCCAACTAAGAAATTTTGATGAAGTGGCATAGAATTAAATGAAGAAAGAGATGCTTGAGTATCATATCATGACACCGTATCATATTAAATGATGTGCTACTTTGTGTCATGCATGACAATAAATGTAGTCCTCTATGATATCAACATATGATACTATGCATTACGGATGTAGTATCATACACTAGTATCATATGCATGATACTAGTATATGATACTCCCCATTACAACCAGCC
DTH_352	TIR/PIF-Harbinger	3	known	GGCCTCCTTTGGTTTAGAGGAATCTTGTAGGAACTTCATAGGATATAATTTTTATTGGAAAAATTCCTTTAAAGCCCTTAGGTTCGTAGGAATGGAATCCTATTCCTATGGAGGAATTCTTCCTATCCTCCACATTTCATAGGAAAATAAACATTAGCCTAGACTCAATGGAAAAAAAATCCTATGATGTGAATCAAAGGGCATCTCCTTTTTTATTTCTACGCATAGGATTTGAGATACATGTCATCTCATTTCCTATGACTTTCCTATTCCTACAATTTTCCTACCCTATGAACCAAAGGAGGCC
DTH_353	TIR/PIF-Harbinger	2	known	GACTAGCCACAATGGGTAGTAATATAGAGTAGTAACATAAACATGATACTACTCTATGTTACTACCTCTATAGTGGGGAGTAACATATGCGTGGTAACATGCAACACTTCATTTAGTAGGCTATAGACACATCTTGCCTTGATATGTGTGATGTTACTCATACTATTAGTAACTAGCTACGTTACCACTCCCATCTCTTTCTTCATTTATTTCTTGCCACATCATCTATTTTATCTAGATATGTGTGATGTTCCTACCTATGTTACTCCCATTGTGGGTAGTC
DTH_354	TIR/PIF-Harbinger	2	known	GACTAGCCACAATGGGTAGTAACATAGAGTAGTGACATGCTCATGTTACTACTCTATGTTACTACCTTTATAGTGGGGAGTAATCTATGTGTGGTAACATGCAACACTTAATTTATTATGCTATAGACTCATCTTGTCTTGATATGCCTCTCTTTCTTCATTTATTGCTTGCCACATCATCTATTTTATCTAGATATATGTGATGTTACTACCTATGTTACTCCCATTATGGGTAGTC
DTH_355	TIR/PIF-Harbinger	2	new	GACTATCCATAGTGGGAGTAACATAGGTAGTAACATCACACATATCTAAATAAAATAGATGATGTGGCAAGCAATAAATAAATAAAGAGAGGCATGTAGTAACATAGCTAGTTACTACTAATATGAGTAACATCACACATATCAAGGCAATATGAGTCTATAGCATAATAAATGAAGTGTTGCATGTTACCACACATATGTTACTCCCCACCATAGAGGTAGTAACATAGAGTAGTAACATGAGCATGTTACTACTCTATGTTACTACCCATTGTGGCTAGTC
DTH_356	TIR/PIF-Harbinger	2	new	GAGCAACTCTAGCAGACCCCGCATTCTGCCCTGATCTGTAAAATAACCGCCAAAATGCGGGTCGGCGCAGAAAAACCAGTCCGATCAGACCCCATCCCGCCCCGGAAAAAATTTTAGGGGGCGCGGCAAAATCCCGAGCCCAACCCGGGAAAACGCGGGTTTCCCCTCGCGGCTGCGGGCCCTGCATATAAGCGGAAGCAGTTGGTGGGGGGACATTTCATCCCGCGCTTTCTCCCACCAACCACCTCTCCTCTCCCCCCTCGCGCCGCCGCCGGCCGCCGCCCAAGATTCCGGCGACCGCAGCCGGCAGGAGCACGCCGGAAGGCCGCCACTCGCACGAGGCCTCCCCACCTCCCCCCTGTGTCGGCGGGCCGCCGGATTTGCAGATTTGCGGCACTT…
DTH_357	TIR/PIF-Harbinger	3	known	GGGCATGTAAAATGGTTGATAAGATAGTCTTATCTTAAGTCTTGCATGTGATTTAGAGATGATAAAAAACATGTCTACAATGGGTCATCTCTTAGCCTTATCTTCAATAACTAGCTATTCCTAAAAACATAGTGAGACATATTGTGGATCATCTCTTGTCTTCTCTTGAGAAGACAAGCTCTTTCTTATGATTTCTCTCTCATTCATCTCATCATCTATCCTACGTGGCATGCCTAAGATGGAACCATTGTACATGCCC
DTH_359	TIR/PIF-Harbinger	3	known	GGCCTCCTTTGGTTTGGAGGAATTTTGTAGGATTTTCATAGGATATGGATTTCTATAGGAAAAGTTTCTTTAGAGCCCTTTGGTTTGTAGGAATGAAATCCTATTCGTATGGAGGAATTCTTCCTATCCTCCACATTTCATAGGAAAATAAACATTAGCCTAGACTCAATGGAAAAAATCCTATGATGTGAATCAAAGGGCATCTCCTTTTCTATTCCTACGCATGGGATTTGAGATACATGTCATCTCATTTCCTATGACTTTCCTATCCCTATGAATTTTCTACGCTGTGAACCAAAGGAGGCC
DTH_361	TIR/PIF-Harbinger	5	known	GGCTAGTCATAGTGGGAAGTAACTTAGACTAGTAACATGCACATGTTACTAGTCTATTTTACTACCTTCATAGTGGGTAGTAACATAAGTGTGATAACATATACATCTTCATTTATTGCTTTGTAGACTCATTTTGCATTGGGAAGCGCTATGTGATGGTAACATATTATGTTACTCTATTTGCCTCTCTCCTCATTAATTATTGACACATCATCTTTTTTGCTTATGTGGCATCTATGTTACTACCTATGTTACTCCCACTATGACCAGCC
DTH_362	TIR/PIF-Harbinger	4	new	GGGCTCATTCGGTTTGGAGGAAATCAGAACGTAGGAATTAGGAGTAGTATAGGAATTTGATAGGATGGCACTTGCCATCCTAAGGAATTGACTTGCCTCGTTCCTACGCGCAAAATGAGCTTTGAGTGGATGTGTAGTTTCCTCCAAAAACACAGGAAATGAGTAGTATTCCTACGAAATTCCTATACGCATTTCCTATAGACCAGATGCATATATAGGAAATTTTCCTCCGGAATCCTTGTTCCTATGTTATTCGTACGAAAATCCTCCAAACCGAATGAGGCC
DTH_363	TIR/PIF-Harbinger	5	known	GACTAGCCACAATGGGTAGTCACATAGACTAGTAACATGCCTATGTTACTAGTATATGTTACTACCTCTATATTGGGGAGTAACATATGTGTGGTAACACGCAACACTTTATTTATTAGGCTACAGACACATCTTGCCTTGATATGTGTGATGTTACTCATACTACTAGTAACTAGCTATGGTACCAGTTTCCTCTCTTTCTTCATTTATTGCTTGCCACATCATCTACTTTATCTAGATATGTGTGATGTTACTACCTATGTTACTCCCACTGTGGGTAGTC
DTH_364	TIR/PIF-Harbinger	2	new	GGCCCTGTTTGTTCCAGCTTCACTTAGATTTTAATCACATATGGATTCGCTTCACTAGCAAAGTTGATTCTGCGAATCAGCTTCACCACCAAAGTACACTTTGAGATGCTTTAGGAAATTGCACTAAAAATTGCCCAAATCCAGATTCAGCTTCACTGGCAAAGCTGATTTCAAATAGCTGTTTGTTTCAGATTTCAGATTCAGCTTCACTTGCAAAGCTGAATCCGGTCCCAGAATCCGAAACAAACAGGGCC
DTH_366	TIR/PIF-Harbinger	2	new	GACTACCCATAGTGGGAGTAACATAGGTAGTAACATCACACATATCTAGATAAAGTAGATGATGTGGCAAGCAATAAATGAAGAAAGAGAGGAAAGTAGTAACATCACACATATCAAGGCAAGATGTGTCTATAGCCTAATAAATGAAGTGTTGCATGTTACCACACATATGTTACTATAGAGGTAGTAACATAGACTAGTAACATGAGCATGTTACTAGTCTGTGTTACTACCCATTGTTGCTAGTC
DTH_369	TIR/PIF-Harbinger	4	new	GAGCAACTCCAACAGGCCGACCCAAACGGACGGCGATTTCATCCGCTTTTTGTCCGTTTGGGTCGGTCGCCTGCCCGGTGTCCGCCCTGTTTTTCATATGGGTCGGCAGCGCGCCTAACGCGACGAACCATATGTGCAGGCGTGGCCGGCTGGCCGCCCAATACATTGCATTCAACATATTATGAAATGAAAATTTAACAAGCAAAATAGTTTAGCCGCCCAAATAAATAGTATAGTTTTACAGGCCAAATAAAAATAAAAATGTTTCACATAGTTTTGCAAACGAATAAAAGAAGATACATTTATTGGTTGCCAACATGAGTCCACATATGCTCAACCAAATCATTTTGCAGTTGCACGTGAGTTTCCCAATCACGCATGTCTTCATGAAACTGAGTG…
DTH_370	TIR/PIF-Harbinger	2	new	GGCTGGTCATAGTGGGAGTAACTTAGCAAGTAACATAACACACCCCAAGAAAAGTTTGCTTATGTGGCATGTACTTAATGAGGAGAGAGGTGTTTGGAGTAACATAATATGTTACAGTAACATAACGCTTCTCAAGGCAAAATGAGTCTACATCTTAATAAATGATGCCTTGCATGATACCACACATATGTTACTCCTCACTATGAAGGTAGTAACATAGACTAGTAACATATGCATGTTAGTAGTCTAAGTTATTCCCCACTATGACCAGCC
DTH_372	TIR/PIF-Harbinger	2	known	GACTAGCCACAGTGGGAGTAACTTCAGCAGTAACATCGACTCCAACTCAGCAAACTTGCTTATGTGGCAATAAGTTAATGAGGAGAGAGATAGTTTCAGTAACTTAGCTAGTTACTGTAACATCACATGTCCCAATGCAATATGAGTCTATAACCTAATAAATGAAGCTTTGCATGACACTACACTTATGTTACTACCCACTATGAAGGTAGTAACATAGTCTAGGGATATGTGTATGTTACCGGCTAGTGTATGTTACTCTCCATTGTGGCTAGTC
DTH_373	TIR/PIF-Harbinger	3	new	GGGCATCTCCAACAGTTGTAAGATAGGTGTTGGTAAATTTGCCACCTAGGACATAGTGATGATGTGCCATGTACTAAATGTGGAGAGAGAGCAAAGTTGTATGCAGATTAACCAACAACCTTTGCACAAGCTCCAAGGTGAAATAGACAGCAATCACATTTATCTTCTCACCATCTATTGGATAGCTTACATACAACCTATTGGAGTAGTTGTATGATAGCTTGTTGGTTGATGACATGAACATTTTACCAACAAGACTAACATACAACCTGTTGGAGATGCCC
DTH_374	TIR/PIF-Harbinger	2	new	GGGAATCTCCAAAGTGGACCCTCAAACCTCCACTATATGTCCGAATCATAGTGTCCGGACCACTTTTGCCATCCAACGGGAACCTATATATGTCTGCTTAGCAATCCGGGTGTACAGATTTCGGTATCCAAAAGACAAACGTGGGGGACTTTGCCGGAGTCTGGACATGCACTTGACCAATCACATGCATGGTCCCCCTCTTTCTCCTTCTCTCTCTCCTCTCAACCGCAGATGCATGGTCCCCCTCTTCTCTCTCTTCTCCCAACCAAACACTAAAACCATAAATGTCCCACCGCATGCATAGTCCCCACCTACTTTTTCTCCTCCCAACGGATACTTTGTCATTAGCACTGGATGGCTCCCTCCCACATCATATCCACGGACAATGTCCGGACATAA…
DTH_379	TIR/PIF-Harbinger	3	known	GGGCCTCTTTGATTCATAGGATTGCAAAAACACGGGAATAGGAAAAACGCAGGATTGGAATGGCATGTCCATTGGAGCCCTTAGGATTTGAGTTTGTTTGATTGTGTCAAGGGAAAAACAAAGGATTTATTCCAAGAGGTTTGAATGGATGTTAGAATTCCTGTAAAATGTAGTACAAATGAATCTTTAGGAAAAAATCCTACAAGATTCAATCCTACGAATCAAACGATCAACATAGAAAAATTCCTAAGGATTCTAATCCTTCAAAGAACCTATGAAAATCCTTTGAATCAAAGAGACCC
DTH_383	TIR/PIF-Harbinger	2	new	GGCTAGTCATAGTGGGAGTAACATAGGTAGTAACATAGCACACTCCAAGAAAATTTTGCTTATGTGGAAAGTAGTTAATGAGAGATGGTAACATAATATGTTACTGTAACATAGCGCTTCCCGAGACAAGATGAGTCTACAAGTTAATAAATGAAGCCATCTATGATACTACTATTATGTTACTTTGCATTATGAAGGTAGTAACTTAGACTAGTGTCATGCATATGACACTAGTCTAAGTTATTCCCCACTATGACCAGCC
DTH_387	TIR/PIF-Harbinger	2	known	GGGGCTGTTTGGTTCTAGGCCTAGCATTGCCACACTTTGCCAGACATTCTTGCCAAGGTTGCCTAAGGTTAGTTCTTCAAAATGAGAGCCACAAGTTGGCAAGCCTAAGGGAATCTTGCCACACTTTTTGTGTGTATGCCATGTGGGGCCCAAGTGTGGCTTGCCTAAGGTGTGGCTTGAACCAAACACTCACCTAAGTTGGTCAAACATGCCTAACCTTAGGTGTGGCAATCTTTGACAAAGTTAGTCACAAACCAAACAACCCC
DTH_388	TIR/PIF-Harbinger	2	known	GGCTGGTCATAGTGGGGAGTAACTTAGACTAGTAACATGAATATGTTACTAGTCTATGTTACTACCTCTATAGTGCATAGTATCATAGATTAGTATCATAGGTGGTCTCATTTATTGCCATGCATGACACATAGTAGCATCACATTTATTATGTTACGGTATCTACCTATGTTACTATAACCATCTCTCTCTTCTTTAATTCCCTACCATGTAAGCATGTTTGCGAGTCCCAAGTGCATGATACTACTTATGTTACTCCCACTATGGCCAGCC
DTH_390	TIR/PIF-Harbinger	2	new	GATCAACTCCAATGGGGCGACCCAAATGGACGGCGCATTTGTCCGTTTTTTGTCCGTTTGGGTCGGCCGCCCGCCCGCCGTCCGCCCAGTTTTGTATTTGGGTCGGCAATGCGCCCAATGCGCCGACCCATTTCATGTCCGCATTCAATTTTTAAATAAGAAAGGCCCGCGGCCGATCATGCCAGCGGCCATGTCTCATGCCAGCACCATGCCAGCTCCGGCATACAATGCCGGCTTGAGAAAACACCATAGTTCATGCTGGCGCACTTGCCAGCCGGCCGGCACACATGCCAGCACACAAAAAATGGTGGGACTTGAGTTCGACCACGCCATCGCGGCTCCCGTGGTCATGCCGGCACACCTGCCGGCATACAAAAAAGATGGCCCATCGACGCCATA…
DTH_393	TIR/PIF-Harbinger	2	new	GAGCAACTCTAGCAGACCCGCAAAAATTTCACCCGCAAAACGCGTTTGCGGTTCTACGAAGATCGTGTTTGCGGGTCGAAAACTTGCGCAGCCGAACAGAAACCGTATCTAAACCTGCATAATTTGAAAAACCACTTTCGCGGGAGAAATTGCACAAACATAGTTCATCACATGATCAACAAACTACAAGCATAGTTATACTACATACTACGTTAAACTAGTACTAGAGGGGTTCGGATCAGACGGCGGCGAGGTCGCGGCAAATGGACGACGCCGTGGACGAGAAGGACGCTCAATCCTCCTCGCCGGAGCTGCATAGGTCGACGTACTTCACCGCCTGCTTCTCACGGATGCGGCGCCACTCCTCGGCCTTCTCCTTGGCCGCGAGGTTGGCGGCGA…
DTH_394	TIR/PIF-Harbinger	4	new	GGCCCTGTTTGTTTCAGCTTCGCTTGGATTTTAATCACATATGGATTCGCTTCACTGGCGAATCTGATTCTGAGAATCAGCTTCACCACCGAAGTACACTTTGAGGTGCTTCAGGAAATTGCACTAAAAATGGTCCAAATCCAGATTCGGCTTCACTGGCAAAGCTGATTCCAAATAGCTGTTTGTTTCAGATTCCAGATTCGGATTCACTGGCAAAGCTGAATCTGCTCCCAGGATCCGAAACAAACAGGGCC
DTH_395	TIR/PIF-Harbinger	3	known	GGGCATGTACAATGGTTGATAAGATAGTCTTATCTTAAGTCTTGTATGTAATTTAGAGATGACAAAAAAAGAATGTCTACAACGGATCATCTCTTAGCTTTATCTTTAATAATTAGTTATTCCTAAAATGTGGTGAGACATATTATGCTAAGAGATCATCTTTTATTTTCTCTTAAATAAGAGAAGACAAGCCTTTTCTTATGAGTTTTCTCTCCTCCACCTCATTATTTATCCTACGTGGCACTCCTAAGATAGCACCATTGTACATGCCC
DTH_396	TIR/PIF-Harbinger	2	new	GAGCAACTCCAACCGGCCGACCCAAACGGACGGCGCTTTTGTCCGTTTTTGGGTCGGCAGTGCGCCCAACGCGCCGACCCATTTCATGACCGCGCGTGCTGTAGATCATGCCAGCGGCCATGTCGTCGCCCTGGTTTTGACGCTCCAGCGTGCAAGAAAGGTTCGCGCGCGGGCGAAAATCGGGCTAGCGAGCGCTGGTTTTGGCGCTCTAGCGCGCGGGAAAGGTATAACGAGCGCCGCGGCCGGCGCTCGTTATAAGAAGGCGCTCCCTCCACACTCTGTCCGCCGCCCACTCGTCTCGCCCCCTCTCACTAGCCTCGCCGCCTCTGCGCCACCATGTCGATTCGCCGCCTGGGCGCTTCAGATTTTCACGGAGTCCGCGAGCGCCGCTCCAGCGCC…
DTH_397	TIR/PIF-Harbinger	3	known	GGGCCACTTTGATTCGCAGGATTTTGAAAATGTAGTAATATGAAAAGTATAGGATTGGGGTGGCATGCCAAATTGAATCCTATAGGATTAGCAAGGAGTGTTTGATGCCACATTAAAAACAAAGGAATTATAAAAAGAGGTTGGAGTGGATGTTAGATTTCCCATGAAATGTAGTATAAAAGATTCCATAGAAAAAATTCCTATGGGATCCAATCCTATGAATCAAAGGGCCAACATAGGAAAAATTCCTAAGGATTTCAATCTTCCAGAAATCCCATAGAATTCCTTTGAATCAAAGGAGCCC
DTH_410	TIR/PIF-Harbinger	3	new	GAGCTAACACTAGTAGACCCCGTAAAAATTCGACCCGCAAAACGCGTTTGCGGTTTTACGAAGATCGCGTTTGCGGGTCGAAAACATGCGCGGCCGATCAGATACCGTATCTAAACCTGCATAATTTGAAAAAAAACACGTTCGCGGGAGAAATTGCACAAACATAGTTCATCACATCACATACTAGAGAGTTCATACATACTACATGATCAACAAATTAAGCATAGATCATACTAAATGCTACGTTAACTAGTAGTAGAGGGGGTCGGATCTGACGGCGGCGAGATCGTGGCAAAATGGACGACGCCGTGGAGGCCGAGCGACGCTCAATCCTCCTCGCCGGAGCTGCACAGATCGACGTACTTCGCCGCCTGCTCCGCGCGGATGCGGCACCACTCC…
DTH_418	TIR/PIF-Harbinger	2	new	GGCTGGTAATAGCGGGGAGTAACTTAGACTAGTAACATGCATATGTTACGAGTCTATGTTACTACATTCATAATGGGCAGTAACATATGGATGCTAACATGTAAGCCTTCATTAATTGAGATATAGACTCATTTTACGTCGAGGTGTGTTATGTTAGAGTAACATATTATGTTACCACAAGCATCTCTCTCAATAATTTCATGCCACGTAAGCAAATTTTTCTTGGGATGTGTTATGTTACTACCTAAGTTACTCCCACTATGACTACCC
DTH_420	TIR/PIF-Harbinger	6	new	GAGCAACTCCAACGGGCCGACCCAAACGGACGGCGATTTCGTCCGTTTTTTGTCCGTTTGGGTCGGCTGCCCGCCCGGCGTCCGCCCTGTTTTTAATATGGGTCGGCAGCACGCCCAACGCGCCGACCCATATGTGCAAGCGTGGCCGGCTGGCCGCCCAATTTTGCATTGCATTCAACATATTGTGAAATGAAAATTTAACAAACAAAATAGTCCGCCCAAATAAATAGTATAGTTTTACAGGCCAAATAAAAATAAAAATGTTTCACATAGTTTTGCAAACGAATAAAAGAAGATACATTTATTGGTTGCCCACATGAGTCCACATATACTCAACCAAATCATTTTGCAGTTGCACGTGAGTTTCCCAATCACGCATGTCTTCATGAAACTGAGTGA…
DTH_423	TIR/PIF-Harbinger	3	new	GACTAGTCACAGTGGGGAGTAACATAGAGTAGTAACATGCATATGTTACTAGTCTATGTTACTATCTCCACAGTGGGTAGTAACATATGTGTTGTGTCATGCATAACTTCATTTATTACGTTGTAGACTCATCTTTTCTTGATATGTGTGATGTTACAGTAAATAGCTATGTTACCACATGCCTCTCTTTCTTCATTAATTACATGCCACATCATCTATTTTGCCTAGATAAGTGTGATGTTACCACCTATGTTACTCCCACTGTGGGTAGTC
DTH_425	TIR/PIF-Harbinger	2	new	GACTACCCACAGTGGGAGTAACATAGATAGTAACATCACACATATCTAAATTAAATAGATGATGTGACATGCAATAGATGAAGAAAAAGATGAAAGTATTAACATAGCTAATTACTACTAGTATGAGTAACATCACACATATCAAGACAAGATGTGTCTATAGCTTAATAAATGAAATACTCCATGTTACCATACGTATGTTACTTCCCACTATAGAGATACTACCTCCGTCCGGGTTTAGAAGGCCGGCGAGCCCCGATCACACGTCTGTAATTTTAAGGCCGCTCGTAATGAGTTCCCTGCTTTTTAGCTGGGTTTCGTTGGCGCAACGTCCGCTAATTGGGCCAATTAATTAGCCAGATGAGCTGCGTCGCATGCAAGCGCGAGGAAAGAGGCTGC…
DTH_428	TIR/PIF-Harbinger	2	new	GGCCATGTATAATGGTTGATAAGATAGTCTTATCATAAGTCTTGCATGTAATTTAGAGATGACAAAAAAAATGTCTACAATGGGTCATCTCTTAGCCTTATCTTCAATAACTAGTTATTCCTAAAAACATGGTGAGACATATTGTGCTAAGAGATCATCTCTTGTCATCATCTCTTATTTAAGAGATGACAAATTTTTCTTATGAGTTCTCTCTTCTCCACCCCATCATTTATCCTACATGGCACTCCTAAAATAGCACCATTGTACATGCCC
DTH_433	TIR/PIF-Harbinger	2	new	GGGCATCTTCAATGGTTGTAAGATAGTTGTTGGTAGACTTTGCCACATAGGATTTTTGATGATGTGTCATATAATAAATGAGGAAAGAGAGAAAGGTTGTATGTACATGAACCAACACTCTTGCACAAGCTCCAATGTAGAATGAGAGAGCACCTTATTTATTACCTCATATTCTATTGGGCAAACTAAATACAACCTATTGGAGTTGTTTTATGTTAAGGTGTTGGTTGATGACATGGCATATTTTACCAACAAGCTAACATACAAACTGTTGGAGATGCCC
DTH_434	TIR/PIF-Harbinger	4	new	GGCCTCCTTTGGTTTGTAGGAATTTCATAGGATTTCTATAGGATAGGATTTGCAAAGGAAAAATTCCTTTGAAGCCCTTTGGTTTGTAGGAATGGATTCCTATTCCTATGTAGGATAGGAATCAATCCTTCACATTTTGGAGGACAAAAATTAGCTAAGACTCAATGGAAAAATTCCTATCCTATGCATCAAATGACATCTCTTTCTCTATAGGAATTGAGATGCATGTCATCTCACTTCCTATGATTTTCCTCTTCCTGTAACATTCCTATCCTATGAACCAAAGGAGGCC
DTH_436	TIR/PIF-Harbinger	3	known	GACTAGCCACAATGGGTAGTAACATAGTGTAGTAACATGCCCATGTTACTACTCTATGTTACTACCTCTATAGTGGGGAGTAACATATGTGTGGTAACATACAACACTTCATTTATTAGGTTATAGACTCATCTTGTCTTGATATGTGTGATGTTACTCACATTAGTAGTAACTAGCTATGTTACCACATGCCTCTCTTTCTTCATTTATTGCTTGCCACATCATCTATATTATCTAGATATGTGTGATGTTACTACCTATGTTACTCCCATTATGGGTAGTC
DTH_437	TIR/PIF-Harbinger	2	new	GAGCAACTCCAACGGGCCGACCAAAATGAACGGCGCATATGTCCGTTTTTTGTCCGTTTGGGTCGGCCTCCCGCCCGACGTCCTCCCTGTTTTGTATTTGGGTCGGTCGGCCGCCCAACGCGCCGACCCATTTTTATGTCTGCACTCAATTTTTAAAAAAGGCTCGCGGCGCATAGATCATGCCAGCGGCCATGTCTCATGCCGGCTCCATGCCAGCGGCGGCATACATTGTCGTCTTAAAAAATATCACCGCACAGTTTGCACTGGTGCACTCGTCAGCGGCCGGCACACATGCCAGCACACAAAAAAGGGGTGGGACTTGAGTTCGACCGCGCCATCGCGGGTCATGCCAGCACACAAGCCGACATACAAAAAAGGAAAGCGCTCGCGGCCATGAGA…
DTH_439	TIR/PIF-Harbinger	2	new	GGCCAACTCCACCGCGCGACCCCAAACGGACGTCTGTTTTGTTCGGATTCTGTCCGTTTGGGTAGGCAATGGGGTCATGTCCGTGCGTGTCCTGGATGCGGTGGCCGTGCGCCTAGCGTGCGGACGCATCCGTTTTCCCCATCCTGTCCGCCTCTATATTTTAAAAACGGAGCAACTTTCAAATGCCAAGTCCTAGTTCATCAGGCCAGCGGCCCCAGTTCACGCCGGCAACAAAGCCAGCGGCCTACACGTCCATCGCCGGCAACTCAGCCAGCTGCCGCCAACACAGCCAGCCTCCAAAATGAATAGTTGTCCTCGCCGGCAACACAGCCAGCAGCCGGTAACACAGCCGGCCTCCAAAATGAATGTTTTTCTCGCCGGCACACAGCCAGCGGCCCA…
DTH_440	TIR/PIF-Harbinger	2	known	GGGCATGTACAATGGTTGATAAGATAGTCTTATCTTAAATCTGGCATGTAAATTAGAGATGACAAGAAAACATATTTACAATGGGTCATCTCTTAGTCTTATCTTCAATAACTAGTTATTCCTAAAAATGTGATGAGACATATTGTGCCAAGAGATCATATCTTGCCTTCTCTTAAAGAAGAGAAGACAAGTCTTTTCTTATAAGTTCTCTCTCCTCCACCTCATCATTTATCCTACATGGCACTCCTAAGATAGCACCATTGTACATGCCC
DTH_444	TIR/PIF-Harbinger	3	new	GAGCAACTCTAGCAGACACCGCATCCCGTCCCGACCCGGAAAATAACCGCCAAAATGCGGGTCAGGGCGGAAAAACCTGCCCGAACAGACCCCGGATCCCGCCTCGGCCTAAATTTTTTTTTGAGGGGCGCGGCAAAATCCCGACCCCAACCGGGGAAAACGCGGGTTCCGCCCTCACGGTTGCGGTGTCCTGCATATAAGCGGAAGCAGTTGGTGGGGGGACATTTCAGCCCGCGCTTTCCCCCACCAACCACCTCCCCTCCCCCCCCTCACGCAGCCGCCACCCCGCCGCCCAAGATTCCGGCGAAAGCAGCCGGCAGCAGCTCGCCGAAAGACCGCCACACGCACGAGGCCTCCAATCTCCCCCCTGCGCCGGCGGGCCGCCGGATTTGCGGATCT…
DTH_445	TIR/PIF-Harbinger	3	new	GACTACCCACAGTGGGAGTAACATGGGTAGTAACATCACACATGTCTAGATAAACTAGATGATGTGGCAAGCAATAAATGAAGAAAGAGAGGAAAGTAGTAACATCACACATATCATGGCAAGATGTGTCTATAGCCTAATAAATGAAGTGTTGCATGTTACCACACGTATGTTACTATAGAGGTAGTAACATAGACTAGTAACATGAGCATGTTACTAGTCTATGTTACTACCCATTGTGGCTAGTC
DTH_447	TIR/PIF-Harbinger	2	new	GAGCATCTCTAGCAGATCCCGCATCCCGCCAGCCCGCAAAACGCGTTTGTAGTTCGTGAAAAATCGGCTTTGCGGGCCGGCGTGGACGGTCGCAGATGCAGATCCTGTATAACGGACCCGTAAAAGAATATTCGCGTATATTCTTTCCCGTGTCTTCTTCTTCCTCTCGCCTGTGTTCATAGTCAGCTCCCGTCGTCCATGGTAGTTGCCGAATCGATCCAGGAGGCAGCTCCTCCGTTGCCGGATGGATCCGGGAGCTAGCTAGCTATTCCATGGCCGGCTGGATCGAGGAGCTTGCTAGCTACTCCCGCAACGTTCGTGGCCGGATGGATCGAGGACCTTGCTAGCTAGCTAGCTCGTTCGTGGCCGGATGGTTCAGGAGCTTGCTAGCTAGCTCGT…
DTH_449	TIR/PIF-Harbinger	2	known	GGGCCTCTTTGATTCGTAGGATTTTGCAAACGTAGGAATAGGAAAAGTATAGGGTTGGTGTGGCATGCCCACTTGAATCCTATAGGATTAAGAATGGGTGTTTGATGCCACAGGAAAAACAAAGGAATTTTAAAAAGAGCTTCGAGTAGATGTTAGATTTCCTATGAAATGTAGTACAGAATATTCCATAGGAAAAGTTCCTATGGAATGAAATCCTATGAATCAAAGGACCAACATAGGAAAACATCCTAAGGATTTCAATCCTCCAAAAATCCTATAAAATCCCTTTGAATCTAAAGAGCCC
DTH_451	TIR/PIF-Harbinger	2	new	GGCCTTGTTTGGTTCATAAGTTCTAGGACTTTTTCTAGTCCCAACTTATAAGTCCCAAGTCCCTAAAAAGTCTCTACCTATTTGGTTCCTGGGACTTATAAGTCCTTATAAGACCATATTACAACTATAAGTCCTTATAAGACTCTCCTTGAGAGTCTTATTTCATAAGTCCCAAATGCCCACTTTAAGTCCTTAAAAGTCCCTCCTATTTGGTTTAGATGTGACTTATAGAGACTTTTTTAAGTCCCTAAACCAATAAGTCCCTGGAAACAAATACCCTC
DTH_453	TIR/PIF-Harbinger	2	known	GGCCTCCTTTGGTTTGAAGGAATTTTGTAGGAATTCCATAGGATAGGATTTCTATAGGAAAATTTCCTTTAGAGCCCTTTGGATGTAGGAATGGAATCAGCTTAGACTCAATGAAAAAAATCCTATGATGTGAATCAAAGGACATCTCCTTTCCCATTCCTACTCATAGGATTTGAGACACATGCCATCTCATTTCCTATGACTTTCCTATTCCCATGATTTTCCTACCCTATGAACCAAAGGAGGCC
DTH_454	TIR/PIF-Harbinger	4	known	GGCTAGTTGTAATGGGAGTATCATAGGTAGTATCATGCATGCCAACTAGGCAAATTTGATGAGGTGGCACAGAATTAAATGAAGAAAGAGAGGGTTGAGTACCATATCATGATACCGTATCATATTAAATGTTGTGCTACTATGTGCCATGCATGCTAATAAATGAAGTCATCTATGATACTAATATATGATACAATGCACTACGGATGTAGTATCATACACTAGTAACATATGCATGATACTAGTATATGATACTTTCCATTACGACCAGCC
DTH_461	TIR/PIF-Harbinger	2	known	GACTAGCCATAATGGGTAGTAACATAGAGTAGTAACATGCCCATGTTACTACTCTATGTTACTACCTCTATAGTGGGAAGTAACATATGTGTGGTAACATACAACACTTCATTTATTAGGTCATAGACTCATCTTGCTTTGATATGTGTGATGTTACTCATACTAGTAGTAACTAGCTATGTTACCACATGCCTCTCTTTCTTCATTTATTGCTTGTCACATCATCTATTTTATCTAGATATATGTGATGTTATCACCTATGTTACTTCCACTGTGGGTAGTC
DTH_465	TIR/PIF-Harbinger	2	known	GAGCATCTCCAGCCGTGCCCCCAACAGGCCCCCCAGACGACTTTTCCGGCGCCGGCGCCAAAAAAACGGCCCAGTCGCGCCCCCAGGACGACGAAAAGCGCCGGTTCGGCCCTTTTTTCCGCCCGGCGGCCGCAGGCCGAACCCGGCGCGCTGGGGGCGCTTGGGGCTCCGGCGCAAGGGAAAAGCGCGGCTGGCCCACGCCGTCAGGTGAAAAGTCAAGATTTTCTTCCCCAACTCGCCTCCCACCCCCCGCGCTCTCGGCCGCCACTAGGTATATCCCGGCGCCGCCCCGCCGCCCTTCACCGGTAGATAGCCATTCCCCGCCAGAAAAATAGCAGAGGTTCGCCGCGGCAGCCCCTCCGACACCAGCTGGGCGTTTCCGACCGCCGTTTCCAGGAA…
DTH_468	TIR/PIF-Harbinger	3	new	GGCCCTGTTTGGATACTCTAACACAGTTAGAGTTAGAGTTATTTTCTAACCCACTCTAACTCAAATAAGCACCTCTCCACCGGGATAGTTGGGTTAGATGAAACTAACCCACTCTAACCCTCCCTGTTTGGATACTTTTGGGTTATTTGAGCCCCCAACTAACCCAAACTAGCTCTAACCCTGTGATCCAAACAGGGCC
DTH_469	TIR/PIF-Harbinger	2	new	GAGCAACTCTAGCAGACCCCGCATCTCGCCCCGACCCGTAAAATAACCGCCAAAATGCGGGCCGGGGCGGAAAAACCAGCCCGATCAGATCCCGCATCCCGCCCCGGCCCGCAAAAAATTTTAGGGGGCGCGGCAAAATCCCGAGCCCAACCCGGGAAAACGCAGGTTTCCCCCTCGCGGCTGCGGTGCCCTGCATATAAGCGGAAGCGGTTGGTGGGGGGACATTTCATCCCGCGCTTTCTCCCACCAACCACCTCTCCTCTCCCCTCTCGCGCCGCCGCCGGCCGCCGCCCAAGATTCCGGCGACCGCAGCCGGCAGGAGCACGCCGGAAGGCCGCCACGCGCACGAGGCCTCCCCCTGCGTCGGCGGGCCGCCGGATTTGCAGATCTGCGGCACTT…
DTH_470	TIR/PIF-Harbinger	3	new	GACTACCCACAATGGAAGTAACATAGGTAGTAACATCACACATAACTAGATAAAATAGATGATGTAGCAAGCAATAAATGAAGAAATGGAGAAAGGTGGTAACATAGCTAGTTACTAGTAGTATGAGTAACATCACACATATCAAAGCAAAATGAGTCTATAGACTAATAAATGAAGTGTTGCATGTTACCACACATATGTTACTCCCCACTATAGAGGTAGTAACATAGACTAGTAACATGTGTATGTTACTAGTCTATGTTACTACCCATTGTGGCCAGTC
DTH_474	TIR/PIF-Harbinger	4	known	GACTAGCCACAGTGGGTAGTAACTTAGACTAGTAACATGCATATGTTACTAGTCTATGTTACTACCTCTACAATGGGGAGTAACATTTGTGTGGTGTCATGCAACACTTCATTTATTAGGTTATAGACTCATCTTGCCTTGGTGTGCGTAATGTTACTCATAGTACTAGTAACTAGCTATGTTACTACATGCCTCTCTTTCTTTATTAATTGCTTGCCATATCATCTATTTTATCTAGATATGTGTGATGTTACCACCTATGTTACTCCCACTGTGAGTAGTC
DTH_478	TIR/PIF-Harbinger	11	known	GAGCATCTCCAGCCGCGCCCCCAACAGGCCCCCCCAGGCGACTTTTTCGGTGCCGGCGCCAAAAAAACGGCCCAGTCGCGCCCCCAGGACGACGAAAAGCGCCGGTTCGGCCCTTTTTCCGCCCGGCGGCCACAGGCCGAACCCGGCGCGCTGGGGGGCGCTTGGGGGCTCCGGCGCAAGGGAAAAGCGCGGCTGGCCCACGCCGCTCAGGTGAAAAGTCAAGATTTTCTTCCCCGACTCGCCTCCCACCCCCCGCGCTCTCGGCCGCCACTAGGTATATCCCGGCGCCGCCCCGCCGCCCTTCACCGATAGATAGCCATTCCCCACCGAAAAAATAGCAGAGGTTCGCCGCGCCAGGTGCACGCCCACCGCGCGCAAGGTGTTCGGCGATTTGCCTGC…
DTH_479	TIR/PIF-Harbinger	2	known	GACTAGCTAGAGTGGGAGTAACTTCAGCAGTAACATCGAGTCCAACTCAGAAAATTTGCTTACGTGGCAATGAGTTAATAAGGAGAGAGATAGTTTGAGTAACTTAGCTAGTTACCGTAACATCACATGTCCCAATGCAATATGAGTTTATAACCTAATAAATGAAGCTTTGCATGACACCACACTTATGTTACTACCCACTATGAAGGTAGTAACATAGTCTAGGGATATGTGTATGTTAGTAGTGTATGTTACTATCCACTGTGGCTAGTC
DTH_484	TIR/PIF-Harbinger	2	new	GGCTGGTTGTAATGGTAGTATCATAGCTAATATCATGCATGCCAACTAGGCAATTTTGATGAGATGTCATAGAATTAAATGAAGAAAGAGAGAGTTGAGTATCATTCATGATACCGTATCATAATAAATGCTATGTTACTATGTGTAATGCAGGCAATAAATAAAGTGCTACATGATACTAAGCATTAGGGAGGTAGTATCATACACTAGTATCATATGCATGATACTAGTATATGATACTCCCCATTATAACCAGCC
DTH_485	TIR/PIF-Harbinger	2	new	GGCTAGCCATAGTGGGAGTAACTTAGGTAGTAACATACGCACTTTGAGAAATTTTTGCTTATGTGGCAAGTAGTTAATCAGAAGTGGTAACATAATATGTTACTGTAACATAGCGCTTCCCAAGACAACATGAGTCTACAAGCTATTAAATGAAGCCACATTGACACTACTACTATGTTACTTTACACTATGAAGGTAGTAACTTAGACTAGTGTCATATGCATGACACTAGTATAAGTTACTCCCAACTATGACCAGCC
DTH_488	TIR/PIF-Harbinger	2	known	GACTAGCCATAGTGGGGAGTAACTTAGAGTAGTAACATACATATGTTACTAGTCTATGTTACTACCTCCACAATGGGGAGTAACATATGTGTGATGTCATGCAACACTTCATTTATTAAGTTGTAGACTCATTTTGTCTTGGTATGTGTGATGTTACTCATACTACTACTAATAACTATCTATGTTACCACATCACTCTCTTTCTTCATTAATTATTTGCCACATCATCTATTTTTTCTAAATATGTGTGATGTTACCATCTATATTACTCCCACTGTGGGTAGTC
DTH_489	TIR/PIF-Harbinger	4	new	GGGCCTGTTCGGAAGTGCTCCGCCTCCGCGCTTCTCCGGAAGCGGGCGAGGAGCTAGCCGAACCGTTTTCCTCCGTGGAGCCAGCTTCAGAAGTGCCGGTGGAGCGTAGTGCAAATCGGTGGAGCGCCAGAAGTCGAGCTTCTCGTTTTTCAGAAGTAGGAGTTCCTTCATATTACATCCCGCTGCCATCCCGAAGTGATGAACGAACCGTTTTCCTATCTGTTCAAAGCCCAGCATGGTGGGCCCGAACACAACGGCTGGCGCAGCTCCACGACGCTGCTGCCGAACGCTCCTGTCTCCCCATGGAAGCTGGCTCGCGCTACTCCATCGAGAAGCTGGCCCCGTTGGGAAGCTGGAGAGCTTCCGAACGGGCCC
DTH_494	TIR/PIF-Harbinger	3	new	GGCATCTCCAATGGGAGACGCTTAAATAGGCGCTTATGGTAAGGATTTTAGGCTAAGCGTCTGTGCTAGAGTCTGCACCTCCAACGCAAGTCGCAAATAACAGGCGCTCCACGAGTTAAAAATGAACAGAAACGTCAAGCGAAAAGGCTGGAGCGCTCGACGCCTAATTTTGCTGCGGCGCTAACAAATGAGCGGGATTTGGCTGGGAATAAGACGTAACGGATGGGATTTTGACCCTGGTGTTCCGTCTTAGCGCTCCCGTTGTAGATGCCCT
DTH_501	TIR/PIF-Harbinger	2	known	GACTAGCCACAATGGGTAGTAACATAAAGTAGTAACATGCCCATGTTACTACTCTATGTTACTACCTCTATAGTGGGGAGTAACATATGTGTGGTAACATGCAACGCTTCATTTATTAGGCTATAGACTCATCTTGTATTGATATGTGTGATGTTACTCATACTAGTAGTAACTAGCTATGTTACCATATGCCTCTCTTTCTTCATTTATTGCTTGTCACATCATCTATTTTATCTAAATATGTGTGATGTTACTATCTATGTTACTCCCAGTGTGGGTAGTC
DTH_502	TIR/PIF-Harbinger	2	new	GGGCCTGTTTGGTTCCAATAAGTCACCTGACTTATAAGTTAGGTGATTTAAAACCAGTGATTTATAAGTCACGCCTGTTTGGTTGTCACCTGACTTATAAGTCACCTGACCACACCTTTCCATCTTGTTGTTTTATGTAAAGATGGTGGGACTCACGCAAAAGGGGGTGGCTTATAAGTTTTAAGTTGGGGTGGAGCAACTTATGACTTATAAGTTGGGTGTGCTTGGTAAAATAAGTCACTTTTTTCACTTTTTGACTTATAAGTTGGTGACTTATTTGGAACCAAACAGACCC
DTH_504	TIR/PIF-Harbinger	2	known	GACTAGCTATAATGGGAGTAACTTCGGTAGTAACATCGAGTCCAACTCAGCAATTTTGCTTATGTGGCAATGAGTTAATGAGGAGAGATGTAGTACTAGTAACTTAGCTAGTTACTGTAACATCACATGTCCCAATGCAATATGAGTCTATAACGTAATAAATGAAGCTTTGCATGTTACCATACTTATGTTACTACCCACTATTGAGGTAGTAACATAGTCTAGGTAAATGTGTATGTTACTAGTGTATGTTATTACCCATTGTGGCTAGTC
DTH_505	TIR/PIF-Harbinger	2	known	GACTAGCCATAATGGGTAGTAATATAGAGTAGTAACATGCCTCATGTTACTACTCTATGTTACTACCTCTATAGTGGGGAGTAACATATGTGTGGTAGCATGTAACACTTCATTTATTAGGCTATAGACTTATCTTGCCTTGATATGTGTGATGTTACTCATACTACTAGTAACTAGCCATGTTACCACATGCCTCTCTTTCTTCATTTATTGTTTGCCACATCATCTATTTTATTTAGATATGTGTGATGTTACTACCTATGTTACTTTCACTGTAGGTAGTC
DTH_507	TIR/PIF-Harbinger	2	known	GGCCTCCTTTGGTTTGGAGGAATTTTGTAGGATTTACATAGGATAGGATTTTTATAGGAAAAATTCCTTTAGAGCTTTTTGGTTTGTAGGAATGAAATCTTATTCCTATGAAGGAATTCTTCCTATCCCTCACATTTCATAGAAAAATAAACATTAGACTAAACTTAATGGAAAAAATCCTATGGTGTGAATCAAAGGGCATCTTCTTTTCTATTCCTATGCATAGGATTTGAGATACATGTCATCTCATTTCCTATGACTTTCCTATTCCTATGATTTTCTAATTCTATGAACCAAAGGAGGCC
DTH_508	TIR/PIF-Harbinger	2	known	GGGGATGTTTGGTTCTAGGCCTAACCATGCCACACTTTGCCATACAATATCGCCACACTTGCCTAAGGTTAGTTCTTCAAAATAAGAGTCACAAGTTGGCAAGCCTAAGGGAATCTTGCCACACTTTTTGAGTGTATGTGATGTAGGGCCCTAGTGTGGCATGCCTAAGGTGTGGCTTGAACCAAACACCCACCCAAGTTGGTCAAACTTGCCTAACCTTAGATGTGGCAACCATAGGCAAACTTAGTCTCAAACCAAACAACCCC
DTH_509	TIR/PIF-Harbinger	2	new	GGCTAGTCATAGTGGGAGTAACTTAGGTAGTAACATAGCGCACTGCAAGAAAATTTTGCTTATGTAGCATGTAGTTAATGAGGAGAGAGGTGTTTAGAGTAACATAACATGTTACTATAACATAGCGCTTCCCGAGAAAGGATGAGTCTACAAGCTAATAAATGAACCAAGCTATGACACTACTATTATGTTACTTTGCACTACGAAGGTAGTAACTTATACTAGTGTCATGCATATATCACTAGTCTAAGTTACTCCCCACTATGACCAGCC
DTH_518	TIR/PIF-Harbinger	2	new	GAGCATCTCTAGCAGACCCCGCATCCCGTCGACCCGCAAAACACATTTGCAGTTGGCGAAAAACGGCTTTGCGGGCCGGCGCGGACGGCCGCAGATGCAGACCCCGCATAACAGACCCGTAAAAAAGAATATTCGCGTATATTCTTTCCCGTGTCTTCTTCTTCCTCTCGCCTGTGTTCATAGTCAGCTCCCGTCTTCCATGATAGTCTCCGAATCGATCCAAGAGGCAGCTCCTCCGTTGCCGGATGGATCCAGGAGCTAGCTAGCTATTCCATGGCCGGCTGGATCGAGGAGCTTGCTAGCTACTCCCTCAACATTCGTGGCCGGATGGATCGAGGACCTTGCTAGCTAGCTATCTAGCTAGCTCGTTCATGGCCGGATGGATCGACGACCTTGCTA…
DTH_519	TIR/PIF-Harbinger	3	new	GGCCTCCTTTGGTTTGTAGGAATTTCATAGGATTTCTATAGGATAGGATTTGCAAAGGAAAAATTCCTTTGAAGCCCTTTGGTTTGTAGGAATGGATTCCTATTCTTATGTAGGATAGGAATCAATCCTTCACGTTTTGGAGGAAAAAAACATTAGCTAAGACTCAATGGAAATATTCCTATCATATGCATCAAATGACATCTCTTTCTCTATAGGAATTGAGATGCATGCCATCTCACTTCCTATGATTTTCTGATTCCTATAACATTCCTATCCTATGAACCAAAGGAGGCC
DTH_521	TIR/PIF-Harbinger	4	known	GACTAGTCATAATGGGAGTAACTTGACTAGTAACATCACACATTTCAATACAATATTGCTTATGTGGCAGCTAATTAATGAGGAGAGAGGGGTTTGTGATACTCCCTCCTTTCCGGTTTATAGGGCTCAATTCAAAAATCTCACCAACCAAGGTAGATGGTGAGTGGTGGAATATTTTTTGTAGTTTGCAAAAGCACCTAATTAATGCTCTTGTTTTCCTCAAAAAATGATGTTTATCAATGCATTAATTGCAATGCATGCATGCATAAAGTACATGCATTGGTCAATTTTCTCTTAATACATACATGCAATGATTTAATGCACCTTGGAATCTGAATATGTGATGGGGAACAAGCAAATTGAGCCTTATAAAATGGAAAAACTAAAATTTTGAGATAA…
DTH_523	TIR/PIF-Harbinger	4	known	GGGACAGTTCTTTTGCTAGCTTTTTTGGGCTTCCAGAATAAGCTGCCCCCTACCCAGCTTATTCTATAAGCCCAACCAAAATTTTCTTTTTAAAAGCCTACTAGTCAAGTCTTAACTACTAGGCTTCTAAAAAAATAAATTTGGTTGGGCTTCTAGAATAAGCTAGGTAGGGGCAGCTTATTGCAGCTTATTCTAGAAGCCACCAAAAAAACTGGCCC
DTH_524	TIR/PIF-Harbinger	2	new	GAGCAACTCTAGCAGACCCCGCATTTTGCCGACGTGTAAACTGTGTTTACAGGTCGCACTGGGGCGCTTATGCAGGCTAAAAATTGCAGCGGCAGAATAGAAACCGCAAACAAACCCGTAATTTTTTTAAAAAATTGTTTCGCGCGAGAAATTTAAGCAGTAGCTCGCCGAAGCTCGCTCGCATAGATGATTCTTCTTCGCATAATAAGTTCGTACACTCCACATACATACATATTAAAGGTCAGAGATGCTAGACAGGGCCTATGCTATCGCACCACTACAACAAAATTGAGCTCACCGGAGCTCCTGCGGTAGCTGCCTCGGAGTCGACCTCGATATAGAGCTTCGCCTGCTCCGCCTTCATCAAGCGCAGGTCAGCCTCCTTTGATGCGTGCGCCT…
DTH_525	TIR/PIF-Harbinger	3	known	GGGCATATACAATGATTGATAAGATAGTCGTATCTTAAGTTTTACATGTAAATTAGAGATGACAAAAAAACATATCTACAATGGGTCATCTCTTAGTCTTATCTTCAATAATTAGTTGTTCCTAAAAACATGGTGAGACAAATTGTGCTAAAAGACCATCTCTTGTCTTCTCTTAAATAAGAGAAGACAAGCCTTTTCTTATGATTTCTCTCTCCTCCACCTCATCATTCATCCTACGTGGCACTCTTAGGATAGAACCATTGTACATGCCC
DTH_529	TIR/PIF-Harbinger	2	new	GAGCAACTCTAGCAGACCCCGCATCCCGCCCCGACCGGTAAAATAACCGTCAAAATGCGGGTCGGGGCGGAAAAACCAGCCCGATCAGACCCCGCATCCCGCCCCGGCCCGCAAAAACTTTTAGAGGGCGCGGCAAAATCCCGACCCCAACCCGGGAAAACGTGGGTTTCCCGCTCGCGGCTGCGATGCCCTGCATATAAGCGGAAGCGGTTGGTGGGGGGACATTTCATCCCGCGCTTTCCCCCACCAACTACCTCTCCTCTCCCCCCTCGCGCCGCCGCCGGCCCCCGCCCAAGATTCCGGCGAAAGCAACCGACAGGAACACGCCGGAAGGCCGCCACGCGCACGAGACCTCCCCTCCCTTCCCCCCTGCGTCGGCGGGCCGCCGGATTTGCAGAT…
DTH_532	TIR/PIF-Harbinger	2	new	GAGCAACTCCAACGGGCCGACCCAAACGAACGGCGATTTCATCCGTTTTTCGTCCGTTTGGGTCGGCCGCCCGCCGGGCGTCCGTCCTGTTTTTATATGGGTCGGCAGCGCGCCCAACGCGCTGACCCATATGTGCAGGCGTGGCCGGCTGGCCGCTCAATTTTATATTGATTTGCATTTACACATATTGTGAAATGAAATAACAAGCAAAATAGTTTAGCCGCCCAAATAAATAGTATAAGTTTTACAAGCCAAATACAAATAAAAATGTTTCACATAGTTTTGCAAACGAATAAAAGAAGATACATCTATTGGTTGCCATCATGAGTCCACATGTGCTCAACCAAATCATTTTGTAGTTGCATGTGAGTTTCCCAATCACGCATGTCTTCATGAAAC…
DTH_535	TIR/PIF-Harbinger	2	new	GACTACCCACAATGGAAGCAACGTAGATAGTAACATCACACATATCTAGATAAAATAGATGAAGAAAGAGAGGTATGTAGTAACATAGCTAGTTACTACTAGTATGAGTAACATCACACATATCAAGACAAGATGAGTCTATAGCATAATAAATAAAGTGTTGCATGTTACCATACATATGTTACTCTCCACTATAGAGGTAGCAACATAGAGTAGTAACCTGAGCATGTTACTACTCTATGTTACTACCCATTGCTGCTAATC
DTH_536	TIR/PIF-Harbinger	5	new	GGACCTCTTTGATTAGCAGGATTTTGAAAACATAGGAATAGGAAAAGTATAGGATTGGAGTGTCATGGCCACTTGAATCCTATAGGATTAGCAAGGAGCGTTTGATTTCACGGGAAAAGCAAAGGAATTGTAAAAAGAGGTTAGAGTGGATGTTAGATTTCCTATGAAATGTAGTACAAAACATTACATTGGAAAAATTCCTATGGGATTCAATCCTATGAATCAAAGGACAAACGTAGGAAAATTTTCAAAGGATTTCAATCCTCCAAAAATCCTATAGAATTCCCTTGAATCAAAGGAGCCC
DTH_538	TIR/PIF-Harbinger	7	new	GGCCCAGTTTGGATACTCTAACTCAGTTAGAGGTTAGAGTTATATTCTAACCCTGAACTAACCCTGAACTAACTCTTACCAAAAAGGTGGTTGGATAGCAGGGTTAGATGGAGCGCGGATACGGCGAGGCGCCTTCACGGGCGATGCGAGAGGGAGGGAGGGAGAGGACAGGAAGCTTCGAGGAAGTGAGGAGGGATCTGCCTCGGGAAGAGCGAGAGAAAAAGGTGTTTTTTAGTGGTCCTGAGAAGAACTAACCCCAATAAGCACCTCTTGGGTGGGTTAGATTTTTTGGATGAGTTAGTTGCATCTAACCCAAACTAACCCTCCTGTTTGGATATTTTTGGGTTAGTTGAGTCCAAACTAACCCAAACTAACTCTAACCCGTGGATTCAAACAGGG…
DTH_541	TIR/PIF-Harbinger	2	known	GACTAGTCACAATGGGTAGTAACATAGACTAGTAACATGCATATATGCATGTTACTAGTCTATGTTACTACCTCTATAGTGGATAGTAACATATGTGTGGTAACATGCAACACTTCATTTATTGCTTGCCACATCATCTATTTTATCTAGATATGTGTGATGTTACTACCTATGTTACTCCCATTATGGGTAGTC
DTH_544	TIR/PIF-Harbinger	2	known	GGCTGGTCACAATGGGCAGGAACTTAGGAGTAATATCACACACTCCAATACAAGTTTGCTTATGTGGCACATATTTAATGAAGAGAGAGGTGCTTGTGGTAACTAGCTAAGTTACTGGAACATCACACACTCGAAGAAACAATGAGTCTATATCCTAATAAATACATCGCTGCATGACACTACATACATGTTCCTACCCACTATGAAGGTAGTAACATAGTCTAGAAAACTGTATAGATTACTAGTTTATGTTCCTGCCCATTGTGACCAGCC
DTH_546	TIR/PIF-Harbinger	5	new	GACTAGTCACAATGGGTAGTAACTTAGACCAGTAACATGCATATGTTACTAGTCTATGTTACAACCTCCACAATGGGTAGTAACATATGTGTTGTGTCATGCATCACTTCATTTATTACGTTGTAGACTCATCTTTTCTTGATATGTGTGATGTTACAGTAACTAGCTATGTTACCACATGCCTCTTTTTCTTCATTAATTACATGCCACATCATCTATTTTGCCTAGATAAGTGTGATGTTACCATCTATGTTACTCCCACTGTGGGTAGTC
DTH_549	TIR/PIF-Harbinger	2	new	GGCCCAGTTTGGTTCGGCTGTGGATTTCTAAAAGCAGCTGTGAAAAATCTGCTGTGAAAAAACAACTGTGGAAAATCTGATGTGAAAAAGATGTAGGTCATTTGGTAAACCAGCTGATACAATTTTTTCAAATTTTGGTCCGCAGCGGAATCAGATTTTGGAAAGCACGTCCTGGGCTGCTTCCGCTTTTGGTTTAGATTTTGGCAGCGGATTTCTGGAATCGGATTCTGCTGGGTTCGCCCTTTGGCTCAGATTCTGCTGCGCGGCAGTGGAATTCGTCGATAAAAGCTGAACCAAACAGGGCC
DTH_550	TIR/PIF-Harbinger	2	known	GACTAGCCACAATGGGTAGTAACATCAAGTAGTAACATGCCAAGTTACTACTCTATGTTACTACCTCTATAGTGGGGAGTAACATATGTGTAGTAACATGCAACACTTCATTTATTAGGCTATAGACTCATATTGACTTGATATGTGTAATGTTACTCATACTAGTAGTAACTAGCTATGTTACCACATGCCTCTCTTTCTTCATTTATTGCTTGCCACATCATCTATTTTATCTAGATATGGTGATGTTACTACCTATGTTACTCCCATTGTGGGTAGTC
DTH_552	TIR/PIF-Harbinger	2	known	GACTAGCCACAGTGGGAGTAACTTTAGCAGTAACATCGAGTCACTCAACAAATTTGCTTATTTGGCAATGAGTTAATGAGGAGACAGGTAGTTTGAGTAACTTAGCTAGTTACCGTAACATCAGATGTCCCAATGCAATATGAAGGTAGTAACATAGTCTAGGGATATGTGTATGTTACTAGTGTATGTTACTATGCATTGTGGCTAGTC
DTH_553	TIR/PIF-Harbinger	5	new	GGGCATCTCCAATGGTTGTAAGATAGTTGTTGGTAGACTTTGACATATAAGATTTTTGATGATGTGTCATACAATAAATGAGGAAATAGAGGATGGTTGTATGGACATGAACCAACACCCCTTGCACAAGCTCCAATGTAGAATGAGAGAGCACCTTATTTATTATCTCACATCCTATTTGGCAAACTAGATACAACCCATTGGAGTTGTTGTATGTTAAGGTGTTGGTTGATGACATGGCATATTTTACCAACAAGCTAACATACAAACTGTTGGAGATGCCC
DTH_560	TIR/PIF-Harbinger	3	new	GGGCATGTCCAATGCGGCGCTTAAACACAGGCGCTAGGGTCTAAATCCCGGCCAATTAGCGGTTGCTTTCTTTAATCCTGGTGTCAGGTGAAGCGTCGACCCAAAAGTGTGCATCGAGCGCCAGGCACTTTTCCTTCCTGCTGTAAGCGCCAAGGCTGTTTGATTAGTCCATGTAATTAGCATCTGCCGTTGTAAGCCCGGGCGCTTAGATGTGTTTTTATTTTTTTCATCTTTATTTTTTCCTTCATTAGCATCTATACAAGCGGCTCCCATTGGAGATGCCC
DTH_565	TIR/PIF-Harbinger	3	known	GAGCATCTCCAGCCGCACCCCCAATAGGCCCCCCAGGCCACTTTTTCGGCGCCGGCGCCAAAAAAACGCCCCAGCACTAGTAGAAAAAGGACCTAATGTGAGACACATTAGTCGCGGTTTGATTTTGGCCCGGTACTAATGATACCATTAGTGCCGGTTCGAACGGCTATGCATTAATGCCGGTTCGTGTTGAACCTTTAATGCCACGAACCGGTACTAAAGAGGTGGTAGCCTTTAGTACGGGTTGGTGGCTCCAACCGGTACTAAAGACCCCCTTTAGTACGGGTTCGTGCCACCAACCGGTACTAAAGGGGTGCGCTGCCACCCGCAATGCACAATGTTTAGTCCCACCTCGCTAGTTGACAGGAGCTCGCACCGGTTTATAAGCCCCGCCGCGGC…
DTH_570	TIR/PIF-Harbinger	2	new	GACTAGTCACAATGGGTAGTAACTTAGACTAGTAACATGCATATGTTACTAGTTTATATTACTACCTTCATAGTAGGTACTCCCTCCGTTCTTGAAAAAGTGTACTTTCAATTTTGTTGAAAAGTCAAACTTTTTTATGTTTGACTGTATTTATACAATAATAGACCAACATTTATGCCATCGAATTAGTAGTATTAGATTCATGATAAAGTATATTTTCATCATATACCTATTTGATTTCACAAGCATTGATATATTTTTGCACAAACTCGGTCAAACTTTGAGATAGTTTGACCCTCCAACAAAGTTGGAAGTACACTCTTTCACGGACGGAGGGAGTAGTAACATATGTGTTGTGTCATGCATCACTTCATTTATTACGTTATAGACTCATCTTTT…
DTH_571	TIR/PIF-Harbinger	3	known	GGCCTCCATTGGTTTAGAGGAATCTTGTAGGAATTTCGTAGGATAGGATTTCTATAGGAAAAATTCCTTTAGAGCCCTTTGGCTTGTAGGAATAGAATCCTATTCCTATGATGGAATTCTTCCTATCCTCCACATTTCATGGGAAAATAAACATTAGCCTAGACTTAATGGAAAACATCCTATGATGTGAATCAAAGGGCATATCCTTTCCTATTCCTACTCATAGGATTTGAGATACATGTCATCTCATTTCCTATGACTTTCCTATTCCTATGATTTTCCTACCCTATGAACCAAAGAAGGCC
DTH_572	TIR/PIF-Harbinger	2	new	GAGCAACTCCAACGGGCCGACTCAAACGGACGGCGTTTTTGTCCGCTTTTTGTTCGTTTGGGTCGGCCGCCCGCCCGCCGTCCGCCCTCTTTTAGTTTTAGGTCGGCAGTGCGCCCAACGGGCCGATCCATTTCATGACCGCACGCGATTAAGATCATGCCGTCGCCTTGGTTTTGGCGCTCCAGCGCGCGGGAAAGGTTCGCGCTCGCGGGGAAAGCGGCCTAGCGCGCGCTGGTTTTGGCGCTCCAGCGCGCGGGAAAGGTTCGCGCGCGCGCCGCGGCCGGCGCTCGTTATAAAGAAGGCGCTCCCTCCACACTCTGTCCGCCGCCCACTCTCGCCGCCTCTGCGCCGTGGCCGGCGCTCGTTATAAAGAAGGCGCTCCCTCCACACTCTGTCCGC…
DTH_573	TIR/PIF-Harbinger	3	new	GAGCATCTCTAGTAGACCCCTTAAAATCGCAAACTGCAAAACTGGGATACGGGTTGAAAAAAAAAATGCATTTTAAAGGTTCATTTTAGCTGCGGCCGAACAGATACTGTAAAACAAACTGTAAAACTGGAATAAAGAGCTCCTTCCTCGATTCCGGCCACAACCACCTCTCCCCCCAGCCAGCTGCGCCGGCCACGCCGGTCGCGTCCAACCCCGTCGGCCGCGCCCCATCGCCCGCAGGCCATGCCGCGTCGCACGTCGGCCTCACCCCGCCCCTGTCGGCCGCGCCCCGTCACCGCGCCCAACCTCGCCGGCCACGCCCCGTCGCCTCCGTCGTCCGCGCCCAGCCTTGCCTGCCACGCCCCGCCGCCTCCGCCGTCCGCGCCTTACTCTATTGGC…
DTH_574	TIR/PIF-Harbinger	3	known	GGGCATGTACAATGGTTGATAAGATAGTCTTATCTTAAGTTTTGCATGTAATCTAGAGATGACAAAAAAAAAGTGTCTACAATGGGTCATCTATAGCATTATCTTCAATAACTAGCTATTCCTAAAAACGTGGTGAGACATATTGTGCTAAGTGATCATCTATTGTCTTCTCAAAAGACAAGCCTTTTCTTATGAGTTCTCTCTCCTCCATCTCATCATTTATCCTACGTGGCACTCGTAAGATAACACCATTGTACATGCCC
DTH_581	TIR/PIF-Harbinger	2	new	GAGCAACCCAACGGGCCGACCCGAACGGACGGCGATTTCGTCCGCTTTTTGTCCGTTTGGGTCGGCCGCCCGCCCGGCGTCCGCCCTGTTTTTCATATGGATCGGCAGCGCGTCCAACGCGCCAACCCATATATGCAGGCGTGGCCGGCTGGCCGCCCAATTTTGCATTGCATTCAACATATTGTGAAATAAAAATTTAACAAACAAAATAGTCCACCCAAATAAATAGTACTATAGTTTACAGGCCAAATAAAAATAAAAATGTTTCACATAGTTTTGCAAACGAATAAAAGAAGATACATCTATTGGTTGCCAACATGAGTCCACATATGCTCAACCAAATCATTTTGCAGTTGCACGTGAGTTTTCCAATCACGCATGTCTTCATGAAACTGAGTG…
DTH_583	TIR/PIF-Harbinger	3	known	GGCCAACTCCAGCGCACGACCCCAAACGGACGTCCGTTTTGCCCGGATTCTGTCCGTTTGGGGTGGCAATGGGTGGCAAAACGGACATGCACGTCCGGGTTTAGTTGGAGGCGCCCAACGCGCCGTCCGTCCCCAAAACGTCCGCCCTCGCGCCCGCTCGCCGTCGCCGCCCCGCCGCGACCTACCGAGCTCGCCCGCTCCGCCCCGCACCTGCCCGTTCCCCCGCCGCGGCCTGTCGGCCGGCGCGCGCCGCGCCGCGCCCACTCGCGCCCGCCCGCACCCGCTGCTCCGCGCCCTGCCCCGTACCTGCCCATGCCTCCACCGCGAGCACCCGCTACTCCACGCCCCGCCCCGCACCTGCCCGTGCCCCCGCCGCGGCCTGCCGGCCGGCACGCGCCG…
DTH_584	TIR/PIF-Harbinger	2	new	GGGCATGGCCAATGCATAGCCCCAGGGTGATGCCTCGCAAACCATGTAGGATCGGATGTCAGAAAAAGTAGGTTCGAATAGGGAAGCGGGATCCTCTGCAAGAGGCGGGTGCTTGGAGAGAAAAAGTATGGTTCGATGCATAAAGTTGGAAAAGTTAAAGTGGAGAGTAGGGATGCATGTGTAGTGAGAATCTACTTTATATTCTTTGATGATGCCGACCAGTAGTACCTTGCATTGGAGAGACAAAATCAATGTAGATGCCTCAATCTACTTTTTATCATGAGGCATTTGTATCCATATGCTACCATTGTACATGCCC
DTH_589	TIR/PIF-Harbinger	3	new	GGCTGGTCATAGTGGGAAGTAACTTAGACTACTAACATGCATATGTTACAAGTCTATGTTACTACCTTCATAATGGGTAGTAACATATGGATGGTAACATGCACGCCTTCATTAATTGAGATATAAACTCATTTTATCTCTGGGTGTGTTATGTTACAGTAACATATTATGTCACCACAAGCATGTCTTTCCTCATTAACTTCATGCCACATAAGCAAATTTGTGTTGAGATGTGTTATGTTACTACCTAAGTTACTTCCACTATGACTAGCC
DTH_593	TIR/PIF-Harbinger	2	known	GGCTGGTCGTAATGGGAGTATCATAGGTAGTATCATGCATGCCAACTAAGCAATTTTGGTGAGGTGGCATAGAGTTAAATGAAGAAAGAGAGGCTTGAGTAGTATATCATGATACCATGTCATACTAAACGATGTGCTACTTTGTGTCATGCATGGCAATAAATGTAGTCCTATATGGTACCAACATATGATCCCATGCATTACGGATGTAGTATCATACCCTAGTATCATATGCAAGATACTAGTATATGATACTCCCCTTTACAACCAGCC
DTH_595	TIR/PIF-Harbinger	2	new	AGCTGGCCAAATGGGCCGGTTTTTTCGGGCCGGCCCGTGAGCACGCCGGCACGGCCTGCCTTGGGCCAGGCACGACATGGGCTAAACGGGCCGGGCCCGGCACGCGGCATGCCCTGGGCCGTGCCTGGGCCTGGAGGCTGGGCACGCGGGCCGGCACGGCACGGCCCGATTAAGTTTATTTTTATTTTTTATACATCTATATATGGCCCAACATGTAAAAATAGGCTAAAAACGCTCAGTGCGTCAAATAATAGACTGAAAATATGCGGCCCACCGTGCTAAACGGGCCAACGTGCCGGCCCGTTTACTAACTGGGTCGTGCCTGGGCCTGAGGGCGCAGCACGTGGGCCAGCACGGCACGGCCCGTATAGTAATCGTGCCCTGGCGGGCCGTGCCGGG…
DTH_597	TIR/PIF-Harbinger	2	known	GGCTGGTCATAGTGGGGAGTAACTTATACTACTGTCATGCATATGACACTAGTCTAAGTTACCATCTCCATAGTGCAAAGTAACATAGTAGTAGTGTCATAGATGGTTTCATTTATTAGCTTGTAGACTCATCTTCTCTTGAGAAGCGCTATGTTACAGTAACATATATGTTACTCTAAACACATCTCTCTTTATTAAATACATGCCACATAAGCAAATTTGTATTGGACTGCGCTATGTTACTTGCTAAGTTACTCCCACTATGACTAGCC
DTH_598	TIR/PIF-Harbinger	8	known	GGCTAGTCATAGTGGGGAGTAACTTAGACTAGTAACATACATATGTTACTAGTCCATGTTACCATGTTCATAGTGAGAAGTGTCATAGGTGTAGTAACATACATATCTTCATTTATTGCTTTGTAGACTCATTTTGTATTGGAAACCGCTATGTGATGGTAACATATTATGTTATTCTATTTGTCTCTCTCCTCTTTAATTACATGACACATCATCTTTTTTCCTTATGTGGCATCTATGTTACTACTTATGTTACTCCCACTATGATTAGCC
DTH_608	TIR/PIF-Harbinger	2	new	GGGCATCTCCAACAATTGTAAGATAGGTGTTGGTAAATTTGCCACCTAGGACGTAACGATGATGTGGCATGTAATAAATGTGGAGAGAGAGCAAAGTTGTATGTAGAATAACCAACAACCTTTGCACAAGCTACAAAGTGAAATAGAGAGCAATCACATTTATTTTCTCACCATCTATTGGATAACTTAGATACAATCTATTGGAGTAGTTGTATGATAGCTTGTTGGTTGATGACATGAACATTTTACCAACAAGACTAACATACAACCTGTTGGAGATGCCC
DTH_609	TIR/PIF-Harbinger	2	known	GACTAGCCACAATGGGTAGTAACATAGACTAGTAACATGGGCATGTTACTAGTCTATGTTACTACCTCCATAGTGGGGAGTAACATATGTGTGGTAACATGGAGCACTTCATTTATTAGGCTATAGACACATCTTGCCTTGATATGTGTGATGTTACTCATACTAATAGTAACTAGCTATGTTACCATTTTCATCTCTTTCTTCATTTATTGCATGCCACATCATCTATTTAACCTAGATATGTGTGATGTTACTACCTATGTTACTCCCATTGTGGATAGTC
DTH_612	TIR/PIF-Harbinger	2	new	GGCTGCTTGTAATGGGAGTATCATAGGTAGTATCATGCATGCCAACTATGCAATCTTGATGAGGTGACGTCGAATTAAATGAAGAAAAGAGAGAGTTGAGTATCATAATATGATATTGTATCATATTAAATGATGTGCTACTATGTGTCATGCATGACAATAAATAAACTATCCTATGATACCAACACATGATACTATGCATTATGGATGTAGTATCATACAAAAGTATCCTATGCATGATACTAGTATATGATACTCTCCATTACGACCAACC
DTH_613	TIR/PIF-Harbinger	2	known	GACTACCCACAATGGGTAGTAACATAGAATAGTAACATGCCCATGTTACTACTCTATGTTACTACCTCTATAGTGGGGAGTAACATATGTGTGGTAACATGCAACACTTCATTTATTAGGCTATAGACTCATCTTGTCTTGATATGTGTGATGTTACTCATACTAGTAGTAACTAGCTATGTTACTACATGCCTCTCTTTCTTCATTTATTGCTTGCCACATCATCTATTTTATCTAGATATGTGTGATGTTACTACCTATGCTACTCCCACTGTGGGTAGTC
DTH_614	TIR/PIF-Harbinger	5	new	GAGCAACTCTAGCAGATCCCGCATTCCGCCCCGACCCGTAAAATAACCGCCAAATGCAGGTCGGAGCGAAAAAAAACCAGCCCGATCAGACCCCGCATCCCGCCCCGGCCTGTAAAATTTTTTAAGGGGCGCGGCAAAATCCCGACCCCAATCCGGAAAAACGCGGGTTTCCCCCTCGCGGCTGCGGTGCCCTGCATATAAGCGAAAGCGGTTGGTGGGGGGACACTTCATCCCGCGCTTTCCCCCACCAACCACCTCTCCTCTCCCCCCTCGCGCCGCCGCCGGCCGCCGCCCAAGATTCCGGCCGAAAGGCCACCACGCGCACGAGGCCTCCCCTCCCTTCCCCCCTGCGTCGGTGGGCCGCCGAATTTGCAGATCTGCGACACTTCATCGCGGGCC…
DTH_619	TIR/PIF-Harbinger	2	new	GGCTGGTCGTAATGGGAGTATCATAGCTAGTATCATGCATGCCAACTAGGCAATTTTGATGAGGTGTCATAGAATTAAATGAAGAAAGAGAGGGTTGAGTATCATATCATGATATCGTATCATAATAAATGTTATGCTACTATGTGTCATGCATGGCGATAAATAAAGTACTACATGATACTAATATATGATACTATGCATTAGGGAAGTAGTATCATACACTAGTACCATATGCATGATACTAGTATATGATACTCCCATTACAACCAGCC
DTH_622	TIR/PIF-Harbinger	4	new	GAGCAACTATAGCAGACCCCGCATTTTGCCGACCCGTAAAATGTGTTTGCAGGTCGCACGGGGGCAATTATGCAGGCCGAAAATTGCGGCGGCATACTAGAAACCGCAAACGGACCTCTAAATTTTAAAAAAAGTTGTTTCGCGCGAGAAATTTAAACAACAGCTCGCCGGAGCTCGCGAGCATACATGGTTCTTCTTCGCATAAATAAGTTCATACACGCCACATACATACATAGAGGTTAGATATGCTAGACAGGGCCTACGCTACCGCATCACTGCAACAAAATTGAGCTCACCGGAGCTCCTGCGGTAGCTGCCCACTGGCGGCGATCAGTCGGAGTCGGAGTCGGAGGAGTCGGAGCCGAGGTCGACGAAGAGCTTCGCCTGCTCCTCCTTCAT…
DTH_625	TIR/PIF-Harbinger	2	new	GACTACCCACAGTGGGAGTAACATAGGTAGTAACATCACACATATCTAGGTTAAATAAATGATGTGGCATGCAATAAATAAATAAAGAGATGAAAGTGGTAACATAGCTAGTTACTACTAGTATGAGTAACATCACACATATCAAGGCAAGATGTGTCTATAGCCTAATAAATGAAGTGTTGCATGTTACCATACATATGTTACTCCCCACTATAGAGGTAGTACATAGACTAATAACATGAGCATGTTACTAGTCTATGTTACTACCCATTGTGGCTAGTC
DTH_628	TIR/PIF-Harbinger	2	new	GAGCAACTCCAACGGGCCGACCCAAACGGACGGCGCATTTGTCCGCTTTTTGTCCGTCTGGGTCGGCCGCCCGCCGTGTTTTGCATTTGGGTCGGCCGCCCGCCCAACGCGCCGACCCATTTTCATGTCCACACTCAATTTTTTAAAAAAGCCCGCGGTCATAGATCATGCCAGCGGCCATGTCTCATGCCGACACCATGCCAGCGCCGACATACATTGCCGGCTTCAAAAAATATTACCACACAGTTCGCGCTGGCGCACTCGCCAGCAGCCGACACACATGCCAACACACAAAAAGGGGTGGGACTTGAGTTCGACCACGCCATTACGGCCCCGTGGTCATGCAAGCACACAAGCCGACATACAAAAAAGGAAGGCGCTCGCGGCCACGAGATCACT…
DTH_633	TIR/PIF-Harbinger	3	new	GGCTAGTCATAGTGGAGAGTAACTTAGACTAGTAACATACATATATTACTAGTGCATGTTACTACCTTCATAGTGAGTAGTGTCATAGGTGTGGTAACATAGATGCCTTCATTTATTACTTTGTAGACTCATTATGCATTGGGAAGCGCTATGTGATGGTAACATATTATGTTACTCTATTTGCCTCTCTCCTCATTAACTATTTGCCACATCATCATTTTTGCTTATGTGGCATCTATGTTACTACCTATGTTACTCCCACTATGACCAGCC
DTH_634	TIR/PIF-Harbinger	3	new	GGCTGGTCGTAATGGTAGTATCATAGCTAGTATCATGCATGCCAACTAGGCAATTTTGATGAGGTGTCACAGAATTAAATGAAGAAAGAGATAGTTGAGTATCATATCATGATACCGTATCATAATAAATGCTAGACTACTATGTGTCATGCATGGCAATAAATAAAGTACTACATGATACTAATATATGATACTATGCATTACGAAGGTAGTATCATACACTAGTATCATATGCATGATACTAGTATATGATACTCTCCATTACGACCAGCC
DTH_635	TIR/PIF-Harbinger	2	new	GGCTAGTCATAGTGGGAGTAACTTAGGTAGTAATATAACACATCTCAAGATAAATTTGCTTATGTGGCATGGAATTAATGAGGAGAGAGATACTTGTGGTAACATAATATGTTACTGTAACATAATTCACCCCGAGATAAAATGAGTCTATATCTCAATTAATGAAGGTTTGCATGTTACCATCTATATGTTAGTACCCATTATGAAGGTAGTAACATAGACTAATAACATATGCATGTTACTAGTCTAAGTTACTCCCCACTATGACCAACC
DTH_643	TIR/PIF-Harbinger	7	new	GGCCCTGTTTGGATACTTTAACTCAGTTAGAGGTTAGAGTTAGATTCTAACTCTGAACTAACCCTGAACTAATCTAGCCAAAGAGGTGTTTGGATGGCAGGGTTAGATGGAGCACGGATACGGCGAGGCGCCTTCACGGGCGGTGCGAGAGGGAGGGAGGGAGAGGACGAGAAGCTTCGAGGAAGTGGGGAGGGATCTGCTGCGGGGAGAGCGAGAGAAAAATGTGTTTTTTTAGTGATCCCGAGAAGAACTAACCCAAATAAACACCTCTTGGGTGGGTTAGATTTTTTGGATGGGTTAGATGCATCTAACCCAAACTAACCCTCTTGTTTGGATATTTTTGGGTTTGTTGAGTCCAAACTAATCCAAACTAACTCTAACCCATGGATCCAAACAGGG…
DTH_645	TIR/PIF-Harbinger	2	new	GGGCATCTTCAATGGTTGTAAGATAGTTGTTGGTAAACTTTGCTACATGATTTTTGATGATGTGTCATACAATAAATAAGGAAAGAGAGAAAGATTGTATGTACATGAACCAACACCTCTTACACAAGTTTCAATGTAGAATGAGAGTGCACCTTATTTATTGCCTCACATCTTATTGGGCAAACTGGATACAACCCATTGGAGTTGTTGTATGTTAAGATGTTGGTTGATGACATGTCATATTTTACCAACAAGCTAACATACAAACTGTTGGGGTTGCCC
DTH_653	TIR/PIF-Harbinger	2	new	GACTACCCACAATGAGAGTAACATATGTAGTAACATCACACATATCTAGATAAAATAGATGATGTGACAAGCAATAAATAAAGAAAGAGAGCAAAGTGGTAACATAGCTAGTTACTAGTAGTAGTAGTAACATCACACATATCAAAGCAAGATGTGTCTATAGCCTAATAAATGAAAGGTTGCATGTTACCACATATATGTTACTCCCCACTATAGAGGTAGTAACATAGACTAGTAACATGTCAATGTTACTACTCTATGTTACTACCTATTGTGGCTAGTC
DTH_656	TIR/PIF-Harbinger	2	new	GAGCATCTCCAACAGAAGCGCTATATAAGCGACGCGCGGTATAAAAACTGCTTTTAGCGCGCGCGGAGCCGATTTGAAGTCTCCAGCAGCCGCACAAAAAGCGCGCGCGCTATAACTAATGCAGCGCGCGCATTAAAAAGGCATCGCGCGCAGCATATTTAGTACGTCCAGTCACGCGCGCTGCAAACTCTGGGATGCTGCAGATGGGACCGCTCGACTCGCGCGCGCAACATATTTTGCAGCGCTTGTTGGAGCAAACGTCTTCTAGCGCCCTAAAAAAACTACTTGCGCGCTGTAAACCCGTTTTTTGGGCGCCGCGCATTGGGCAGCTGTTGGAGATGCTC
DTH_657	TIR/PIF-Harbinger	2	new	GACTACCCACAATAGGAGTAACATAGATAGTAACATCACACATATCTATGTTAAATAGATGATGTGGCATGCAATAAATGAAGAAAGAGATGAAAGTGGTAACATAGCTAGTTACTACTAGTATGAGTAATATCACACATATCAAGGCAAGATGTGTCTATAGCCTAATAAATGAAGTGCTTCATGTTATTACCTCTGTCCGGGTTTATTAGGCCTCCTTGTATTTTGTGCCAGATTTTGACTATCTATATTATTAAAAAAATATAAATTATATGATACAAAAATTACACCATTGGATTTGTGTTTGAAAGAGCTTTCCAACAATATAATTTTTGTGACATATAGTTTACATTTTATTAGTTAAATTTGCAAGTCAAACTTTAGCACAAAATAGAATGG…
DTH_658	TIR/PIF-Harbinger	2	known	GGCCTCCATTGGTTTAGAGGAATCTTGTAGGAATTTCATAGGATAAGATTTCTACAGGAAAAAATTCTGTAGAGCCCTTTGGTTTATAGGAATGGAATCATATTCCTATGGAGGAATTCTTCCTATCCTCCACATTTCATAGGAAAATAAACATTAGCCTAGACTCAATGGAAAAAATCCTATCATGTGAATCAAAGGGCATCTCCTTTCCTATTCGTACTCATAGGATTTAAGATACATGTCATCTGATTTCCTATGAATTTCCTATTGCTACGATTTTCCTACCCTATGAACCAAATGAGGCC
DTH_663	TIR/PIF-Harbinger	3	known	GGCTGGTCGTAATGGGAGTATCATAGGTAGTATTATGCATGCCAACTAAGCAATGTTGATGAGGTGGCATAGAATTAAATAAAGAAAGAGATGCTTGAGTATCATATCATGATACCGTATCATATTAAATGATGTGCTACTTTGTGTCATGCATTACAATAAATGTAGTCCTATATGATATCAACATATGATACCATGCATTACGGATGTAATATCATACACTAGTATCATACGCATGATACTAGCATATGATACTCCGCATTACAACCAGCC
DTH_665	TIR/PIF-Harbinger	2	known	GACTAGCCACAATGGATAGTAACATAGACTAGTAACATGCCCATGTTACTAGTCTATGTTACTATCTCTATAGTGGGAAGTAACATATGTGTGGTAACATTCAGCACTTCATTCATTGGCCTATAGAGACATCTTGCCTTGATATGTGTGATGTTACTCATACTAGTAGTAACTAGCTATGTTATCATTTTTATCTCTTTCTTCATTTATTGCATGCCACATCATCTATTTAACCTAGATATGTGTGATGTTACCACCTATGTTACTTTCACTGTGAGTAGTC
DTH_666	TIR/PIF-Harbinger	2	new	GGTCTCCTTTGGTTTGTAGGATTTTTGTAGGAATTCTATAGGATAGGATTTGCAAAGGTAAAATTCCTTTGAAGCCCTTTGGTTTGTAGGAATGGATTCCTATTCCTATGTAGGATAGGAATCAATCCTTCATATTTTGGAGGAAAAAAACATTAGCCTAGACTCAATGGAAAAAAGCCTATCCTATGCACCAGGCATCTCTTTCTCTATAGAAATTGACATGCATGTCATCTCACTTCCTATGATTTTCCTATTCCTATAAAATTCCTATCCTATGAACCAAAGAAGGCC
DTH_672	TIR/PIF-Harbinger	4	new	GAGCAACTCTAGCAGACCCCGCATCCCGCCGACCCGTAAAACGCGTTTGCAGTTTACGCAAAACCGCTTTTGCGGGCTGGCTCGGGCTGGCACAGATGCAGACCCCAACGGCTTTGCAGGGTCTGCTCTTTGCGCCGCTACATCCCGCATATCATCGGCCCGCAAATATCAAATCTAACATAATTCAACAATCGAAAACAAACTGAATTATTCAAATCAAACATAATACAATAATCATCCGCATTACAAATAATTATTCAAATCACCATAGCAAACTTAAATAATGCAATACAAAACTTGTCATGAATACAAATACAAATGAATACAAAAATTAGTCACTGTCCAGCCCTTTGCCAATGGTGCTCAATGAGATCCTCCTGAAGTTGAAAGTGTGTGTCT…
DTH_676	TIR/PIF-Harbinger	2	new	GGCCTCCTTTGGTTTGTAGGAATTTTATAGGAATTCTATAGGATAGGATTTGCAAAGGAAAAATTCCTTTGAAGCCCTTTGGTTTATAGGAATGGATTCCTATTCCTATGTAGGATAGGAATCAATCCTTCACGTTTTGGAGGAAAAAAACATTAGCCTAGACTCAATGAAAAAAATTCTATCCTATGCATCAAATGACATCGGAATTGAGATGCATGCCATTTCACTTCCTATGATTTTCCTATTACTAGAAAATTTCTATCCTATGAACCAAAGGAGGCC
DTH_684	TIR/PIF-Harbinger	3	known	GACTAGCCAAAGTGGGAGTAACTTCAGAAGTAACATCGAGTCCAACTCAGCAAATTTGCCTATGTGGCAATGAGTTAATGAGGAGAGAGTTAGTTTGAGTAACTTCATTACATGTCCCAATGCAATATGAGTCTATAACCTAATAAATAAAGCTTTGCATGACACCACACTTATGTTACTACCCAATATGAAGATAGTAACATAGTCTAGGGATATGTGTATGTTACCAGTGTATGTTACTCTCCATTGTGGCTAGTC
DTH_689	TIR/PIF-Harbinger	2	new	GAGCATCTCCAACAGGCGCATACAAGTTTCGCACGCTAAAATAATTTTAACACGCCACTGTAGCACTTTTAGCGCGTCGGACCCAACATTGGTTTAGCAGATGCCTAAAAATATGCGCCCAATATAACACGGAGTGAAAATTATGAAGTGCGCGCAATCCGGTGCCCCAAAATTGCAGCTTCTGATAGCGCTTTTTAGCGCATGCCCAATCCTTTTTGGCGCATGCACTATTTTACAGCTTCTGCTGGAGCTGTCCGGCGTCTAAAAAACCCAAATTTTAGCGCGTGGAGCAGTTTTTGTGCGCCTGTTGGAGATGCTC
DTH_692	TIR/PIF-Harbinger	2	new	GAGCAACTCCAACGGGCCGACCCAAACGGACGGCATTTTTGTCCGCTTTTTGTCCGTTTGGGTCGGCCGCCCGCCCGCCGTCCGCCCTTTTTTAGTTTTGGGTCGGCAGTGCATCCAACAGGCCGACCTATTTCATGACCGCGCGCGTTTAACATCATGCCGTCGCCCTGGTTTTGGCGCTCCAGCGTGTGGGAAAGGTTCGTGCGCGGGGGAAAGCGGCCTAGCGCGCGCTGGTTTTGGCGCTCCAGCGCGCGCGGGAAAGGTTCGCGCGCGCGCCGCGGCCGGCGCTCGCTATAAAGAAGGCACTCCCTCCACACTCTGTCGGCCGTCCACTCTCGCCGCCTCTGCGCCACCATGTCGATCCGCCGCCTGGGCGCTTCGGATTTTCGCGGAGTCCAC…
DTH_696	TIR/PIF-Harbinger	2	new	GGCTGGTCGTAATGGGAGTATCATAAGTGGTATCATGCATGCCAACTACTCCCTCCGTTCCTAAATATAAGTCTTTTTAGAGATTGCACTACAAACTACATACGGATGTATATAGACATATTTTAGAGTGTAGATTCACTCATTTTGCTCCGTATGTAGTCCATAGTGGAATCTCTAAAAAGACTTATATTTAGGAACGGAGGGAGTAGACTTTTTGGATGAGGCGGCACACAATTAAATAAGGAAAGAGAGGATGTGGTATCATATCATGATACCATATCGTATTAAATGTTGTACTAGTTTGTGTCTTGCATGGCAATTAATAAGGCAACCTAAGATACTAACTTATGATACTCTGCATTACAGAAGTAGTATCATACCCTAATATCATATGCATGA…
DTH_700	TIR/PIF-Harbinger	2	new	AGCTGGCCAAATGGGCCTTTTTTTGGGGCCGGCCCGTGAGCACGCGCGGCACGGCCCGCCTTGGGCCAGGCACGGCACGGGCTAAATGGGCCGGGCCCGGCATGCGGCACGCCCTGGGCCGTGCTTGGGCCTGGAGGCTGGGCACGCGGGCCGGCACGGCACGGCCCGGTTACATTTTTTTATTTTTTATACATCTATATATGGCCCAATATGTAAAAATAGGCTAAAAAACACTCAGTGCATCAAATAACAGGCTGAAAATATGGGGCCCACCGTGCTAAACGGGCCAACGTGCCGGCCCGTTTACTAACTGGGCCGTGCCTGGGCCTGGGGGCGCAGCACATGGGCCGGCACGGCACGGCCCGTATAGTAATCGTGCCCTGGCGGGCCGTGCCGGGC…
DTH_704	TIR/PIF-Harbinger	2	new	GGGAAAGTACAATGGTTGATAAGATAGTCTTATCTTAAATTTTGCATGTAAATTAGAGATGACAAAAAAACATGTCTACAATGGGCCATCTCTTAGCTTTATCTTCAATAATTAGTTGTTCCTAAAAATATGGTGAGACAAATTGTGCTAAGAGATCATCTCTTGTCTTCTCTTAAATAAGATAAGACAAGCCTTCTCTTATGATTTCTCTCTCCTCCATCTCACCATTTATCCTACGTGGCACTCTTAAGATAGAACCATTGTACATGCCC
DTH_708	TIR/PIF-Harbinger	2	known	GGGCCAGTTCTTTTGGTGGCTTCTAGAATAAGCTGCAAAAAGCTGCCCCCTACCCAGCTTATTCTAGAAGCCCAACCAAATTTATTTTTTTAGAAGCCTAGTAGTTAAGACTTGACTAGTAGGCTTCTAAAAAGGAAATTTTGGTTGGGCTTTTAGAATAAGCTGGATAGGGAGCAGCTTATTCTGGAAGCCCAAAAAAGCTAAAAGAACTGGCCC
DTH_710	TIR/PIF-Harbinger	4	known	GGGCATGTACAATGGTTGATAAGATAGTCTTATCTCAAGTCTTGCATGTAATTTAGAGATGATAAAAAATGTCTACAATGGGTCATGTCTTAGCCATATCTTCAATAACTAGTCATTATTGAAAACATGGTGAGACATATTGTGCTAACAGATCATCTCTTTTCTTCTCTTAAATAAGAGAAGACAAACCTTTTCTTATGAGTTCTCTCTCCTCCACCTCATCATTTATCCTATGTGGCACTTCTAAGATAGCACCATTGTACATGCCC
DTH_714	TIR/PIF-Harbinger	7	known	GACTAGTCATAATGGGAGTAACTTAACTAATAACATCACACATTTCAATACAAGATTGCTTATGTGGCAGCTAATTAATGAGGGGAGAGGGGTTTGTGGTAACTTAGCTAGTTACTGTAACATCACACATTTCAAGGCATAATGAGTCTATAGCCTAATAAATGAACTCTTTCATGATACCACTCATATGTTACTACCCACTATAAAGGTAGTAACATAGGCTAGTAACATCGGCAAGTTACTACTCTATGTTACTCCCCACTGTGAGCAGTC
DTH_722	TIR/PIF-Harbinger	2	new	GAGCAACTCTAGCAGACCCCGCATCCCGCCAGCCAGCAAAACGCGTTTGCAGTTCGCGCAAAACCGCTTTTGCGGGCCGGCGCAGGCTGGCACAGATGCAGACCCCCCAAACGGATCCGTAAAAAATATATTCACGGAATATGCCTTTTTACGGGTCGGCTTCTGCGGGATCTGCTCGGGCACCACCGCGACGACACGCAAACAGATAAACTGCAAATCTCGCATTTGACATAGGATTTCACAAACAAGTTCAAATTCAAACGACATAAATAGTTTTACGCGCAAATAGAAGCCAAGTTCATTACGTCTAACGCAAAAGAGGGCCATGCAAAAGGTTTGAGCCCATGTCCGGCATCATCTTGATCAATCTTCACTCCGCGCCATCGAGTCCATCTTGAA…
DTH_723	TIR/PIF-Harbinger	2	new	GAGCTACTCTAGCTGACCCCGAAAAATCCCGACCTGCAAAATGCGTTTGCAGTTTCACGAAGATCTCGTTTGCGGGTCGAGAATGAGCGCGGCCGAACAGAAACCGTAGATGAAACTGCATAAGTTGAAAAAACAGTTTCGCGGGAGAAATTGCACCATAGTAGTTCATCACGTACTACATATATTTACATGATCAAACACTACAAACACTAGTTCATACTCCATCCGTTCCATAATGTAGTGCCTATAGATTTTTTGAAAAGTCAAACCTCATAAACTTTGACCAAGTTTGTGGAGAAAAATATTTACATCTAGAGTGTGAAACATATATCACTAGATTCATCATAAGATGTAGTTTCACATTATATATTTTTGTTATTATAGATATAAATATTTTTC…
DTH_724	TIR/PIF-Harbinger	2	known	GGCCAACTCCACCGCGCGACCCCAAACGGACGTCCGTTTTGTCCGGTTTCTGTCCGTTTGGGTAGGGCAATGGGGTCGTGTCCAGGCTTGTCCTGGGATGCGGTGGCCGTGTGCCCAACGCGCGGACGCATCCCGGCCGCATCCTGTCCGCGTACTTTTTGTATGCAAGTCCTTAAACTTTTTTTCATCATTCATTCTTGGTACATGAGAACACATCACCAAATTTTGACTAGAAAAGCAAGACCAAAGAAAACAAGAACCACAAGAATACATTTTAGAAGATATCCAACTTCCATAACTGCTCCTGTAAGTTGGATTAGTGCCTTCTCGATGCATTCATTGTTGATCTGCGGAGGAGCCACCTCCATCTTGCGTGTTTCTTTCTTCTTATTCGAGCCT…
DTH_728	TIR/PIF-Harbinger	3	new	GAGCAACTCCAACGGGTCGACCCAAACGGACGGTGTTTTTGTCCGCTTTTTGTCCGTTTGAGTCGGTCCGGCGGACACAAACGCCGGCGCTGTATTTGGGTCGACGCGAGCGCCCAACGCTGGTCCGACCCATTTTGTCGGCGCCCTAAATAAAAAGTTTGAAAGCATTTAAAAAATAAACACATGCATTTAATTAAACATAAAAGCCGGCGAAAGTCCACATTACATTAATTAACATAATAAAACTAAAAACTAGACGACGCGCTGCCCTAGGCGTCCTCGTCGTCGTCGGCGCCTGCGTCGGGGCCGGTGAGGTCAATCAGCGTCGGTGTAGGGCCGGCCCAGGGGAACGTCGTGTTCCAGAGGGCGGTGATGTCGGGCTGCGCCGCCGCTGCCTGG…
DTH_730	TIR/PIF-Harbinger	2	new	GGCTAGTCATAGTGGGAGTAACTTAGGTAATAACATAACACATCCCAAGACAAAATTGCTTATGTGGCAGGAAATTAATGAGGAGAGAGATACTGGTGGTAACATAATATGTTACTATAACATAACACACCCCGAGGTAATATGAGTCTATATCTCAATTAATGAAAGCTTGTATGTTATCATCCATATGTTACTACCCATTATGATGATAGTAATATAGACTAGTAACATATGCATGTTACTAGTTTAAGTTACTTCCCACTATGACCAACC
DTH_732	TIR/PIF-Harbinger	2	new	GAGCAACTCTAGCAGACCCCACATTTTGCCTACCCGTAAAATGTGTTTGCAGGTCGCACGGGGGCGATTATGCAGGCCGAAAATTGCGGCGGCAGACTAGAAACCGCAAACGGACCCCTAAATTTCAAAAAAAGTTGTTTCGCGCGAGAAATTTAAACAACAGCTCGCCGGAGCTCGCTCGCATACATATTTCTTCTTCGCATAATAAGTTCATACACACCACATACATACATAGAGGTTAGATATGCTAGACAGGGCCTACGCTACCGCATCACTGCAACAAAATTGAGCTCACCGGAGCTCCTGCGGTAGCTGCCCACCGGCGGCGATCAGTCGGAGTCGGAGCCGAGGTCGACGAAGAGCGTCGCCTTCTCCTCCCTCATCACGCGCAGGTCGGCC…
DTH_735	TIR/PIF-Harbinger	7	new	GACTATCCACAATGTGAGTAACATAGATAGTAACATCACACATATCTAGATAAAGTAGATGATGTGGCAAGCAATAAATGAAGAAAGAGAGGAAAGTAGTAACATAGCTAGTTACTACTAGTATGAGTAACATCACATGTACATATCAAGGCACGAAGTGTCTATAGCCTAATAAATGAAGTGTTGCATGTTACCACACATACATGTTACTCCCCACTATAGATGTAGTAACATAGACTAGTGTAACATATGGGCATGTTACTAGTCTATGTTACTACCCATTGTGGCTAGTC
DTH_736	TIR/PIF-Harbinger	2	new	GGCCTCCTTTGGTTTGTGGGAACTTTGTAGAAATTTGATAGGTAGGACTTGCAAAGAAAAATTTCCTTTGAAGCCCTTTGGTTTGTAGGAATGGATTCCTATTCCTATGTAGGATAGAAATCAATCCTTCACATTTTCGAGAAAAAAAACATCCTAACTTAATGGAAAAATTCCTATCATATACACCAAATGGCATCTCTTTCTATATAGGAATTGAGATGTATGTCATCTCACTCCCTATGGGTTTCCTATTCCTATAAAATTCCTATCCTATGAACCAAAGGAGGCC
DTH_740	TIR/PIF-Harbinger	2	known	GGCTAGTCATAGTGGGAGTAACATAAGTAGTAACATGCATGCCACATAAGCAGAAAAGATGATGTGTCAAGCAATTAAAAAAGAGAGAGAAATAGAGAATATGTTACCATCACATAGCGGTTTCCAATGTAAAATGAGTCTACAAAGTAATAAATGAAGCTCTCTATGTTATCGCATCTATGACACTACCCACTATAGAGGTAATAACATAGACTAGTAACATATGCATGTTACTAGTCCAAGTTACTCCCCACTATGACTAGCC
DTH_747	TIR/PIF-Harbinger	2	known	GGGCATGTACAATGGTTGATAAGATAGTCTTATCTTAAGTCTTGCATGTAGTTTAGAGATGACAAAAAACATGTCTACAATGGGTCATCTCTTAGCCTTATCTCCAATAACTAGCTATTCCTAAAAACGTGGTGAGACAAATTGTGCTAAGAGATCATCTCTTGTCTTCTCTTAAATAAGAGAAGACAAGCCTTTTCTTATGATTTCTCTCTCCTACACCTCATCAATTATCCTACGTGGCAGTCCTAAAATAGAACCACTGTACATGCCC
DTH_748	TIR/PIF-Harbinger	2	known	GAGCAACTCTAGCAGATCCCGCATATGAGGCAAAACCATAAAATTCCGGCGAGTATGCGGGCTCGGCCCAATTTTCCGGCCAGAACAGAGCCCGCATACTCGCCCGGCCCGTAAAAAAAATTGCCGCGGACTGCAAACCGCACGCCCCGACCACTATATCTACGGTTCCGCAGCGCGTTTGCGGGTCGAAACCCTATCCCCCCGCCGCCGAGCCACGCAATTCCCCACTCCCTTCTCCACATTTCTCGCCGCCGGCGACCACCTCCCCGCCTCCGGTCGCCATGTGGTGCCGCATGTGGAGCTCCGGCAGCAGATCCGGCGGCGGAAGCGATCCCGAGCGCGAGCGGCGCGTCCGGTCGGAAGGCGCGAGGAAGCGCGGGGGCCGGAAGTGGACCAACA…
DTH_753	TIR/PIF-Harbinger	2	new	GGCCTCTTTGGTTTGTAGGATTTTTATAGGAATTCTATAGGATAGGATTTGCAAAGAAAAAATTCTTTTGAAAGCCCTTTGGTTTGTAGAAATGGATTCCTATTCCTATGTAGGATAGGAATTAATCCTTCACATTTTGGAGAAAAAAACATTAACCTAGATTCAATGGAAAAAATCCCATCCTATGCATCAAATGACATCTCTTACTCTATAGACATTGACATGCATGTTATCTCACTTCCTATGATTTTCTTATTTCTATAAAATTCCTATCCTATGAACCAAAGAGGCC
DTH_754	TIR/PIF-Harbinger	2	new	GAGCATCTCCAACAGGCGCATAAAAGTTTCGCGCGCTAAAATAGTTTTCAGTGGGAGGAGACGTTCCCGTCGACGACGAGGCGCCTACGGTGACTTCGTAAATTTCAAGATGACATGACGGCTCAGTCTCTCGAAGGTTCTCATAGGGGTAGGGTGTGCGTGTGTGCGTTCATAGGGGTGAGTGTATGCGCGTATGTATGAGTGCTTGCATTTGTACTGATGTTCAAAAAAATAGTTTTAGCATGCCACTGTAGCACTTTTAGCGTGCCGGACCCAACTTTGGTTTAGCAGATGCCCAAAAACGCGCGCCCAAAAAAACATGCGGTGCAAATTGTGAAGCGCGCGCAATCCTGCGCCCCAAATTTGCAGCTTCTAATAGCGCTTTTTAGCACGTGCCCA…
DTH_760	TIR/PIF-Harbinger	2	new	GAGCAACTCCAACAAGCCGACCCAAACGGACAGCGCATTTGTCCGTTTTTTGTCCGTTTGGGTCGGCCTTCCGCCTGGCGTCCGTTCAGTTTTGCATTTGGGTCGGCAGTGCGCCCAACGCGCCGATCCATTTCATGTCCGCACTCAACTTTAAAAAAAAGCCCGCGGCCGATCATGCCAGCGGCCATGTCTCATGCCGGCACCATGTCAGCGCCGGCATACAATGCCGGCTTCATAAAATATCACCACAGTTCATGCTGGCGCACTCGTCAGCTGGCCGGCACACATGCCAACACATAAAAATGATGGGACTTGAGTTCGACCACGCCATCGTGGCCCCCGTGGTCATGCCAGCACACCTACCGGCATACAAAAAAGACCACACTCACGTCGGACGAG…
DTH_762	TIR/PIF-Harbinger	2	new	GGCTAGTCATAGTGGGAGTAACTTAACTAGTAATTAACATAGCGCACTTCGAGAAAATTCTGCTTATGTGGCAAGTAATTAATAAGAGGTGGTAACATAATATGTTACTGTAACATAGCGCTTTCCAAGACAAGATGACTCTACGAGCTAATAAATGAAGCCATCTATGATAGTACTACTATGTTACTTTGCATTATGAAGGTAATAACTTAGACTATTGTCATATCATAACACTAGTCTAAGTTACTCCCCACTATGACCAGCC
DTH_765	TIR/PIF-Harbinger	2	new	GAGCATCTCCACTAGCCTCCCCAGGACGCCCCCAAGACACCTTTTTAGGCTCGGTTTTAGGCTCGGACGGCACTTTTCGCTGAAAAAAGGCCCAGCCACGCCCCCAACGCTCCCAGGACGTCAAAATAGCGCCGGCAAACCCAGACGAAACCCGGAGCGCTGGGGTCTCTTGGGGGCGCCGGCGGAAGTTTCGGCGAATCGTGTCTCACCACATGTCCTCCACATGTCCTTTTTCTTGGCCCACTTAATCATTCTCCTCACAAACTTTTGCTTGGGGTGGAGTGTGACTGGGAAGATGTCCTCTTTATTTCGCCGGATTTCGCCGGATGACCCCCAAAACATCAACTTTTTTGGTTCGGTGATGTTCTTGCAGGTGCCAACGGCTGGAGATGCTC
DTH_768	TIR/PIF-Harbinger	3	new	GGCCCTGTTTGGTTCGGCTGTGGATTTCTAAAAGTAGCTGTGAAAAATCTGCTGTGGAAAAACAGCCGTGGAAAATCTGATGTGAAAAAAATTTAGGTCATTTGGCAAACCAGCTAATACAACCTTTTCAGATTTTGGCCCGCGGCGGAATCAGATTTTGGAAAGCACGTCCTGGGTTGCTTCCGCTTTTGGTTCAGATTTTGGCAGCGGATTTCTGAAATCGAATTCTGCTGGGTTCGCCCTTTGGTTCAGATTTTGCTGCGCGGCAGCGGAATCCGTCGATAAAAGCTGAACCAAACATGGCC
DTH_773	TIR/PIF-Harbinger	2	new	GGCCTAGTTCTTTTGACCGATTCTTCCAGAATCTTGGAAATCGACCCTTCACCCAGCTTCTCCCAGAATCTTGAACCCATTCTTTTTTACAATCCTAGTTGTTTACATCCTAACTAGCTAGGATTGTAAAACAAATATGGGTAAAAGATTCTGAGAGAAGCTGGGGGGAGACCCGATTCTCAAGATTCTGGGAGAATCGGCCAAAAGAACCGGGCC
DTH_779	TIR/PIF-Harbinger	2	known	GGGGCTGTTTGGTTCTAGGCCTAGAAGTGCCACACTTTGTCATACAATATTGCCAAACTTGACTAAGGTTAGTTTTTCAAAATGAGAGCCACAAGTTTTTGTGTGTATGTGATGTGGGACCATAGTGTGGCTTGCCTAAGATGTGGCTTGAACCAAACACACGCCTAAGTTGGTCAAACTTGCCTAACCTTAGGTGTGGCAAGCTTTGGCAAACTTAGTTTCAAACCAAACAGCCCC
DTH_783	TIR/PIF-Harbinger	2	known	GACTAGCCACAATGGGAGTAACTTCAGTAGTAACATCGACTCCAACTCAGCAAACTTGCTTATGTGGCAATAAGTTAATGAGGAGAGAGATAGTTTCAGTAACTTAGCTAGTTACTGTAATATCACATGTATCCCAATGCAATATGAGTCTATAACCTAATAAATGAAGCTTTGCATGACACTACACTTACGTTACTGGTAGTAACATAGTCTAGGGATATGTGTATGTTACTAGTGTATGTTACTATCCATTGTGGCTAGTC
DTH_784	TIR/PIF-Harbinger	2	new	GAGCAACTCTAGCAGACCCCGCATTTTGCCAACCCGTAAAATATGTTTGCAGGTCGCACGGGGGCGATTATGCAGGCTGAAAATTGCGGCGGCAGATTAGAAACCGCAAACGGACCCCTAAAATTTAAAAAAAGTTGTTTCGCGCGAGAAATTTAAACAACAGCTCGCCGGAGTTCGCGAGCATACATGGTTCTTCTTCGCATAAATAAGTTCATACACGCCACATACATACATAGAGGTTAGATATGCTAGACAGGGCCTACGCTACCGCATCACTGCAACAAAACTGAGCTCACCGGAGCTCCTGCGGTAGCTGCCCACCGGCGGCGATCAGTCGGAGTCGGAGGAGTCGGAGCCGAGGTCGACGAAGAGCTTCGCCTGCTCCTCCTTCATCACGCG…
DTH_789	TIR/PIF-Harbinger	2	new	GAGCATCTCTAGCCGAACCCGCATCCCGCCGGCCCACAAAACGCGTTTGCAGTTCGCAAAAAAATGACTTTGCGGGCCGGCGCAGACGGCCGCAGATGCAGAGCCCGCATAACGGACCCGTAAAAAAGAATATTCGCGTATATTCTTTCCCGTGTCTTCTTCTTCCTCTCGCCCGTGTTCATAGTCAACTCCCGTCGTCTATGATAGTCGCCGAATCGATCCAGGAGCCACCTCCTCCGTTGCCGAATGGATCCGGGAGCTAGCTAGCTATTCCATGGTTGGCTGGATCGAGAAGCTTGCTAGCTAGCTAGCTAGCTCGTTCGTGGCCGGATGGATCAGGAGCTTGCTAGCTAGCTCGTTCGTGGCTGGGTAGCTGCTTGAGTCTCCAGCCACTGCTCC…
DTH_799	TIR/PIF-Harbinger	2	new	GACTACCCACAATGGGGGTAATGTAGGTAGTAACATCACACATATCTAGGTTAAATAGATGACGTGACATGCAATAAATGAAGAAAGAGATGAAAGTGGTAACATAGTTAGTTACTACTAGTATGAGTAACATCATACATATTAAGGCAAGATGTGTCTATAACCTAATAAATGAAGTGCTCTATGTTACCACACATATGTTACTCCCCACTATAGAGGTAGTAACATAAACTAGTAACATGGGCATGTTACTAGTCTATGTTACTACCCATTGTGGCTAGTC
DTH_802	TIR/PIF-Harbinger	2	known	GGCCTTGTTTGGTACTAGGGTTTTTGAGGGGATTGGTGGGGATAATTCCCATAGGGATTGGGTGAAACCCCAACCTTCACCCAATCCCTTCAAACCCCCATTTATCCCCAATCCACTAGGTAGGGGTAGTGTATTGGGTTTTGAGAAAAATGCACTAGAGTTGGGGGATTTGTGGGGAAATGTGGGGATGAAATAGGTCAAATACACTAGAACCAAACGGTGTTTTGGGATATGTGGGTATTTAGGGGTTTGACCGGGATAATCCCCACCAATTCCTTAAAATACACTAGTACCAAACAAGGCC
DTH_808	TIR/PIF-Harbinger	2	new	GACTAGAGACAGTGGGAGTAACTTCAGCAGTAACATCGAGTCCAACACAACAAATTTGCTTATGTGGCGATGAGTTAATGAGGAGAGAGGTAGTTTGAGTAACTTAGCTAGTTACTGTAACATCACATGTCCCAATGCAATATGAGTCTATCTCTACTCTTATAAAAAAACAGAGTTGGTGATGATGGTGTGCCTGCCATCCTGCAATATAGGTCGTCTGATTTATATCTGACAGATAGGAAGGAAACTATGGAAATTTTGCAAAAAGATACGCACACCCCTCTCCACATTTGCAAATAAGGCCTTCCCTCGTTCATCCTTTTCTCCCACAAGATAAACTACTCATACAAATGCATCTTGATGTTCTGTGCAACGCATGGGCATCTTGCTAGTGGCCTA…
DTH_809	TIR/PIF-Harbinger	4	known	GGCCTCCTTTGGTTTAGAGGAATCTTGTAGGAATTTCATAGGATAGGATTTCTATAGGAAAAATTTCTGTAGAGCCCTTTGGTTTATAGGAATGGAATCATATTCCTATGGAGGAATTCTTCCTATCCTCCACATTCGTAGGAAAATAAACATTAGCCTAGACTCAATGGAAAAAATCTAATGATGTGAATGAAAGGGCATCTCCTTTCCTATTCCTACTCATAGGATTTAAGATACATGTCATCTTATTTCCTATGACTTTCCTATTGCTATGATTTTCCTACCCTATGAACCAAATGATGCC
DTH_812	TIR/PIF-Harbinger	2	new	GAGCATCTCCAACAGGTGCACAAAAACTGCTCCACACGCTAAAATTCGGATTTTTTGGGCGCCGGGCAGCTCGAACAGAAGCTGTAAAATAGTGCACACATAAAAAAAGGTTTCGGGCATGCGCTAAAAAGTGCTATCAGAAGCTGCAAATTTGGGGCACCGGATTGCGCGCGCTTCAGAATTTGCACTGCTTTTTTTTGGATACGCGTTTTTGAGCATCTTAAACCAATGTTGGGTCCGGCGCGCTAGAAGTGCTACAGTGGCACGTTAAAACTATTTTAACGTGCGAAACTTTTATGCGTCTGTTGTAGATGCTC
DTH_814	TIR/PIF-Harbinger	2	new	GAGCAACTCCAACGGGCCGACCTAAACGGACGGCGATTTCGTTCGCTTTTTGTCTGTTTGGATCGGCCACCCGCCCGGCGTCTGCCCTCTTTTAGATTTGGGTCGGCAGCGCGCCCAACGCGCCGACCCATATGTGCGGCGTGGCCGGCTGGCCGCCCAATATTACATTGATTTGCATTCCAAACATAATGTCAAATAACATAGTTTACCGAATAAAATATTATAGTTTTACAAGCCGGATACAAATAAAAATGTTTCACATAGTTTTGCAAACGAATAAAAGAAGATACATATATTGCACTCAAAATAGTCATCATAGCCGACCACCCCCTCTCTAATACGGTTGAAAAAGATGCCTACTCATACGGAAACGACAGCAGATTTTTTGATATTTGAACA…
DTH_825	TIR/PIF-Harbinger	2	new	GGCTAGTCATAATGGGAGTAACTTAGCAAGTAACATAGCGCACTCCGAGAAATTTTTGCTTATGTGGCATGTAGTTAATGAGAAGTGGTAACATAGCGCTTTCCAAGACAAGATGAGTCTACAAGCTAATTAATGAAGTCCTCTATGACACTACTACTATATTACTTTGCACTATGAAGGTAGTAACTTAGACTAGTGTTATATGCATGACACTAGCTAGTATAAGTTACTCCCCACTATGACCAGCC
DTH_826	TIR/PIF-Harbinger	2	new	GACTATCCACAGTGGGAGTAACATAAGTAGTAACATCACACATATCTAGATAAAATAGATGATGTGGCAAGCAATAAATGAAGAAATAAAGAAAAGTGGTAACATAGCTAGTTACTAGTAGTATGAGCAATATCATACATGTCAAGGCAAAATGAGTCTATAGCCTAATAAATGAAGTGTTACATGTTACCACTTACCACACATATGTTACTCCCCACTATAGAGATAATAATATAGACTAGTAATATGTGCATGTTACTAGTCTATGTTACTATCCGTTGTGGCCAGTC
DTH_827	TIR/PIF-Harbinger	2	known	GGGCATGTACAATGGTTGATAAGATAAGTCTTATCTTAATTCTTGCATGTAATTTAGAGATGACAAAAAAATATGTCTACAATGGGTCATCTCTTAGTCTTATCTTTAATAACTAGCTATTCCTAAAAATATGACAAGATATATTGTGCTAAGAGATCATCTCTTGTCTTCTCTTAAATAAGAGAAGACAAACCTTTTCTTATGATTTCTCTCTCCTTCACCTCATCATTTATCCTACGTGTCACTCCTAAGATAGCACCATTATACATGCCC
DTH_831	TIR/PIF-Harbinger	2	known	GGGCCTCTTTGATTCGCAGGATTTTGAAAACGCTGGAATAGGAAAAGTGTAGGATTGGAGTGGCATGCCCACTTGAATCCTATAGTATTAGCAAGCAGTGTTTGATGCCACAGGAAAAACAAAGGAATTGTAAAAAGTGGTTGGAGTGGATGTTAGATTTCCTATGAGATATAGTACAAAAGATTCCATAGGAAAAAAAATTATGGGATCTAATCCTATGAATCAAAGGACCAACATAAGAAAAATTCCTAAGGATTTCAATCCTCCAAAAATCCTATATAACTCCTTTGAATCAAAGGAGCCC
DTH_833	TIR/PIF-Harbinger	2	new	GGCCCTGTTTGGATACTCTAACTCAGTTAGAGGTTAGAGTTAGATTCTAACCCTGAACCAACCCTAAACTAACTCTAACCAAAGAGGTGTTTGGATGGCAAGGTTAGATTGACAATAAATGCTCTGCCGGATTTGGCGGAGCGAGCCCTGGCCTAGCAAGGATCCGCGCTGGCCTCTCGCGCAGCCCGCCGACCGAATCCGCCGTCCCTACGCAAGGAGTTGCGCTGGCCGAGGCCGACGGGGACGGGCCGCGCGCAAGGAGCCGCGACTGCTTACCGGCGTGCTGGACGGGCCGCGGGAGACGAGGGGGTATGCTGCGGGGAGAGTGAGAGAAAAAGGTGTTTTTCTAGTGGTTCCAAGGAGAACTAACCCAAATAAACACCTCTTGGGTGGGTTAGA…
DTH_835	TIR/PIF-Harbinger	2	new	GGCCTTGTACGGGAGATGCTTAGAGAGGTGCTTAGAAAAATAAACCGAGTTTTTCTGAAGCACCGGTGCCTGCGTCTCTCCTGTACAAATAGGCACCGGTGCTTAAGAAAAGCCTGATTTATTTCTCTAAGCACCTCCCCTAAGCATCTCCCATTGTACAAGGCC
DTH_837	TIR/PIF-Harbinger	4	new	GAGCATGATTGGTTTGATGCCAAAAGTTGATATGCCAATATTTGGCAAATGCCAAATGTTGGCTAGTGATTGATTGGCTACCAACTTTTCTTCTCAACCTTACAAAAAGTTGCCAACATTTGGCAAATTTTGATTTTGCCAAATGTTGGCTTGCCAAATATTGGCAATGCCAATTGTTGGCATCAAACCAATTATACTC
DTH_844	TIR/PIF-Harbinger	2	new	GGCCCTATTTGTTTGGGCTTTTGCTTTTGCTTTTGCAGCTTTTTCACTTTGGCCAAAAAGCCATAAAAGCTCCTAAATAGGTGCTTTTGGAGCTTTTATGGATTTTGGAGCTCAAATAGGTTATATTAATTCATCAAAAGCCAAAAAAAGCTTCAAAAGCACCTACTTAGGAGCTTTTATGGCTTTTTGGCCAAAGTGGAAAAGTTGTAAAAGCAAAAGCAAAAGCCCACACAAACAGGGCC
DTH_851	TIR/PIF-Harbinger	2	new	GACTAGTCACAATGGTAATAACTTAGAGTAGTAACATGCATATGTTACTAATCTATATTACTACCTTCACAGTGGGTAGTAACATATGTGAGGTGTCATGCAACACTTCATTTATTAGGTTATAGACTCATCTTGTCTTGGTATATGTGATGTTACAGTAACTAGCTATGTTACCACATGCCTCTCTTTCCTCATTAATTACTTGCCACATCATCTGTTTTGCCTAGAGACTGTGATGTTACTATCTATGTTACTCCCACTGTGGGTAGTC
DTH_857	TIR/PIF-Harbinger	3	new	GGGCATCTTCAAAGGAGACCCTCAAAGCCCCGGTATATGTCTGGATTGTGGTGTCCGGACCGTTTGTGTCAACTTTTGTCACCCAATGGGGACCCATTGGTCCGCAAAGTGGTCTGGACGTCCATTTTCGGGCAAATCCGAGACAAACGTGGGGGAGCTATACCAGTGTTTGGACATCCACTTTACCAACAAAAAGCCACCACATGGTCCTCCCCTCCTCTCTCTCCTTCCAACCGGACAAATAAGGATTAATTTGTGAAAAACGTTGGATGGCTCTCTCCCACATCATGTCCGTGGGCCATGTTTGGACATAAAAACGGACATTTGTCGTGTCCATTTGCGGATCAACTTTGGAGATGCCC
DTH_862	TIR/PIF-Harbinger	2	known	GGGCATGTACAATGGTTGATAAGATAGTATTATCTTAAGTCTTGCATGTAATTTATATATGGCAAAAAAAACGTCTACAACGGGTCATGTTTTAGCCTTATCTTTAATAATTAGCTATTCCTAAAAAATGTGGTGAGACGTATTGTGCTAAGAGATCATCTCTTGTCTTCTCCTAAATAAGAGAAGACAAACCTTTTCTTACGGGTTCTCTCTCCTCCACCTCATCATTTATCCTACGTGGCACTCCTCAGATAGCACCATTGTACATGCCC
DTH_874	TIR/PIF-Harbinger	5	known	GGGCCTCTTTGATTCATAGGATTTTAAAAATGTAGGAATAGGAAAAGTATAGGGTTGGAGTGGCTTGCTCACTTGAATCCTATAGAATTAGCAATGAGTGTTTGATGGCACGGGAAAAACAGAGGAATTGTAAAAAGAGGTTGGAGTGGATGTTAGATTTCCTATGAAACGTAGTACAAAAGATTCCATAGGAAAAAATCCCATGGGATTCAATCCTATGAATCAAAGGACCAACATAGGAAAAAATCCTAAGGATTTTAATTCTCCAGAAATCCTATAAAATTCCTTTGAATCAAAGGAGCCC
DTH_886	TIR/PIF-Harbinger	2	new	GGGCATCTCCAATGGTTATAAGATAGTTGTTGGTAGACTTTGCCACATAGGATTTTTGATCATGTGTCATACAATAAATGAGGGAAGAGAGGAAGGTTGTATATACATGAACCAACACCCCTTGCACAAGCTCTAATGTAGAATGAGAGAGAACTTTATTTATTATCTCACATCCTATTGAGCAAATTAGATACAACCCATTGAAGTTGTTGTATGTTAAGATGCTGGTTGATGACATGCCATATTTTACCAACAAACTAACATACAAACTATTGGAGATGCCC
DTH_893	TIR/PIF-Harbinger	2	new	GACTACCCACAGTGGGAATAATATAGGTAGTAACATCACACATATCTAGGTTAAATAGATGATGTGGCATGCAATAAGTGAAGAAAGAGATGAAAGTGGTAACATAGCTAGTTACTACTAGTATGAGTAACATCACACATATCAAGGCAAGATGTGTCTATAGTCTAATAAATGAAGTGCTCCATGTTACCACACATATGTTACTCCCCATTATAGAGGTAGTAACATAGACTAGTAACATGGGCATGTTACTAGTCTATGTTACTACCCATTGTGGCTAGTC
DTH_929	TIR/PIF-Harbinger	2	new	GGGCATCTCCAACAATTGTAAGATAGGTGTTGGTAAATTTGCCACCTAGGACATAGTGATGATGTGGCATGTAATAAATGTGGAGAGAGAGCAAAGTTGTATATAGATTAACCAACAACCTTTGCACAAGCTTCAAGGTGAAATAGAGAGCAATCACATTTGTTTTCTCACCATCTATTGCATAACTTAGATACAACCTATTAGAGTAGTTGTATGATAGCTTGTTGGTTGATGACATGGACATTTTACCAACAAGACTAATATACAACATGTTGGAGATGCCC
DTH_933	TIR/PIF-Harbinger	2	new	GGGCTCATTCTGTTTGGAGGAAATCAGAACGTAGGAATTAGGAGTAGTATAGGAATTTGATAGGATGGCACTTGCCATCCTAAGGAATTGACTTGCCTCGTTCCTACACGCAAAATGAGCTTTGAGTGGATGTGTAGTTTCCTCCAAAAACACAGGAAAGGAGTAGTATTCCTATGAAATTCCTATACGCATTTCCTATAAACCGAATGCATATATAGGAAATTTTCCACCGGAATCCTTGTTCCTATGTTATTCATACGAAAATCCTCCAAACTGAATGAGGCC
DTH_937	TIR/PIF-Harbinger	2	new	GAGCATCTCTAGCAGACCCGGCATCCCGCCGGCCTGCAAAACGCGTTTGCAGTTCCAAAAAAACGGCTTTGCGGGCCGGCGCGGACGGCCGCAGATGTAGACCCCGCATAACGAACCCGTAAAAAAGAATATTCGCATATATTCTTTCCCGTGTCTTCTTCTTCCTCTCGCCTGTGTTCATAGTCAGCTCCCGTCGTCCATGGTAGTTGCCGAATCGATCCAGGAGCCAACTCCTCCGTTACCGGATGGATCCGGGAGCTAGCTAGCTAGCTTGTTCGTGGCCGGATGGATCGAGGACCTAGCTCGTTCGTGGCCGGATGGATCAGGAGCTTGCTAGCTAGCTCGTTCGTGGCCGCGTAGCTGCTCGAGTCTCCAGCCACTGCTCCAGCGATCTACTCT…
DTH_938	TIR/PIF-Harbinger	3	known	GACTAGCCACAATGAGTAGTAATATAGAGTAGTAACATGCCCATGTTACTACTCTATGTTACTACCTCTATAATGGGGAGTAACATATGTATGATAACATGCAACACTTCATTTATTAGGCTATAGACTCAACTTGCCTTGATATGTGTGATGTTACTCATACTAGTAGTAACTAGCTATGTTACCACATACCTCTCTTTCTTCATTTATTGCTTGCCACATCATCTATTTTATCAAGATATGTGTGATGTTACTACCTATGTTACTCCCACTGTGAGTAGTC
DTH_943	TIR/PIF-Harbinger	2	known	GGGCATGTACAATGGTTGATAAGATAGTCTTATCTTAAATTTTGCATGTAAATTAGAGATGACAAAAAAAACATTTACAATGGGTCATCTCTTAGCCTTATCTTCAATAATTAGCTGTTCCTAAAAATATGGTAAGACAAATTGTGCTAAGAGATCATCTCTTGTCTTCTCTTAAATAAGAGAAAACAAGTCTTTTCTTATGATTTCTCTCTCCTCCACCTCATCACTTATCCTACATGGCACTTTTAAGATAGAACCATTTGTACATGCCC
DTH_946	TIR/PIF-Harbinger	2	new	GGGGCTGTTTGGTTTGTTACTAACTTTGTCAAAGGTTGCCACACCTAAAGTTAGGCAAGTTTGACTAACTTAGGTGAGTGTTTGGTTCAAGCCACACCTTAGGGAAGCCACACTTGGACCCCACATGGCATACACACACAAAATGTGGCAAGATTCCCTTAGGCTTGCCAACTTGTGGCTCTCATTTTGCTAAACTAACCTTAGGCAAGCTTGGCAAAAATGTGTGGCAAAGTGTGGCAATGCTAGGCCTAGAACCAAACAGCCCC
DTH_975	TIR/PIF-Harbinger	2	new	GACTACCCATAGTGGGAGTAACATAGGTAGTAAAATCACACATATCTAGATAAAATAGATGATGTGGCAAGCAATAAATGAAGAAATGGAGGAAAGTGGTAACATAGCTAGTTACTAGTAGTATGAGTAACATCACACATATCAAGACAAAATGAGTCTATAGCCTAATAAATGAAGTGTTGCATGTTACCACACATATGTTACGCCCCACTATAGAGGTAGTAACATAGACTAGTAACATGTGCATGTTACTAGTCTATGTTACTACCCATTATGGCTAGTC
DTH_976	TIR/PIF-Harbinger	2	known	GACTACCCATAATGGGAGTAACATAGGTGGTAACATCACACCTATCTAGGCAAAATAGATGATGTGGCATGTAATTAATGAAGAAAGAGAGACATGTGATAACATAGCTAGTTACTGTCACATCACACATATCAAGGCAAGATGTGTCTATAGCCTAATAAATGAAGTGTTGCATGTTACCACATATATGTTACTCCCCACTGTAGAGGTAGTAACATAGACTAGTAACATGCCCATGTTACTAGTCTATGTTATTATCCATTGTGGCTAGTC
DTH_979	TIR/PIF-Harbinger	2	new	GAGCAACTCTAGCAGACCCCGCATCCCGCCGGCCCACAAAACACGTTTGCAGTTCACGCAAAACCGCTTTTGCGGGCCGGCACGGGCTGGCACAGATGCAGACCCCCCAAACGGATGCGTAAAAAAGTATATTCACGGAATATGCTTTTCTACGGGTCGGCTTCTGCGGGTTCTGCTCGGGCACCACCGCGACGACCCGCAAACAGAGAAACTGCAAATCTCACATTTGACATAGGGTTTCACAAACAAGTTCAAATTCAAACGACATAAACAGTTTTACACGCAAATAAAAGTCAAGATCATTACGGCAAACGCAAAAGAGGGCCCTGCAAAGGTTTGCGCGCATGTCCGCATCATCTTGGGGGTCGATCTTCACTCCGCGCCATTGAGTCCATCTTG…
DTH_980	TIR/PIF-Harbinger	3	new	GAGCATCTCCAACAGGCGCCCAAAAAGAGCTCCGCGCACTAAAAATTCGTTTTTTTGGGCGCCCAACAGCTCCAGCAGAAGCTGTAGCGCTAAAAAGTTTTGGGCGCGCGCTGAAAAACGCTATCGTCCGCAGCATATTTTGGGCTCCGGATTGCGCGCGCTTCACAATTTGCACTGTCTGTTTTTTGGGCGCGCGTCTTTGGGTGTCTGCTAAAGCAATATTGGTTCCGGCGCACTAAAAGTGCTAAAGTGGCGCGCTATAACTTTTATTGGGCGCGAGATTTTTGTGCGGCCGTTGGAGATGCTC
DTH_982	TIR/PIF-Harbinger	3	known	GGCCTCCTTTGGTTTAGAGGAATCTTAATTTCATAGGATAGGATTTTTATAGGAAAAATTCCTTTAGAGCCCTTTGGTTTGTAGGAATGGAATCCTATTCATATGGAGGAATTCTTCCTATCCTCCAAATTTCATAGGAAAATAAACATTAGCCTAGACTCAATGAAAAAAAATCCTATGATGTGAATCAAAGGGCATCTCCTTTCCTATTCCTACTCATAGGATTTGAGATACATGTCATCTCATTTCCTATGACTTTCCTATTCCTATGATTTTTCTATCCTATGAACCAAAGGAGGCC
DTH_983	TIR/PIF-Harbinger	2	new	GGCTGGTCATAGTGGGAGTAACTTAACTAGTAACATAGCACACTTCAAGAAAATTTTGCTTATATGGCAAGTAGTTAATGAGAGGTGGCAACATAATATGTTACTGTAACATAGCGCTTCCCAAGACAAGATGAATCTACAAGTTAATAAATGAAGCCATCTATGGTACTACTATTATGTTACTTTGCATTATGAAGGTAGTAACTTAGACTAGTGTCATATGCATGACATTAGTCTAAGTTACTCCCCACTATGACCAGCC
DTH_991	TIR/PIF-Harbinger	2	known	GGCCCTGTTTGTTTGGGCTTTTGCTTCTGCTTTTGCAGCTTTTCTACTTTGGCCAAAAAGCTACAAAAGCTCCTAAATAGGTGCTTTTGGATCTTTGATGTTTTTGACGAATCAATATAACAATATTTAGCTCCAAAAGCCAGAAAAGCTTTAAAAGCACCTATTTAGGAGCTTTTATGGCTTTTTGGCCAAAGTCAAAAAGCTGCAAAAGCAGAAGCAAAAGCCCAAACAAACAGGGCC
DTH_994	TIR/PIF-Harbinger	2	new	GGCCCTGTTTGGTTCATAAGTCCTAGGATTTTTTTTAGTCCCAACTTATAAGTCCCAAGTCCCTAAAAAGTCCCTACCTGTTTGGTTCCTGGGACTTATAAGTCCCTATAAGACCATATTACAACTATAAGTCTCTACAAGACTCTCCTTGAGAGTATTATTTCATAAGTCCCAAATGCCCACTTTAAGTCCCTCCTGTTTGGTTTTGATGGGACTTATAGGGACTTTTTTTAAGTTCCTAAACCAATAAGTCCATGGAAACAAACACCCTC
DTH_1003	TIR/PIF-Harbinger	3	new	GACTAGCCACAATGGGAGTAACTTCACCAGTAGCATCGAGTCCAACTCAGCAAATTTGCTTATGTGGCAATGAGTTAATGTGGAGAGAGGTAGTTTGAGTAACTGATAACCCACAAGTATAGTGGATCGTTTGTAGCCTTCTTCGAATAATAAGAGTGTCGAACCCAACGAGGAGCTAAAGGTAGAACAAATATTCCCTCAACTTCTATCGACCACCGATACAACTCTACGCACACTTGAAGTTTGCTTTACCTAGAACAAGTATGAAACTATTTGACAAGAATAAAACTATGAGTACTTTGCGGGAATAAAACTATGAATAAATTGCAAGGTAATAAAAGTGGATAGCTTTTGTCAATAAGAAAGTCATTTGTCCCTAGGTAATCGATAACAAGTACC…
DTH_1013	TIR/PIF-Harbinger	2	known	GACTACCCACAGTGGGAGTAACATAGGTAGTAACATCACACGTATCTAGATAAAATAGATGATGTGGCAAACAATAAATGAAGAAATGGGGAAAAGTGGTAACATAGCTAGTTCACACATATCAAGGCAAAATGAGTCTATAGCCTAATAAATGAAGTGTTGCATGTTACTCCCCACTATAAAGATTGTAACATAGATTAGTAACATGTACATGTTACTAGTCTATGTTACCATCCATTGTGGCTAGTC
DTH_1019	TIR/PIF-Harbinger	2	new	AGCTGGCCAAATGGGCCGTTTTTTTCGGGCCGGCCCGTGAGCACGCCGGCACGGCCCGCCTTGGGCCAGGCACGGCACGGGCTAAACGGGCTGGGCCTGGCACGCGGCATGCCCTGGGCCGTGCCTGGGCCTGGAGGCTGGGCACGTGGGCCGGCACGGCACGGCCCGATTACGTTTTTTATTTTTTTTATACATCTATATATGGCCCAATATGTAAAAATAGGCTAAAAACGCTCAATGCGCCAAATAACAGGCTGAAAATATGCGGTCCACCGTGCTAAACGGGCCAACGTGTCGGCCCGTTTACTAACTGGGTCGTGCCTGGGCCTGGGGGCGCAGCACGCGGGCCGGCACGGCATGGCCCGTATAATAATCGTGCCCTGGCGGGCCGTGCCGGGC…
DTH_1021	TIR/PIF-Harbinger	2	new	GGCTAGTCATAGTGGGAGTAACTTAGCTAGTAATATAGTGCATTTCAAGAAAATTCTGCTTATGTGACAAGTAATTAATGAGATGCGGCAACATAATATGTTACTATAACATAACGCTTTCCAAGACAAGATGAGTCTACGAGCTAATAAATGAAGCTATCTATGATACTACTATTACGTTACTTTGCATTATGAAGATAATAACTTACTAGTGTCATATGCATGACACTAGTCTAAGTTACTCCCCACTATAACTAGCC
DTH_1043	TIR/PIF-Harbinger	2	known	GACTAGCCACAGTGGGAGTAACTTCAGCAGTAACATCGAGTCCAACTCAGCAAATTTGCTTATGTGGCAATGAGTTAATGAGGAGAGAGGTAGTTTGAGTAACTTAGCTAGTTACTGTAACATCACATGTCCCAATGCAATATGAGTCTATAACATAATAAATAAGGCTTTGCATGTTACCATACTTATGTTACTACCCACTATGAAGGTAGTAACATAGTCTAAGGGTATGTGTATGTTACTAGTGTATGTTACTATCCATTGTGGCTAGTC
DTH_1045	TIR/PIF-Harbinger	2	known	GGCTGCTCGTAATGGTAGTATCATAGGTAGTATCATGCATGCCAACTAAGAAATTTTGATGAAATGGCATAGAATTAAATGAAGAAAGAGATGCTTGGGTATCATATCATGATACTGTATCATATTAAATGATGTGCTACTTTGTGTCATGCATGGCAATAAATGTAATACTCTATGATACCAACAAATGATACTTACGGATGTAGTATCATACACTAGTATCATATGTATGATACTAGTATATGATACTCTCCGTTACAACCAGCC
DTH_1046	TIR/PIF-Harbinger	2	new	GGCTGGTCATAGTGGGAAGTAACGACTTATACTGGTGTCATGCATATGACACTAGTCTAAGTTACTACCTCCATAGTGCAAAGTAAAATAGTAGTAGTGTCGTAGATGGCTTCATTTATTAGCTTGTAGACTCATATTTTGTTGAAAAGCGCTATGTTACAGTAACATATTATGTTACTCTAAACACACCTCTCCTCATTAAATACATGCCACATAAGCAAACTTGTCTTGAACTGCGCTATGTTACTAGCTAAGTTACTCCCACTATGACTAGCC
DTH_1055	TIR/PIF-Harbinger	2	new	GACTACCCACAGTGGGAGTAACATAGATAGTAATATCACACATATCTAGATAAAGTAGATGATGTGGCACAATAATTGAAGAAAGAGAGGAAAGTAGTAACATAGCTAGTTACTAGTACTATGAGTAACATCACACATATCAAGGCAAGATGTGTTTATAGCCTAATAAATAAAGTGTTACATGTTACCACACATATGTTACTCCCCACTATAGAGGTGGTAACATAGACTAGTAACATGGGCATGGTAATAGTCTATGTTACTATCCATTGTGGCTAGTC
DTH_1071	TIR/PIF-Harbinger	2	new	GAGCATCTCCAACAGGAGCACAAAAGTTTCGCGCCCTAAAATAGTTTTAGCGCGTCACTGTAGCACTTTTAGCGCACCGGACTCAACATTGGTTTAGCAGATGCCTAAAAACGTACGCCCAAAAAACACGCAGTGTAAATTGTGAAGCGCGCGCAATTCGGCACCTCAAATTTGCAGCATGCAATAGCGTTTTTCAGTGCGCACCCAACCCTTTTTTGTGCGCGCATCATTTTACAACTTCTGCTGGAGCTGTCCGGCGCCTAAAAAACCCAAATTTTAGCGCGCGGAACAGTTTTTGGACGTCTGTTGGAGATGCTC
DTH_1077	TIR/PIF-Harbinger	2	new	GGCCCTGTTTGTTTCAGCTTCGCTTGGATTTTAATCACATGCGTATTTGCTTCAGTGGCAAAGTTGATTCTGCGAATCAGCTTCGCCACCGAAGTACACTTTGAGGTGCTTCAGGAAATTGCACTAAAAATGGCCCAAATCCAGATTCAGCTTGAATGGCAAAGATGATTTCAAATAGTTGCTCGTTTCAGATTCCAGATTCAGCTTCACTGGCAAAGCTAAATCTAGTCCCAGAATCCGAAACAAATAGGGCC
DTH_1093	TIR/PIF-Harbinger	2	new	GGCCCAGTTCTTTTGCCAGAATCTGGGGATTCTCCCAGAATCCGACCCCTACCCAGCTTCTCCCAGAATCTTTGAGCCCCATTTGTTTTACAATCCTATCTAGTCAGGGTCTAATTAGATAGGATTGTAAAATAAATGGGGCTCAAAGATTCCGGGAGAAGCTGGGTAGGAGTCGGATTCTGGGAGAATCCTCAGATTCTGGCAAAAGAACTGGCCC
DTH_1095	TIR/PIF-Harbinger	2	new	GGTCATCTCCAATGGTTGTAAGATAGTTGTTGGTAGACTTTGCCACATATCATTTTTGATGATGTGTCATACAATAAATGAGGAAAGAGAGGAAGGTTGTATGTACATGAACCAACACCCCTTGCACAAGTTCCGATGTAGAATGAGAGAGCACCTTATTTATTATCTCACATCCTATTGGGTAAACTAGATACAACCCATTGGAGTTGTTGTATGTTATGGTGTTGGTTGATGACATGGCATATTTTACCAACAAACTAACATACAAACTGTTGGAGACGCCC
DTH_1105	TIR/PIF-Harbinger	2	known	GACTAGCCACAGTGGGAGTAACTTCGGTAGTAACATCGAGTCCTACTCAGCAAATTTGCTTATGTGGCAATGAGTTAATGAGGAGAGATGTAGTACTAGTAACTTAGCTAGTTACTGTAACATCACATGTCCCAATGCAATATGAGTCTATAACGTAATAAATGAAGCTTTACATGTTACCACACTTATGTTACTACCCACTATTGAGGTAGTAACATAGTCTAGGGAAATGTGTATGTTACTAGTGTATGTTACTCTCCATTGTGGCTAGTC
DTH_1109	TIR/PIF-Harbinger	3	known	GACTAGCCACAGTGGGAGTAACTTCAGGAGTAACATTGAGTCCAACTTAGCAAATTTGCTTATGTGGTAATGAATTAATGAGGAGAGAGGTAGTAGTAGTAACTTAGCTAGTTACTGTAACATCACATGTCCCAATGCAATATGAGTCTATAACCTAATAAATGAAGCTCTGCATGTTACCACACTTATTTTACTACCCACTATGAAGGTAGTAAATAGTCTAGGGATATGTGTATGTTACTAGTGTATGTTACTTTCCATTGTGGCTAGTC
DTH_1110	TIR/PIF-Harbinger	2	known	GGCCAACTCCACCGCGCGACCCCTAACGGACGTCCGCTTTGCCCGGATTCTGTCCGTTTGGGTAGGGCAATGGGGTCGTGTCCGGGCAGTTTCTGGGATGCGATGGCCGTGCGCCCAACGCGCGGACGCATCCCAGCCGCATCTTGTCCGCATACAATTTTCTGAGTTGGTGATAATGGTGTGCCTACCATCCTGCAATATAGGCCGTCCGAGTTATATCCGACGGATAGGAAGGAAACTATGGCAATTTTGCAAAAAGATGCCCACACCCCTCTCGACATTTGCAAATAAGGCCTTCCCTCGTTCATCCTTTTCTCCCACAAGATAAAACTACTCATACAAATGCATCTTAATGTTCTGTGCAACGCATGGGCATCTTGCTAGTTTTAGAATATATCC…
DTH_1125	TIR/PIF-Harbinger	2	known	GGGGCTGTTTGGTTTCTAGCCACATCTTGCCACACTTTGGCACACCTCACCTTAGACAAGTTTGATCAAGTTAGGTGGGTGTTTGGCTCTAGCCACACCTAAGGCAATAATTTTTTATGAGCAGTGAACCCCACATGTCATAGACACAAAAAGTGTGGCAAGATTTCCTTAGGCAAGCCAAAGTGTGGCTAACAATTTGAGCAACTCAAGTTAGGCAAGTGTGGCAAAAATAATGTGGTAATATATGGCAAACATAGTCACAATCCAAACAGCCCC
DTH_1126	TIR/PIF-Harbinger	2	new	GAGCATCTCCACTAGCCTCCCCAGGACGCCCCCTAGGACATCTTTTTAGGCTCGGTTTTAGGCTCGGACGGCACTTTTCGCCGAAAAACGGCCCAGCCACGCCCCCAACGCCCCCAGGACGTCAAAATAGCGTCGGTAAACCCAGGCGAAACCCGGCGCGCTGGATGTCTCTGGGGGGCGCCGGCGGAAGTTTCAGCGAATCATGTCTCACCACATGTCCTTTTTCTTGGCCCACTTAATCATTCTCCTCACAAACTTTTGCTTGGGGTGGGGTGTGACTGGGAACATGCCCTCTTTATTTCGCCGGATTTTGCCGGATGACCCCCAAGACACCAACTTTTTTGGTTCGGTGATGTTCTTGGGGGTGCCAACGGCTGGAGATGCTC
DTH_1137	TIR/PIF-Harbinger	2	known	GGGCATGTACAATGGTTGATAAGATAGTCTTATCATAAGTCTTACATGTAATTAAGAGATGACAAAAAAACATGTGTACGATGGATCATCTCTTAGCCTTATCTTCAATAACTAGTTATTCCTAAAAACATGGTGAAACATATTATGCTAAGAGACCATCTCTTGTCTTCTCTTAAATAAGAGAAGACAAGCTTTTCTTATGATTTCTCTTTCCTCCACCTCATCATTTATCCTATGTGTCATCCTTACATTAGAACCATTGTACATGCCC
DTH_1162	TIR/PIF-Harbinger	2	known	GGCTAGTCATAATGGGAAGGAACTTCGGAGTAACATCACACACTTCAATACAACTTTGCTTATGTGACACATATTTAATGAAGAGAGAGGTGCTTGTGGTAACTACTAGCTAAGTTACCAGAACATCACACTTCAAGAAACAATGAGTCTATAACCTAATAAATACATCGTTGCATGACACTACATAGATGTTCCTACCCACTATGAAGGTAGTAATATAGTCTAGGGAAGTGTGTAAGTTACTAGCTTAGCTTATGTTCTTGCCTATTGTGACCAGCC
DTH_1164	TIR/PIF-Harbinger	2	new	GAGCAACTCCAACGGGCCGACCTAAACGGACAGCGATTTCGTCCGCTTTTTGTCCGTTTGGGTCGGCCGCCCGCCCGGCGTCCACCCTATTTTTTATATGGGTCGACAGCATGCCTAACGCGTCGACCCATATGTGCCGGCGTGGCCGGCTGGCCGCTCAATTTTACATTGATTTGCATTCAACATATTATCAAATGAAAATGTTACAAGCCAAATAGTCTAGCCGCCCAAATAAATAGTATAATTTTACAAGCCGAATACAAATAAAAATGTTTCACATAGTTTTGCAAACGAATAAAAGAAGATACATCTATTGGTTGCCAACATGAGCCCACATATGCTCAACTAAATCATTTTGCAGTTGCACGTGAGTTTCCCAATCACGCATGTCTTCATGAA…
DTH_1219	TIR/PIF-Harbinger	2	new	GACTACCCACACTGAGAGTAACATAGGTAGTAACATCACACATATCTAGATAAAATAGATGATGTGGCAAACAATAAATGAAGAAAGAGAGGCATGTGGTAACATAGCTAGTTACCACTAGTATGAGTAACATCACACATATCAAGGCAAGACGAGTCTATAGCCTAATAAATGAAGTGTTGCATGTTATCACACATATCTTACTCCCCACTATAAAGGTAGTAACATAGAGTAGTAACATGAGCAATGTTACTACTCTCTATGTTACTACCATTGTGGCTAGTC
DTH_1279	TIR/PIF-Harbinger	2	new	TGAGTGAACTGCTCAAATGTTGCCGCTACTCCATGCTCAGGCACAACATTCTCACCCTGAAACTGAAAGCCTTGATCGTACAGACGTTCCGGGCGCTCATCTTCTAGGATCATATTGTGCATGATCAGACAAGCAGTCATCACTTCCCGTAGTTTCTGCGTGCTCTAAGTATTAGCAGGATACCGAACGATGCCCCATCGAGATTGCAAAACACGAAAGGCACACTCGACATCCTTTCTAGCACTCTCTTACTCTTGGGCAAATCTTTTCCTTTTCTCTCCAACAGGGTTGGGTATTGTCTTTACAATAGTGGTCCATTGAGGATAAATACCGTCACCCAAATAGTACCCTTTGTCATAGTTGTGGTCGTTGATAGTAAAGTTCACCGGTGGGCTGTTG…
DTM_0	TIR/Mutator	46	new	GGCAAATTTGACAAATTTGACCTATAGACGAAATCAAATCACAGAATGAACTGTCCGTGAAACTATTTCACGCGGCTGACCCGTGACGTCTAGCTCTCAGGCGCTGCACTAGTGCAACGCCTGGGAGCTAGGCGCTGCACTAGCGCAACGCCTGAGAGCTAGGCGCCACACTATAGCTCTCAGGCGCTGCACACTGACTTAGTAATTTTCTGATCACACAGGTGCGACGCTGGCCGTGCAGCGCCTATCTGTGAGGCGTTGCACAGTGTAGTGTGGCGCCTTCGTGTCGGGCGTCACACAAAAAGGTCAGCCGCGTGAAATAGTTTCACGGATAGTTCATTCTGTGATTTGATTTCGTCTATAGTTCAAATTTGTCAAATTTGCC
DTM_2	TIR/Mutator	556	known	GGGATAATTAGATTTATGCCCCTAGTTGTGTCCCACTCGTCTGTTTTACCCCTAATTCCCAAAAGTCACCGGTTCTGTCCAAGTCACTTTGCTCCTCTTATGCTTTTGCCCTTTGACTGTTTGACCTTCAGTTTGAAAACTTCATAACTAAATCATACTGAATCAGAAAAATGCAAATAAGATACCAAAATGTTCAGAAAAACATCACCTATATGTCAGTGTCATTTGCATTCATGAAAAAAGTGTTGGAAAGTGCACATCCGAGTTTTAGCTCTTTTGATACCACCATGAATAGTGAACTCTAAAAAATTCAAAACATTCAAAAAATATGGTGGCGAAGAACAACAAATGTTCTAAATGCTTGCCAAGTTTCATTAGGGAACGACATTCATGGAAGTC…
DTM_3	TIR/Mutator	203	known	GGGACAATTGCATTTTTACCCCTAGTTGGTTCCTACCCACAGGTTTTGCCCTTACTTTTCGAGCTTGCTCAGTTTTGCCCTTACTTTTTCCGTCGAGGTCCCTCGAATGCCCTTTGACCGTTTGACCAAAACTTTGAAAATTCATAACTAATTCATATGAACTCGGAAAAATGCAAATAAGATATCAAAATGTTCAGATAACATTACCTTTATGTGCATATCATTTGCATTCAGGACAAAAGCACCCTTTAGACTACCTGAGGTAATTAATGTTATTAACATTATTAAAAATAAAAGGTATAAACAATATTTTTTTTTCATGAATAAAAATTACATGCAAATGTAAGTGATGTTTTCTGAACATCCTGATATCTTATTTGCATTTTTCTGAGTTCGTAT…
DTM_6	TIR/Mutator	6	known	GGGAAAACTTTGTTTTTGCCACTCTAGTTTTTGCCCACTTTGCTTATGCCACTCTAGAATTTAACATTTCACTTTTGCCACTCTTAGCTTTTGACAATATATCACTTTTGCCATTCCGTGGCAAAAGCAAAATTTTCAGAATGGCAATTGTGATACATTATCAAAAGCTAAGGGTGGCAAAAGTGAAATGAAAAATTATCTTTTTTCCACGCAATGGCATTTGTGATGTATTATCAAAAGCTAAGAGTGGCAAAAGTGAGACGTCAAATTCTAGAGCGGCATAAGCAAAATTGGCAAAAGCTAGAGTGGCAAAAACAAAGTTTTCCC
DTM_7	TIR/Mutator	72	new	GGACGAGACTTGCCTGCTCCCTTCTCATGCTCCCATCCGTGCTCCCGCATACGTGGCTTGATTTGATTGGAAGAAAATAAGGCCCGGTCCCACCCCCTGAAAATCAGGGGGGAGATGATTAGATTAGAAAAAAAAAAGGGAAAAGAACAGCCGTAGGATGAAGTGGGAGCACGGATGGGAGCATGGAGAGGGAGCAGGCAAGCCGGATCC
DTM_8	TIR/Mutator	22	new	GGCAAATTTGACAAATTTGACCTGTGGACGAAATCAAATCACAGAATGAACTGCCTGTGAAACTATTTCACATGGCTGACTTTTTTGTGTGACGCCCGACATGAAGGCGCCACACTACACTGTGCAACGCCTCACAGATAGGCGCTACACGCCTGGCCAGCGTTGCACCTCAGACTGCCTAAAAATTGCTAAGTCATTGTGCAGAGCCTAAGAGCTAGGTGTTGCACTGTATATTGTGGCGCCTAGCTCTCAGGCGATATACTAGTGGTTGCACTACAAAATGAAGCAACCACTAGTGCAACGCCTAAAAACTAGGCGCTACACTGTATAGTGTGACGCCTAGCTCTCAGGCGCTGCACACTGACTTAGTAATTTTTGGATCACACGGGTGCGACGTTG…
DTM_9	TIR/Mutator	3	new	GGAAAAAAATTATATGAGACCAGGTCTCATATTTAGCAGGTGAGACCCGCCCTGATGGATTACACGTGGCATTCACAAATCACAAAGTATCTAATCTCTCCCCCCTGATTTCAGGTGGGGGGTGGGGTAGATGCTTTGTGATTTGTGAATGCCACGTGTCATCCATCAGAATGGGTCTCACCTGCTAACCCGTGAGACCTGGTCTCATAGAATTCTTTTCC
DTM_10	TIR/Mutator	2	known	GGGACAATTGCATTTTTACCCTTAGTTGGTTCCTACCCACGGGTTTTGCCCTTACTTTTCGAGCTTGCTTAGTTTTGCCCTTACTTTTCCGTCGTGGTCCCTCGAATGCCCTTTGACCATTTGATCAAAACTTTGAAAATTCATAACTAATTCATATGAACTCAGAAAAATGCAAATAAGATATCAAAATGTTCAGACAAACATTTCCTTTATGTGCATATCATTTGCATTCAGGACAAAAGCACCCTTTAAACTACCTGAGGTACTTAATGTTATTAACATTATTAAAAATAAAAAGGTATAAACAATATTTTTTCAAGAATAAAAATTACGTGCAAATGTAAGTGATGTTTTCTGAACATCCAGATATCTAATTTGCATTTTTCTGAGTTCATATGA…
DTM_14	TIR/Mutator	25	new	GAGAAAAGTATGTTTTTGGTCCCTCAAGTTTCCACAAAGTATAGACATGATCCCTTAAATTTTTTTGGTATACATTTGATCCCTCAAGTCTCAAAACCGGATAAGCTTGGTCCTAAACCAGATTTTGAGCATGTTGACCGGGTTTGACCGCCACAAAACCGCCCGATGAATAGTAAATTTGAAAAAAACTTCAAAAAAATGACAAAATTTTTGCAAGAGCCCGTCCGATCTCATTTCAGGACAAAATTTTCGTCGCACCTTGCGCACTTAAGCATATTGGACCCCAAAAAGTTTCATAATTTTTTGATTTTGTTTTGATTTTTTTTGAATTTACTATTCATCAGGCAGATATTTTTGTTTTCTTTTTGCCACAAGCTCCTCGCGTGCCGAAAGAGCCTG…
DTM_15	TIR/Mutator	61	known	GGGATAATTGATTTTATGCCCCTAGTTGGGTCACACTCGGCAGGTTTATCCCTAGTTTCCGAAAACACTTATTCCTGCCCAAACCACTTTGCTCCTCTTATGCTTTTGCCCTTTGACCATTTGACCATCACTTTGAAAACTTCATAAAAAATTCATACTAACTTAGAAAAATTCAAATAAGATATCAAAATGTTCAGAAAAGCATCACCTATATGTGCATGTCATTTGCATTCATGAAAAAAGTGTTGGCCAGTCCCCATCTCAGTTTTAGCTCATATGATCTTAGCATGAACAGTAAAATTTAAAAAAATTCTATAAAAAATTGGTGGCAAACTTTGACCAATGTTTTGAGTACTTGCCAAGTTTCATAAGGGAATGACATTTGTGGAAGTCGTGGCA…
DTM_17	TIR/Mutator	53	new	GGGACAATTCCATTTATCCCCCTAACTTAAGCCACCATCTGGCATTTGCCCCTAATTTTCAGGTATGCTCAAAAATACCCCTCTTCCGTCAAGTCACCTTACAGAAATGCCCTTGCCGTCCGGTCAAAGGGGTTTGACCGTCTGGTGAATAGTAACATGAGAAACAGTAAATTCAAAAAAAATAGCAAAAAATAAATAAAAAAATCTGAAATTTTGTGGGATCGAAGATACTTAAGGGCGCAAGGTGTGTGCAAATTTTTGCGTTGTTTGGACATTCCAGGAACTCGTGGGAAAGGAAAAAATGTAAATCTATACGCTGTGAACAGTAAATTAAAAAAAATAGCAAGAAATTTTTAAAAAATATGAATTTTATTGGCATCAAAGAGGCTTGGGTGCGCA…
DTM_19	TIR/Mutator	2	new	GGGACAATTGCATTTTTATTCCTAGTTGGTTCCTACCCACGGGTTTTGCCCTTACTTTTCGAGCTTGCTCAGTTTTGCCCTTACTTTTTCCGTCGAGGTCCCTCGAATGCCCTTTGACCATTTGACCAAAACTTTGAAAAATCATAACAAATTCATATGAACTCAGAAAAATACAAATAATATATCTAAATGTTCAGATAAACAATACCTTTATGTGCATATCATTTGCATTTAGGAAAAAAGCACCGTTTAAACTACCCGAGGTTATTAATGTTATTAACATGATTAAAAATAAAAAATTATAAACAATAGTTTTTTCATGAATAAAAATTACATGCAAATGTAGGTGATGTTTTCTGAACACCCTGATATCTTACTTGCATTTTTCTGAGTTCAAAT…
DTM_20	TIR/Mutator	8	known	GAGAAAAGTATACTTTTCGTTTCTCAACTCTTGGTGAAGTCTAAATTTGGTCCATCAACTTCAAAACCGGACAACTTGCACCCCCAAGTACCGAAACCGGACAAGGTTCGTCCCTGGACTTGGTTTTGACCGATTTTGGTGTTGACTCACCCCGGTTTTGACCGGTGCTCACTCATATTCCTGTAATCTTTTTATATCCGTGAACTTTTTGAATTCACATACACTTTTCAACTCCGCGTAGTTTTATCAAGGTCGCGTATTTTTTTCAAAAATAAACATACTTTTTTCAAATCAGCGAATATTCTGAAATTCGCGTACCTTTTCCAAATCCGTTATTTTTTAACATTTACGTACTTTTTGGCGAAGGTACATGAACTTGGAAAAAGTACACATATTTGA…
DTM_21	TIR/Mutator	5	new	CGAAAATGCCAAACGGAGACCGAGCTCCATGGAGGCCTTTATTTGAAACTTTAAAATTCAAACTTTTCAGTTTCAAAAAATTCTAAAAATAAATACGCATATAGCTAGATACATAATATATATGTGTGCAAAGTTTAGGTCGAAATACAATAAAATGTGAGCTACTCAAAAAAGACAAATCTGGGGCTTTTTAGCATATGTACTGTTCATCTTTAAAGTTCATGATTTTGTTTTTTTGTGCAGCTCGCAATTCAAGGTATTTCATCCTGAAATTTTTCACACATACACTTTACATCCTTGCATACATGTGTAATTTTTTTCAGAATTTTTTTGAACCGAAATTATGAATTTTGAATTTTTCAAAATAAAGGGCTCCATGGAGCTCGGTCTCCAAAATGC…
DTM_22	TIR/Mutator	14	new	GAGAAAAGTATGTTTTTGGTCCCTCAAGTTCCCACAAAGTATAAAATTGGTCCCTTAAGATTTTTTCGTATACATTTGGTCCCTCAAGTCTCAAAACCGGATAAGTTTGGTCCTAAACCAGATTTTGAGCACGTTGACCGGTTTTGACCGCCACAAAACCGCCCGATGAACAGTAAATTTGAAAAAAAAAACTTCAAAAAATCTGATTTTTTTTGGATCCAATATGCTTACATGCGCAAGGTGCGACCAACTTTTCATGCTCTTTCGACACTCTAGGAGCTGGTGAAAAATAAAACAAAATTTTGCTCACAAAAAAATAGCCAAAATTGTTTCTTTTTGCTAGAGCCCGTCCGATGTCATTTCATGACAAAATTTTGGCCGGACCTTGCGCATGTAAGC…
DTM_23	TIR/Mutator	3	new	GGGACATTTACATTTCCCCCCTAACTTTGGCCCGACCTCATCTTTACCCCTAAATAAAAACAGTGCTCAACTATACCCGTCTTCCGTTAGGTGCTATTACGGGAATACCCTTCCGTGCCGTTTTCGTCCGGTCAAAGCTGTTTGACCATGTTCGGGACGTTTTCTAGACAATTTTGCCCCTGTGTTCATATGTCGCTTACATGTGGGGTCAAGAAAAAAAATCTCTCTCTCTTTCCCCTGTCTTAACGAAAAAGAAAAGCAATCAGCCGCCGCCTACTCCCCTGAATCTCCATCCCCAACCTCCGCATCCAGCCACCTCCTCACCCCGGCGAAGCGCCGTGCTCGGCCACTCCCACCGGAGCCATTTGGCCGGCGTGCCACTAGAGCTCCGCGCCTGCC…
DTM_24	TIR/Mutator	2	known	GGGACAATTACATTTTTACCCCTAGTTGGTTCCTACCCACGGTTTTGCCCTTACTTTTCGAGCTTGCTCAGCTTTGCCCTTACTTTTTCCGTCGTGGTCCCTTGAATGCCCTTTGACCGTTTGACCAAAACTTTGAAAATTCATAACTAATTCATATGAACTCAGAAAAATGAAAATAAGATATCAAAATGTTCAGATAAACATTACCTTTATGTGCATATCATTTGCATTCAGGACAAAAGCACCCTTTAAACTACCCAAGGTAATTAATGTTATTAACATTATTAAAAATAAAAAGGTATAAACAATATTTTTTTCATGAATAAAATTACATGCAAATGTAGGTGATGTTTTGTGAACATCCAGATATCTTATTTGCATTTTTCTGAGTTCGTATCA…
DTM_27	TIR/Mutator	3	new	GGCAAATTTGACAAATTTAACCTGTGGACGAAATCAAACCATAGAATGAACTGCCCGTGAAACTATTTCACGCGGCTGACTTTTTTGTGTGACGCCCGACACGAAGGCGCCACACTACATTGTGCAACGCCTCACAGATAGGCGCTACACGCCTGGCCAGCGTTGCACCTCAGACTGCCTAAAAATTGCTAAGTCATTGTGCAGAGCCTAAGAGCTAGGCGCTGCACTGTATAGTGTGGCGCCTAACTCTCAGACGCTGCACTAGTGGTTGCACTACAAAATGAAGCAACCACTAGTGCAACGCCTAGAAGTTAGGCGCTACACTGTACAGTGTGGCGCCTAGCTCTCAGGCGCTGCACACTGACTTAGTAATTTTCGGATCACACGGGTGCGACGCTG…
DTM_28	TIR/Mutator	3	new	GGAAGATTTACATTTTTTCCCCTAACTTTGACCCGACCTCATCTTTACCCCTAAATAAAAACGGTGCTCAACTTTACCCTTCTTCCGTTAAGTGCGCTTATAGAAATACCCTTCCGTACATTTTCCATCCAGTCAAAGGCCTTTGACCGTTAAGTGCGTGTGTAGAAAAATCTAACGGTCAAAGGCCTTTGACTGGACGGAAAATGTACGGAAGGGCATTTCTCTAAGCGCACCTAACGGAAGAGGGGCAAAGTTGAGCACTGTTTTTATTTAGGGGTAAAGATGAGGTCGGGACAAAGTTAGGGGGGAAATGGAATTGGCCC
DTM_34	TIR/Mutator	6	new	GGCAAATTTGACAAATTTGATCTATGGACGAAATCAAATCACAAAATGAACTGTCCGTGAAACTATTTCACGCGGCTGACCTTTTTGTGTGACGCCCGACATGAAGGCGCCACACTACACTGTGCAACGCCTCACAGATAGGCGCTACACGGCCAGCGTCGCACCCGTGTGATCCAAAAATTACTAAGTCAGTGTGCAGCGCCTGAGAGCTAGGCGCCACACTATACAGTGTAGCGCCTAGCTCCTAGGCGTTGCACTAGTGCAGCGCCTGAGAGCTAGGCGCCACGGGTCAGCCGCGTGAAATAGTTTCCCGGACAGTTCATTCTGTGATTTGATTTCGTCTATAGGTCAAATTTGTCAAATTTGCC
DTM_35	TIR/Mutator	3	new	GGCAAATTTGACAAATTTGACCTATGAACAAAATCAAATCACAGAATAAACTGTCCGTAAAACTATTTCACGTGGCTGAATTTTTTTTGTGACGCCCGACATGAAGGCGCCACACTACACTGTGCAACGCCTCATAGATAGGCGCTACACGCCTGGCCAGCGTTGCACCCCAGACTGCCTAAAAATTGTTAAGTCATTGTGCAGAGCCTAAGAGCTAGGCGCTGCACTGTATAGTGTGGCGCCTAGCTCTCAGGCGCTGCACACTGACTTAGTAATTTTCGGATCACACGGATGCGACGCTGGCCAGGCGTGTAGCGCCTATATGTGAGGCGTTGCACAGTGTAGTGTGGCGCCTTCGTGTCAGGCGTCACACAAAAAGGCCAGCCGCGTGAAATAGTT…
DTM_36	TIR/Mutator	8	new	GGGTCAATTCCATTTCTCCCCCTAACTTGAGCCACCACCTGGGATTTGCCCCTAGTTTTCAGGTATGCTCAAAAATACCCCTCTTCCGTCTGTGGCCCTTACAGAAATCCCCCTCCGGGCCGGTTCCATCGGGTCAATGGTCTTTGACCGGTAACTGGGTGTCTGTTGGACATTTTGGCCCCTGGTTCTTACATGTGGGCCCGCATCAAAACGTTATCCACTTGCTCACTCTGTTTCTTCTACCTTGCGACCACGCACGGACTGGAGCAAGATGATTCACCGGTGGCACACGAACGGCATTGTTCTGGAGCTCAGGCAGTGAGGCCACGTGGATGTGCACCTCACGCATGTCGTCCGCAAGCTCTTCTGTCACCGTGGAGGTAAGTTATTCTTCTCCTA…
DTM_39	TIR/Mutator	10	known	GGGAAAACTTTGTTTTTGCCACTCTAGTTTTTGCCCACTTTGCTTATGCCACTCTAGAATTTGACATTTCACTTTTGCCACTCTTATCTTTTGACAATATATCACTTTTGCCATTCAGTGGCAAAAGCAAAAATTTCAGAGTGGCAATTGTGATACATTGTCCAAAGCTAAGAGCGGCAAAAGTGAAATGAAAAATTATCGGTTTTGCCACGGAATGGCATTTGTGATGTATTGTCAAAAGCAAAGAGTGGCAAAAGTGAGATGTCAAATTCTAGAGTGGCATAAGCAAAATTGGCAAAAGCTACAGTGGCAAAAACAAAGTTTTCCC
DTM_40	TIR/Mutator	5	known	GGGAAAACTTTGTTTTTGCCACTCTAGCTTTTGACCACTTTGCTTATGCCACTCTAGAATTTGACATATCACTTTTGCCACACTTAGGTTTTGACAATATATCACAATTGCCATTCTGTGGCAAAAGCAATAATTTTAGAGTGGCAATTGTGATACATTGTCGAAATCTAAGAGTGGCAAAAGTGAAATGAAAAGTTATTGCTTTTGCCACGGAATGGCATTTGTGATGTATTGTCAAAAACTAAGAGTGGCAAAAGTGATATGTCAAATTCTAGAGTGGCATAAGTAAAGTGGTCAAAAGCTAGAGTGGCAAAAACAAAGTTTTCCC
DTM_42	TIR/Mutator	19	known	GGGAAAATTTTGTTTTTGCCACTCTAGATTTTGCCAATTTTCCTTATGCCACTCTAGAATTTGACATTTCACATTTGCCACTCTTAGTTTTTGACAATTATCACAATTGCCATTCCCGTGGCAAATGCAAAAATTTTAGAGTGGCAATTGTGATAATTTTCAAAAGCTAGGAGTGGCAAAAATGAAATAAAATGATTTCACTTTTTCGACAGAATGGCAATTGTGATAATTGTCAAAAACTAAGAGTGGAAAAAGTGAAATGTCAAAATGTAGAGTGGCATAAGGAAAATTGGCAAAATCTAGAGTGGCAAAAACAAAATTTTCCC
DTM_43	TIR/Mutator	11	known	GGGACAATTGCATTTTTGCCCCTAGTTGGTTCCTACCCACGGGTTTTGCCCTTACTTTTCGAGCTTGCTCAGTTTTGCCCTTACTTTTTCCATCGAGGTCCCTCGAATGCCCTTTGACCGTTTGACCAAAACTTTGAAAATTCATAACTAATTCATATGAACTCAGAAAAATGCAAATAAGATATCAAAATGTTCAGACAAACATTACCTTTATGTGCATATCATTTGCATTTAGGACAAAAGCACCCTTTAAACTACCTGAGGTAATTAATTTTATTAACATTATTAAAAATAAAAAGGTATAAACAATATTTTTTTTCATGAATAAAAATTACATGCAAATGTAGGTGATGTTTCCTGAACATCCTGATATCTTTTTTGCATTTTGCTGAGTTCGTA…
DTM_44	TIR/Mutator	7	new	GGGATTATTAATTCTATGCCCCCGGTTCCTTAGTTGTGCTCACTTTTCCCCATTCATTAACTTTTTCCTCACTTTTCCCCATGTGTCGGGTTTTCTGCTTTCACATTTTCCTCACTTTTCCCCCCGAAAAATTGCTCAAAAAGGACCCAAATTTCGCAAATGGGGAAAACTGAGCACAACTAAGGAATTGGGGGCACAGATGGAATAATCCC
DTM_47	TIR/Mutator	4	new	GGGTGAATTCCATATATGCCAATCAAAACTTGCCCTTACCCTCATCTGCCATTGGAAATTTCCCTCTCCCAAATATGCCATTAAAAATTTGCACCGTGTACAGATATACCACTATGGCCAGTTTGACCGTTAGTTGACTGTCAAGTGGCATGTGAAAAGACGACTTTGCCCTTGGTACTGTAGCAGCGATATACTGTAGCATTCCGAACAAATTTGGGCAATCTTGAATTGCGGGGCGTTCATATTGTAGCGATGATATACTGTAGCATCCGAACAGATTTGAAATTTGAACAATTTTTTGAATTTCAAAATAAATCTCTGTCATTTCAAATTCGAATTTCTTTTTCGAAAAAATTGTTCGCAATTTAAAAAACTGGCATTTTTTTGTAAAAGTGGACG…
DTM_48	TIR/Mutator	3	new	GGAAGCGGATCCTCTAACATCCTCAAGGGATGTCACGAAGCTACAGTGAAATGTGTGTGTAAAGCAAAGAAGGGATGTCAGGGTTACTGTAGCAACTAATGTGCGGATTTACTGTAGCACGTATAAAAATAAATCAAAAAATAATTTTATTGCACCATAATTTTGTTTATATGTTATTTTTTTTAAATATATAAAGTAGATTTGTAATTTGCAAATTAATTATAATTATTTTAGGCTTAACCATATGGGTGTAAAAAATGAATGTCACGGTTACTCTAGCTTATGTGACATCCCTTAAGGATGTTAGAGGATCCGGTTCC
DTM_49	TIR/Mutator	6	known	GGGACATTTACATATGTGCCCCTAACTCGAACCCACTACTCAAATTTGCCCCTAATTTTGAAGCATGCTCAAATTTGCCCCTCCGCCGTTAAGTCACTACTCAGAAATGCCCTTCCATACAGTACTGTAGCACTTTCCGTCCAATACTGTAGAACTTTCCGTCTGCTACAATACACATGAGCCTTTGACGGTCAAAGGCCTTTGACTGGACGGAAGGGCATTTCTGAGTAGTGACTTAACGGCAGAGGGGCAAATTTGAGCATGCTTTGAAATTAGGGGCAAATGTGAGTAGGTGGTTCGAGTTAGGGGCAGAAATGCAAATGGCCC
DTM_50	TIR/Mutator	2	new	GGCAAATTTGACAAATTTGACCTGAGGACGAAATCAAATCACAGAATGAACTGTCCGTGAAACTATTTCACGCGGCTGACCTTTTTGTGTGACGCCCGACACGAAGGCGCCACACTACACTGTGCAACGCCTCACAGATAGGCGCTACACGCCTGGACAGCGTTGCACCCCAGACTGCCTAAAAATTGCTAAGTCATTGTGCAGAGCCTAAGAGCTATGCGCTGCACTGTATAGTGTGGCGCCTAGCTCTCAGGCGCTGCACTAGTGGTTGCACTACAAAATGAAGCAACCACTAGTGCAACGCCTAGAAGCTAGGCGCTACACTGTATAGTGTGGCGCCTAGCTCTCAGGCGCTGCACACTAACTTAGTAATTTTCGGATCACACGGGTGCGCGCTAG…
DTM_51	TIR/Mutator	4	new	GAGTATTTAACCAAAAACTACCACATTTCACGGACATGTGACAGAAAACTACCACTTTACGTTTTTGTGCGGAAAACTACCAAATTTGTCCTAAACCGTGGCAAAAAACTACCAACTCGCGTAAGCGCTCGTTTCGCCCGCGCTAACCCCGAATCTGACCGGTTGGGCCCACGAATCAGTTGCCACGCAGGCAACGGACGGCCGCCGCGCGTTGACGGCCGTTAACGGCCCGTCCGCCTGTCGGAACGGCGGCTGTCGGTCGGGTGCGGGTCAATATCTGCCGTTCCCCTCTCGCTTCACTCTCTCCCTCCTCTCCCTCTCTCTGAACTAGGTGGCGGCTGCCATGTCGTCGTTGATTCCGGAGGGTGGCGGCGCTGGCGGCGGCGACGCTGGCGGCGT…
DTM_52	TIR/Mutator	2	known	GAGAAAAGTATACTTTTCGTCCCTCAACTCTTGGCATAGTCTAGATTTGCTCCCTCAACTACGAAACCGGACAACTTGCACCCTGAACTACTAAAACCGGACAAGGTTCGTCCCTGAACACGATTTTGACCGGTTTTGGTGCTGACTTTTGCCGGTTTTGACCGTGTTTTGACTCAAATTCGCGTACTTTCTTCAAATCAGTTTATTTTATTTAGGTCTGCATACCATTTTCAAGTTCAAGTGTTTTTTTTTCAAATCCGCGTACTTTCTATAAAAGTTCATGAATTTGAAAAAGTACACGGATTTGAAAGCAGTACACGAACATGAAAAAAGTACGCGGATTTGAGAAAAATATGCGAACTAGAAAAAAGTATGCGAATTTGGAAAATTATGTGAACT…
DTM_55	TIR/Mutator	3	new	GGAACAATTGTATTTTTGCCCCTAGTTGGGTCACGCTTGACTGATTTTCCCCTATTTTTTCAATAATTGCGGTTTTTCCCAACTCACTTCACTCGCCTTGTGTTTTTGCCCTTCCGGCACTGTTCCGACCAGTGAGCAGTCGCCACGTGGCGAACCCTGATTGGTCGAAACCGCCCCAGAAGGGCAAAAACACAAGGCGAGTGAAGTGAGCTGGGCAAAACCGCAATTATTGAAAAATAGGGGCAAATCAGTCGAGCGTGACCCAACTAGGGGCACGAATGCAAATATCCC
DTM_56	TIR/Mutator	3	new	GGACGAGACTTGCCTGCTCCCCGCGCGTGCGCCCATCCATGCTCCCGCATACGTGGCTTGATTTGATTGGAACAAAATAAGGCCCGGCCTCACCCCCTTAAAATCAGGGGGGAGATGATTAGATTAGAAAGGAAAAAGGAAAAAAGACAGCCGTAGGATGAGGTGGGAGCACGGATGGGAGCATGGGGAGGGAGCAAGCAAGCCGGATCC
DTM_57	TIR/Mutator	3	known	GGGTCTTTTACATTTGTGTCCCTAACTCGAACCCACTACTCATATTTGCCCCTAATTTTGAAGCATGCTCAAATTTGCCCCTCTGCCGTTAGGTGTCCTTATAGAAATGCCCATCTGTTCCGTTTCCGTCAAGTCAAAGGGCTTTGACCGCTATTTGGACGTTTGCTGGACATTTTGCCCTTGACTCCATGTGTCACTTACAGCTGGGACCCACTCTAAAAAAATAAATGAAAAAACTCTTTCTCTCACCCCCTCTCACACACACTTACATGTGAGGCTGAACTAATAAAAATATATAAAAAACTTTCTCTCACGACCTCTCTCTCCCCCTTACATGTGGGCCATAGCTTGCATGGCTTGGCCGATGATGGCCATCGTCGGCGAGGGGCGGCGCACCTG…
DTM_58	TIR/Mutator	3	known	GGAACAATTGCATTTTTACCCCTAGTTGGTTCCTACCCACGGGTTTTGCCCTTACTTTTCGAGCTTGCTCAGTTTTGCCCTTACTTTTTCCATCGTGGTCCCTCGAATGCCCTTTGACCGTTTGACCAAAACTTTGAAAATTCATAACTAATTCATATGAACTCAGAAAAATGAAAATAAGATATCAAAATGTTCAGATTAACATTACATTTATGTGCATATCATTTGCATTCAAGACAAAAGCGGCCTTTAAATTACCTGAGGTAATTATTGTTATTAACATTATTAAAAATAAAAAGGTATAAACAATATTTTTTCATGAATAAAAATTACATGCAAATGTAGGTGATGTTTTCTGAACATCCAGATATCTTATTTGCATTTTTCTGAGTTCGTATC…
DTM_59	TIR/Mutator	4	known	GGGACAATTACAATTTTACCTCTAGTTGGTTCCTACCCACGGGTTTTGCCCTTACATTTCGAGCTTGCTCAGTTTTGCCCTTACTTTTTCCGTCGAGGTCCCTCGAATGCCCTTTGACCGTTTGACCAAAACTTCAAAAATTCATAACTAATTCATATGAACTCAGAAAAATGCAAATAAGATATAAAAATGTTCAGATAAACATTACCTTTATGTGCGTATCATTTGCATTCAGGACAAACGCACCCTTTCAACTACCTGAGTTAATTAATGTTATTAACATTATTAAAAATAAAAAGGTATAAACAATATTTTTTTCATGAATAAAAATTACATGCAAATGTTTCTGAACATCCTGATATCTTATTTACATTTTTCTGAGTTCGTATCAACTTGTTA…
DTM_63	TIR/Mutator	6	known	GGGAAAACTTTGTTTTTGCCACTCTAGTTTTTGCCCACTTTGCTTATGCCATTCTAGAATTTTACTTCTCACTTTTGCCACTCCTACCTTTTGATAATACATCACAAATGCCATTGGATGGCAAAATCAATAATTTTTCATTTCACTGTTGCCACTCTTAGATTTTGAAATGTATCACAACTGCCACTCTGAAAATTTTGTTTTTGCCACGGAATGGCAATTGTGATAATTGTCAAAAGCTAAGGGTGACAAAAGTGATATGTCAAATTCTAGAGTGGCATAGGCAAAGTGGGCAAAAACTAGAGTGGCAAAAACAAAGTTTTCCC
DTM_65	TIR/Mutator	4	new	GGCAAAATTGGCAAATTTGACCTATGAACTAAATCAAATCACAGAATGAACTGTTCGTGAAACTATTTCACGCGGCTGACCTTTTTGTGTGACGCCCGACACGAAGGCGCCACATTACACTGTGCAACGCCTCACAGATAGGCGCTACATGCCTGACCAGCGTCGCATCCGTGTGATCCGAAAATTACTAAGTCAATGTGCAGCGCCTGAGAGCTAGGCGCCACACTGTATAACTTCTAGGCGTTGCACTAGTGGTTGCTTCATTTTGTAGTGCAACCACTAGTGCAGCGCCTGAGAGCTAGGCGCCACACTATACAGTGCAGCGCCTAGCTCTTAGGCTCTGCACAATGACTTAGCAATTTTTAGGCAGTCTGGGGTGCAACGCTGGCCAGGTGTGTA…
DTM_66	TIR/Mutator	2	new	GAGTGAATTCCACTTTTTACCCCATATTTGTACATTTGTGACACTAATTACCCCGTCGAGTGAAAATTCGTCTAGAATACCCCTTTTGAAAGCTTTGGACCCTCGTTTTCTGATGCGTGTCCATCAGGTAAGGTGTGAGGTGACGCCCCGGATCCAAAAATATGTGGACGGCCACAAGAAATGGAACAGATAGACAAGAGAAGCTTGGACAAGATCGTCAATGATGCCCTCCGATCCTTATAGATTTTTTTACGAATCAATGACGCAACATGCCGATCCTATCGACCATAAACAAAGAAAATGTAAAATTGGGGTAAAACCGTGTTAAAAGTCTCCAAAATCTGATATTTCGATAAAAGTTCCGCTAAATGGGGTAATATGTGTCACAAATGTACAACT…
DTM_67	TIR/Mutator	2	new	GGACGAGACTTGCTTGTTCCCTCCCCATGCTCCCATCCGTGCTCCCGCGTACGTGGCTTGATTTGATTGGAACAAAATAAGGCCCGGACCCACCCCCTTAAAATCAGGGTTGGAGATGATTAGATTAGAAAAAAAAAGAAAAAAAGACAGTCGTAGGATGAAGTGGGAGCACAGATGGGAGCATGGGGAGGGAGCAGGCAAGCCGGATCC
DTM_68	TIR/Mutator	9	new	GAGAAAAGTATGTTTTTGGTCCCTCAAGTTTCCAAAAAGTACAGACTTGGTCCCTCAATATTTTTTGGTATACATTTGGTCCCTCAAGTCTCAAAACCGGACAAGTTTGGTCCTAAACCAGATTTTGACCCCGTTGACCGGGTTTGACCGCCACAAAACTGCCCGATGAACATTAATTCGGGTTTTAAAAAAACTTCAAAAAAATCTGAAATTTTTTGCGGTCCAATATGCTTACATGCGGACCCCAAAAAAATTCAGTTTTTTTTGAAGTATTTTTTAATTCGAATTTACTGTTCATCGGGCGGTTTTGTGGCGGTCAAACCCGGTCAACGGGGTCAAAATCTAGTTTAGGACCAAACTTGTCCGGTTTTGAGACTTGAGGGACCAAATGTATACCAA…
DTM_72	TIR/Mutator	3	new	GGTAAATTTGACAAATTTGACCTATGGACGAAATCAAATCACAAAATGAACTGTCCGTGAAACTATTTCACGCGGCTGACCTTTTTGTGTGACGCCCGACACGAAGGCGCCATACTACACTGTGCAACGCCTCACAGATAGGCGCTACATGACCAACGTCGCACCCGTGTGATCCAAAAATTACTAAGTCAGTGTGGAGCGCCTGAGAGCTAGGCGCCACACTATACAGTGTAGCGCCTAGCTCCTAGGCGTTGCACTAGTGCAGCGCCTGAGAGCTAGGCGCCACGGGTCAACCGCGTGAAATAGTTTCACGGACAGTTCATTCTGTGATTTGATTTCGTCGATAGGTCAAATTTGTCAAATTTGCC
DTM_75	TIR/Mutator	2	known	GGGACATTTACATTTGTGCCCCTAACTCGAACCCACTAATCAGATTTGCCCCTAATTTCGAAGCATGCTCAAATTTGCCCCTCTGCCGTCAGTTGCACTTATAGAAATGCCCTTCTATGCCGTTACCGTCCAGTCAAAGGCCTTTGACCGTTTTCTGGGCGTTTGCTTGACATTTTGCCCCTCCTTATAGGTGGGCCCTCTGATTAAAATAACAACTCTCTCACCTCTATGCAGTATCACTTACATGTGGGTCCTAAAAAAGAAATAGAAAAAAAACTCTCTCTAGCTTACATGTATGACCTAATAAATAAAATATAAAAAAGGAAAAAACTCTCCCCTCCCTACCTCACCTGTCTCTCTCTCACCTCCGACGGAGCCCATGCCCCGTACGCGTCGTCG…
DTM_76	TIR/Mutator	4	new	GGAACTGGATCCTCTAACATTGAGACGGAAAGTTAGAGGAGCTATACAATACCCTAACTTTCCTTCTTTCTATCCATATGATTATGGCTAAAATGACTTAAATTAATTTGCAAATTGATGATCTACCGTGTACATTTATAGTAATTACATACAATCAAATTGATGGCGAAATAAAATTAATTTTAAATTGTTTATATCTACAGTAAATACCAACAGTAAACAACCTACTAACTACCTACTAACAGTCCCTAACTTTCCTTCTTCATTTTACACTAGGCAAACACTGTAGCACTGTGACTTTCCTTCACAATGTTAGAGGATCCGGTTCC
DTM_80	TIR/Mutator	3	known	GAGTAAATGGCACTGGCGGTCCGAGAACTTGCGCTGCAGGTGCACTTAAGTCACGATACTTGTAAACTGAAAAAACCCGTCATAGAACTTGCATTGCGGGTGCAGATAGGTCACATATGCCATCTGAACCGGCCAGTTGTCCTATTTTCGAGAAAAACCCGTCATAGAACTTGCGTTGCGGGTGCAGATAGGTCACATTTAAAAAAATTCGTTCCTGGACATTTTTTTAAAGTCACGAATCACAAATATTTTTAATAAATATTTTTTAATTTATCGTCCGAGAACATTTTTTTAAAGTCGCGAATCTCAAACATTTTTTTAAATGTTCACCACTTAAAACAAATGTTCGCAAATCACAAATATTTTTCAAATTTATCATTCGCGAACATTTTTTAAAGT…
DTM_82	TIR/Mutator	4	new	GAGTATTTAACCAAAAACTACCACATTTCACGGAAACGTGACAGATAACTACCACTTTACGATTTTGTGCGGAAAACTACCACTTTTGTTCTAATCCGCGGCAAAAAACTACCAAGTCTCGAAACCGGTCGCTTCGCCCGCGCTAAGCACCAAACTGACCAGCCGGTCCCACGTTTCAGGTGCGACGGTGGCCAACCGATACCCGCCGCGCGTTAACGGCGTGTCCGCGGTCGGAAACGGCGGCTGTCAGTTTGCGTTCAATGCACCAAAACGTGGGACCGACCATTTGATGTTGATCCTCTCACGACGCCGTTTCCGACCGCGGACACGCCGTTAACGCGCGGGGGGCGTCGGTTGGCCACCGTGGCACCTGAAACGTGGGACCGGCTGGTTAGTTTG…
DTM_85	TIR/Mutator	6	new	GAGAAAAGTATATTTTTGGTCCCTCAAGTTCCCACAAAGTATAGACTTGGTCCCTCAAATTTGTTTGGTATACATCTGGTCCCTCAAGTCTCAAAACCGGATAAGTTTGGTCCTAAACCAGATTTTGAGCACGTTGACCGGTTTTGACCGCAACAAAACCGCCCGATGAACAGTAAATTCGACAAAAAACAAAATAAAAAAAATTCAGGAAAATCTGAAATTTTTTGGGGTCGAATATGCTTGCGTACGCAAGATGTGAACACAATTTCGTTCTCTTTCGGCACTCAAGGAGCTCGTGGTAAAAAAACAAAAATATCTGCCTGATGAATAGTAAATTCAAAAAAATCAAAAAAATCTGAAATTGTTTGGGGTCCAATATGCTTACATGCGCAAGGTCCG…
DTM_89	TIR/Mutator	3	new	CGAAAATGCCATACGGAGACCGAGCTCCATGGAGGCCTATATTTGAAAACTTATAAATTCAAAATTTTCAGTTTCAAAATATTCTGAAAATAAATACACATATACCTAGATACATACTGTACATGTGTGCAAATTTTCAGGTCAAAATACATTAAAATGTGAGCTACACAAAAAAGACAAATCTGGGGCTTTTTAGCACATGTGCTGTTCATCTTTAAAGTCCATGATTTTGTTGTTTTTGTGTAGCTCGCAATTCAAGGTATTTCATCCTGTAATTTTTCGCACATACACTTTACATCCTTACATACATGTGTAATTTTTTTTTAGAATTTTTTGAAACTGAAATTTACGAATTTTGAATTTTTCAAAATAAAGGGCTCCATGGAGCTCGGTCTCCAA…
DTM_91	TIR/Mutator	3	new	GGGAGATTTACATTTTCCCCCTAACTTTGTCCCGACCTCATCTTTACCCCTAAATAAAAACAGTACTCAACTTTACCCCTCTTCCGTTAAGTGCGCTTATAGAAATACCCTTCCGTACATTTTCCGTCCAGTCAATGGCCTTTGACCGTTAAGTCAGCGTGTAGAAAAATCTAACGGTCAAAGGCCTTTGACTGGACGGAAAATGTATGGAAGGGCAATTCTATAAGCTCACCTAACGGAAGAGGGGCAAAGTTGAGCACTGTTTTTATTTCGGGGTAAAGATGAGGTCGGGACAAAGTTAGGGGGGAAAATGGAATTGGCCC
DTM_93	TIR/Mutator	2	known	GGGAAAACTTTGTTTTTGCCACTCTAGTTTTTGCCAAATTTGCTTATGCCACTCTAGAATTTGACATATCACTTTTGCCACTCTTAGTTTTTGACAATACATCACAAATGCCATTCCGTGGCAAAAGCAATAACTTTTCATTTCACTTTTGCCACTCTTAGATTTTGACAATGTATCACAATTGCCACTCTAAAATTATTGCTTTTGCCACAGAATGGCAATTGTGATGTATTGTCAAAAACTAAGAGTGGCAAAAATGAAATGTCAAATTCTAGAGTGGCATAAGCAAAGTTGGAAAAACTAGAGTGGCAAAAACAAAGTTTTCCC
DTM_98	TIR/Mutator	3	new	GAGAAAAGTATGTTTTTGGTCTCTCAAGTTCCCACAAAGTATAGACTTGGTCCCTCAAATTTTTTTGGTATACATCTGGTCCCTCAAGTCTCAAAACCGGATAAGTTTGGTCCTAAACCAGATTTTGAGCACGTTGACCGGTTTTGACCGCAACAAAACCGCCCGATGAACAGTAAATTCGACAAAAAAAATCAAGAAAATCTGAGATTTTTTGGGGTCGAATATGCTTGCGTACGCAAGATGTGAATAAAATTTCGTTCTCTTTCGGCACCCAAGGAGCTCGTGGTAAAAAAAAAAAATCTGCCCGATGGATAGTAAATTCAAAAAAATCAAAACAAAATCAAAAAAATCTGAAATTGTTTGGGGTCCAATATGCTTACATGCGCAAGGTCCGACCAA…
DTM_99	TIR/Mutator	2	new	GGACGAGACTTGCCTGCTCCCTTCCCTTCTCATGCTCCCATCCGTGCTCCCGCATACGTGGCTTGATTTGATTGGAAGAAAATAAGGCCCGACCCCATCCCAAGAGGGAGATGATTAAATTAGAAAAGAAAAAGAAAAAAAAATAGCCGTAGGATGAAGTGGGAGCACGGATGGGAGCATGGAGAGGGAGCAGGCAAGCCGGATCC
DTM_103	TIR/Mutator	2	known	GGGAAAACTTTGTTTTTACCACTCTAGCTTTTGCCAATTTTGCTTATGCCACTCTAGAATTTGACATGTCACTTTTGCCACTCTCAGCTTTTGACAATTATCACAATTGCCATTTCGTGGCAAAAGCAAAATTTTCAGAGTGGCAATTATGATACATTGTCAAAATCTAAGGGTGGCAAAAGTGAAATAAAAAATTATTGCTTTTGCCACGGAATGGCAATTGTGATAATTGTCAAAAGCTAAGAATGGCAAAAGTGATATGTCAAATTCTAGAGTGGCATAAGCAAAGTTGGCAAAAGCTAGAGTGGCAAAAACAAAGTTTACCC
DTM_105	TIR/Mutator	2	known	GGGTTTTTATCATTTATGCCACCGGTTGTGTCATACTACTCAGTTTTGCCACTAGGAATTTCAACTGCTCAAAAATGCCATCGCTTCATTAGACACATGCTCAAAAATGCCACTAGACATCATTATTGTGATCTCAAATCTCTTTTGTCATGTTATAATGACATAAATACCTATGAACCAGCATGTCAGCTCTCCCTCTATCTCACTACAATAAAGTATGGGGCCCACTTGATCCCAACATCGTTCTTATTTTCCTGTAAAATTATTCGCTTGGTTACTCCTGACGAGTGGGGCCACACCTATCGTTGTGAGATAGAGAAAACTGACATGTGGGTCTAGGCTTATTTTTGTCATATAACATGGTTAATGAGTTTGACGTGAAAATAACAATGTCTAATG…
DTM_107	TIR/Mutator	2	new	GGCAAATTTGACAAATTTGACCTATAGATGAAATCAAATCATAGAATAAACTGTCCGTGAAACTATTTCACGCGGCTGACCCGTGGCGCCTAGCTCTCTCAGGCGCTGCACTAGGCGCTGCACTAGTACAACGCCTGGGAGCTAGGCGCTGCACTAGTGCAACGCCTAGGAGCTAGGCGCTGCACACTGACTTAGTAATTTTCTGATCACACGGGTGCGACGCTGGCCGTGTAGCGCCTATCTGTGAGGCGTTGCATAGTGTAGTGTGGCGCCTTCGTGTCGGGCGTCACACAAAAAGGTCAGGCGCGTGAAATAGTTTTACGGATAGTTCATTCTGTGATTTGATTTCGTCTATAGGTCAAATTTGTCAAATTCGCC
DTM_110	TIR/Mutator	3	known	GGGATAATTGGTTTTATGCCCCTAGTTGTGTCCCACTCGATAGGATTACCCCTAATTTTCAAAGCCAGTGGTTCTGTCCAACCCACTTTGGTCGTCTTGTGCTTTTGCCCTTTGACCGTCACTTTGAAAACTGCATAACTAATTCATACTAAATCAGAAAAATGCAAATAAGATATAAAATGTTTGGGAAAACATCACCTACATGTCAATGTCATTTGCATTCATGACAAAAGTGTTGGAAAGTGCCCATCCGATTTTTAGCTCTTATCATACCACCATGAACAGTAAAATCTAAAAAAAAATCAAAAAATTCAAAAATAAATTTGGTGGCAAAGAATGACAAATGTTTTAAGTGCTGGCCAAGTTTTATCAGGGAATGACATTTGTGGAAGTCGTGGC…
DTM_117	TIR/Mutator	3	new	GGCAAATTTGGCAATTTTGACCTGTGGATGAAATCATTTCACAAAATGAACTGTTATTAAAAAAAAATCACTCAGTTGACTTTTTGAGTGGCGCCCGACATGAAGGCGCCACACTACACTGTGCAACGCCTGACTGACAGGCGCTACACACCTGCCCAGCGTCGCATCCCGGACTGACTAAAAATTACTAAGTCAATGTGCAACGCCTAAGAGCTAGGCGCCACACTATATAGTGTAGCGCCTAGCCTCTAGGCGTTACATTGTATAGTGTGGCGCCTAGCTCTCAGGCGCTGCACACGGATTTAATAATTTTCGGATCACCAGGGTGCGACGCTGGCTAGGCGTTCATCGCCTGTCAATCAGGCGCTGCACAGTGTAGTGTGGCGTCTTCGTGTCAGG…
DTM_120	TIR/Mutator	2	known	GGGAAATTTTTGTTTTTGCCACTCAGGATTTTGCCAATTTTCCTTATGCCACTCTAGATTTTGACATTTCACTTTTGCCACTCTTAGTTTTTGACATTTATCACAATTGCCATTCCCGTGGCAAAAGCAAAATTTTCAGACTGGCAATTGTGATACATGTCAAAAGCTAAGAGTGGCAAAATGAAATAAAATTATTTTGCTTTTGCCACGGAATAGCAATTGTGATAATTGTCAAAAGCTAAGAGTGGCAAAAGTGAAATGTCAAAATCTAGAATGTCATAAGGAGAATTGGCAAAATCTAGAGTGGCAAAAACATAATTTCCCC
DTM_121	TIR/Mutator	5	new	GGCCAAATTCACTGTTTTGACCCTTTTCCTTAACTTAAGCACGATTTGACCCTATGTGCGAAAAAAATTCGGATTTGACCCTTTTTCTACTGCCATTGTCTTTGGCGGTAGGATAGCACACCCTACTGCCAAGGCCTTTGGCGGTAGGACTTACTTACACCGTCACGTCCGTTCGGTGTGAAAATGACCCTACCGCCATGGTCTTTGGCGGTAGGGGCATGCATGTAATTATAATAAGGGCACGCATGCAATAAAGATTCATTTTTTGCAAAAAGGACCCTACCGCCATAGCCGATGGCGGCTATGGCGGTAGGGTAACACATCCTACCGCCATAGACTGTGGCGGTAGGGTCTTTTTTGTAAAAAAGAAGATAACGATGCAGGTAAGTCCTACCGCCA…
DTM_126	TIR/Mutator	2	new	GGACGAGACTTGCCTGCTCCCTTCCCATGCTCCCATCCGTGCTCCCGCATATGTGGCTTGATTTGATTGAAAGAAAAATAAGGCCCGGCCCCACCTCCTGAAAATCAGGGGGGAGATGATTAGATTAGAAAAGAAAAAGAAAAAAAAACAGCCGTATGATGAAGTGGGAGCACGGATGGGAGCATGAAGAGGGAGCAGGCAAGCCGGATCC
DTM_127	TIR/Mutator	2	new	GGGAAAATTGGTTTTATGCCCCTAGTTGTGTCCCACTCGACAGGATTGCCCCTAATTTTCAAAAGCCAGCGGTTCTGACCAACCCACTTTGGTCGTCTTGTGCTTTTGTCCTTTGACCGTTTGACCGTCACTTTGAAAACTTCATAACTAATTCATACTAAATCAGAAAAATGCAAATAAGATACCAAAATGTTTGGGAAAACATCACCTACATGTCAATGTCATTTGCATTCATGACAAAAGTGTTGGAAAGTGCCCATCCGAGTTTTAGCTCTTATCATACCACCATGAACAGTAAAATCTAAAAAAATTCAAAAAAATCAAAACTAAATTTGGTGGCAAAGAATGACAAATGTTTTAAGTGCTCACCAAGTTTTATCAGGGAATGACATTCGTGGA…
DTM_128	TIR/Mutator	4	new	GGGACAATTCCATTTCCCCCCTAACTTGAGCCCACACCTGGCATTTGCCCCTAAATTTCGAGTATGCTAAAAAATACCCTTCTTCCGTCAAGTCTCCTTATAGAAATGCCCCTCCATGCCGTTTCCGTCTGGTCAAGGGCTTTTGACCGTCTCCGAAAAATTCCTTGGACGTTCTTGCCCCTGCCTCCAGTTGTCATTTACATATAGTGCCCAACCCCAAAAAATAAAAATAAAAACTCTCTCTGCAACTTACATGTGGGACCCAAAAAGAGAAAAAAAACTCTCCCTCTCTCCCTCCTCCCCTCACTCTGTCTCTGGACGCAACCGCAGTAGCTCGCCGCCGGCGAGCAGTAGCAGCGGGCAGCAGAAGGGCGCTGCAGCAACCTTCACACATTGTCT…
DTM_133	TIR/Mutator	2	new	GAGTGAATTCCACAGTTTACCCCCTAGATATGCATTTGTGACACTAATTACCCCGTCAAGTGGAAATTCGTCTAGAATACCGTTGTAAGAAGTTTTGGACCCTCATTTTCTGATGCATATCCATTAGGCAATGTGTGGGTTCACGCTATGGGTCTAACAATATATGGACGAGGACGAGGAATGAGACAGATGGACAAGAGAATTTTGGACATGGTCATCAATGATGCCCTTTGTTCTTTACACTTTTTTATGAATCATTGATGCAACATGCCGATCCTAGCTAACACAAACAACCAAAATGAAAAACTGGGGTAATATGGTGTTAAAAGTATTCAAAATCTGATATTTTTATAGAAGTTCCACTAAGTGGGGTAATTTGTGTCACAAATGTACAACTAC…
DTM_138	TIR/Mutator	2	new	GGACGAGACTTGTCTGCTTCCTTCCCATGCTCCCATCCGTGCTTCCGCATACGTGGCTTGATTTGATTGGAAGAAAATAAGGCCCGGCCCCACCCCCTGAAAATCAGGGGGGGAGATGATTATATTAGAAAAGAAAAAGGGAAAAGAAAGCCGTAGGATGAAGTGGGAGCATGGATGGGAGCATGGAGAGGGAGCAGGCAAGCTGGATCC
DTM_141	TIR/Mutator	2	known	GGACAGAGATCAGGTGACATGCATCTTTGCATGTCACCGTGTGCCTTGCGGCCCGAATTCAAATTTAAATATTACGAAAAAATCTGAAAAAAAAATGATGCATGTTCACAGCACATATTAAGATAACCCCTAAAAAATTCAGATCAAAATTTGAAACATACAATTTCTCTTTTTTGCTTCTCGATGTATGTTTCAAATTTTGATCTGAATTTTTTAGGTTTCTCTTTTTTGCTTCTCGATGTATGTTTCAAATTTTGATCTGAATTTTTTAGGGGTTATCTTAATATGTGCTGTGAACATGCATGATTTTTTTCAGATTTTTTCGTAATATTTAAATTTGAATTCGGGCCGCAAGGCACACGATGACATGCAAAGGTGCATGTCACATGATCTCTGTCC
DTM_144	TIR/Mutator	2	known	GGGCCATTTACATTTGTGCCCCTAACTTGATCCCACTACTCAGATTTGCCCCTAATTTCGAAGGGTGCTCAAATTTGCCCCTCTGCCGTTAGGTGTCCTTATAGAAATGCCCTTCTGCGTCATTACCGTCCGGTCAAAGGGCTTTGACCGTCTCAAAAAAATAGCAAAAAAATCAAAAAAATCTGAAATTTTGTGGGATCGAAGATAGTTAGGTGCGCAAGGTGTGTGCAAATTTTCGTGATGTTTAGACATACCAGGAGCTCATGCCAAAAGAAATCAATAAATCTCTACGTTTGTGAATAGTAAATTCAAATAAAATAGCAAGAGAATTCAAAAAATATGAAATTTTTTGGCATCCAAGATGATCGGTTGCGCAAGGTGTGTGCAAAATTTTGTTAT…
DTM_145	TIR/Mutator	2	known	CGAAAATATATTTTAGAGCACCTGCACCCAGGCCCCTCTTATCTAGCCATCCATTATTCGCATCAAGATCCGTGCAAGTACATTTCTCTTTTTTGTTTCTCTCACATAAAACATGTGTTCAAGTTCAAACCTTTGCAGAACAGTAAAGCTTTCTAACTAGAATCTAGGATAAAAAATTAGATTTTTCGTCCAACATAAATATACAAAATAAGTTTTATTTGATTAAAAAATCTTATTATTAGTATTTACATCGGACGAAAAATGCTGAAAGTTTTATCCCACATTCTATTTAGTAAGTTTTGCCGCGCTGCAAAGTTTGAAGTTCAAGATGTGTTCTATATGAGAGAGACAAAAAAGAGAAAATTTCATATACGAAGTTAGTGGTCTCGCACAGATCTT…
DTM_149	TIR/Mutator	2	known	GGGATAATTGATTTTATACCCCTAGTTGGGTCACACTCGGCAGGTTTACCCCTAGTTTTCGAAAACACTTGTTCACGCCCAAATCACTTTGTCCGTCTTATGCTTTTGACCTTTGACCGTTTGACCATGAATTCAAAAAATTCATAACAAATTCATACTAACTTAGAAAAATGCAAATAAGATATCAAAATGTTAAGAAATACATCACCTATATGTGCATGTGATTTGCACTCATGAAAAATGTGTTGGGAAGTCCCCATCTTAGTTTGAGCTCACATGATCTCAGCACGAACAGTAAAATCTAAAAAATTGAAAAACAATTCAAACAATTCTTAATTCTTCTGTGGCAAACATTGGTCAATGCTTGCCACCTAACAAATTTAGAATTTTTAGATTTTT…
DTM_153	TIR/Mutator	2	known	GGGAAAACTTTGTTTTTGCCACTCTAGTTTTTGCCCACTTTGCTTATGACACTCTAGAATTTGACATCTCACTTTTTCCACTCTTAGCTTTTGACAATACATAACAAATGCCATTCCGTGGCAAAAGTGATAATTTTTCATTTCACTTTTGCCACTCTTAGCTTTTGCAATGTATCACAATTGCCACCCTGAAAATTTTGCTTTTGCCACGGAATGGCGAAAGTGATATATTATCAAAAGCTAATAGTGGCAAAGTGAAATGTCAAATTCTAGAGTGGCATAAGCAAAGTGCGCAAAATCTAGAGTGGCAAAAACAAAGTTTTCCC
DTM_154	TIR/Mutator	8	new	GGGACAATTCCATTTCTCCCCCTAACTTGAGTCACCACCTGGCATTTGCCCCTAATTTTCAGGTATGCTAAAAAATACCCCTTTGCCGTCAAGTCACTTTATAGAAATGATCTTGCTGTCCGGTCAAAGGGCTTTGACCGTTTGGTGAATAGTAACACGGTGAACAATATTTTTGAAAAAATAGCAAAAAAGAATCAAAAAAATCTGAAATTTTGTGGGATCGAAGATAATCAAGGGCGCAAGGTGCGTGCAAATTTTGATGCTGTTTGGACAGTCCAGGAACTCGTGGCAAAGAAAAAATTGTAAATCTGTACGCTGTGAACAGTAAATTCGAAAAAATAGCAAGAAAATTTAAAAAAATAAGAAATTTTTTGGCATCAAAGAGGCTTGGGTGCGCAA…
DTM_159	TIR/Mutator	2	known	GAGAAAAGTATACCTTTTGTCCTTCAACTCTTGGTGAAGTCTACATTTGGTCCCTCAACTTCAAAACCGGACAACTTGCACCCCCAACTACCGAAACCGGACAAGGTTCGTCCCCGGACTCGGTTTTGACCGGTTTTGGTGTTGACTCACCCCGGTCTTGACCCGTGCTCACTCATATTCCTGTAATTTTTTTATATCCGTGAACTTTTTGAAATCCACATACACTTTTCAACTCCGCATAGTTTTTTCAAGGTCGCGTATTTTTTTTCAAAAATAAACATACTTTTTTCAAATCAGCGAACTATTCTGACATTCGCATACTTTTTTCAAATCCGTGATTTTTTAACATTTACATACCTTTTCCAAATCCCCGTATTTTCCCCAAGTTTGTGTAATTTT…
DTM_161	TIR/Mutator	2	new	GAGAAAAGTATGTTTTTGGTCCCTGAAGTTCCCACAAAGTTTAGACTTGGTCCCTCAAGATTTTTTGGTATACATTTAGTCCCTCAAGTCTCAAAACCGGATAAGTTTGGTCCTAAACCAGATTTTGAGCACACTGACCGGGTTTGACCGCCACAAAACCGCCCGATGAATAGTAAATTTGAAGAAAAAACTTCAGAAAAATGAAATTTTTTTGCTAGAGCCTGTCCGACATCATCTCGTGACAAAATTTTGGTCGCACCTTGCGCACGTAAGCATATTGGAAAAGAGCCCGAATTTTTCTTTGAATTTACTATTCATCAGGAATTTTTTTTGCCACGAGCTCCTCGAGTGCTAAAAGAGCCCGAAATTTTGTTCGCATCTTGCGCATGTAAGCATATT…
DTM_163	TIR/Mutator	2	new	GGAACCGGATCCTCTAACATCCTCAAGGGATGTTACGTAAGCTATAGTAACCGTGACATCCCTTCTTCACATCCATATGGTTAAGCCTAAAATGATTATAATTAATTTGCAAATTACAAATCTACTGTACATTTACAAAAATTACATACAAACAAAATTATGGTGCAATAAAATTATTTTTTTATTTTTTTACATGCTACAGTAAATTCACATAGTAGTTGCTACAGTAACCCTGACATCCCTTATTCGCTTTACACACGCATTTCACTGTAGCTTCGTGACATCCCTTGAGGATGTTAGGGGATCCGCTTCC
DTM_165	TIR/Mutator	3	known	GAGAAAAGTATACTTTTCGTCCCCCAGCTCTTGGTGAAGTCTAGATTTGGTCCCTTAACTTCAAAACCGGACAACTTGCATCCCGAACTATCAAAACCGGACAAGGTTCGTCCCTGGTCTCGGTTTTGACCGGTTTTGGTGCTGAGTCGCCCCGGTTTTGACCGGTGCTCACTCAAATTCGTGGAAACTTTTTTTATATCCGTGAACTTTTTGAAATTCACACACACACACTTTTCATATCCGCGCAGTTTTTTCAACGTCACGTAACTTTTTCAAAAAAAATATACTTTTTCAAATCAGTGAACTATTTTGAAATCTACGTACTTTTTTCAAATTCGTGTTTTCTTAAAATTTGCATACTTTTTTTTAAATCTGCGTATTTTTCCCAAGTTTGTGTAA…
DTM_168	TIR/Mutator	2	new	GAGAAAAGTATGTTTTTAGTCCCTCAAGTTCTCAAAAAGTACAGACTTGGTCCCTCAAGATTTTTTGGTATACATTTGGTCCCTCAAGTCTCAAAACCGGACAAATTTAGTTCAAAACCAGATTTTGACCGGGTTTGGCGGGTTTGACCGCGCAGACTTTGACCGGGTTTGACCGATGAACAGTAAATTCATAAAAAAAATTCAAAAACAGTTCAAAAAATCTGAAATTTTTGGTCATGCAACATGCTTACATGCGCAAGGTGCGTGCCAAATTTTCTGGTATTTCGACACTCGAGGCGCCCGTGGGAAAAAAACACAAAAAATCTACTCTTGATGAACAGTAAAATCAAAAAATAGCAAAAAATATATCACAAAAACCTGAAATTTTGTGGGTTCAAT…
DTM_172	TIR/Mutator	2	new	GGCAAATTTGATAAATTTGACCTGTGAATAAAATCAAATCACAGAATGAACTGCCCGTAAAATTATTTCACGCGGCTGACCTTTTTGTGTGACGCCCAACACGAAGGCGCCACACTATACTGTGCAACGCCTCACAGATAGGCGCTACACGCCTGGCCAGCGTTGCACCCCATACTGCCTAAAAATTGCTAAGTCATTGTGCAGAGCCTAATAGCTAGGCGATGCACTGTATAGTGTGGCGCCTAACTCTCAGGCGCTGCACACTGACTTAATAATTTTCGTATCACATGGATGCGACGCTGGCCAGGCGCGTAGCGCCTATCTGTGAGGCGTTGCACAGTGTAGTGTGGCGTCTTCGTGTCGGGCGTCACACAAAAAGGTCAGCCGCGTAAAATAGTT…
DTM_174	TIR/Mutator	4	known	GGACAGAGATCAGGTGACATGCACCTTTGCACGTCACCGTGTGCCTTGCGGCCCGAATTCAAATTTAAACATTACGATTTTTTTTGAAAAAAATCATGCATGTTCACAGCACATATTAAGATAATCCCTAAAAAATTCAGATCAAAATTTGAAACATACATCGAGAACCATTCGCAACTATTCATGACAGATTTCTCTTTTTTGCTTCTCGATGTATGTTTCGAATTTTGATCTGAATTTTTTAGGGGTTAACTTAATATGTGCTGTGAATATACATGATTTTTTCAGATTTTTTTTGCAATGTTTAAATTTGAATTCGGGCCGCAAGGCACACGGTGACATGCAAAGGTGCTTGTCACCTGATCTCTGTCC
DTM_179	TIR/Mutator	2	new	GGCAAATTTGACAAATCTAACATGTGAACGAAATCAAATCATAGAATGAACTGTTCGTGAAACTATTTTACGCGGCTGACCTTTTTATGTGACGCCCGACACGAAGGCGTCACACTACACTGTGCAACGCCTCACAGATACGCGCTACACGCCTTGCCAGCGTTGCACCCCAGACTGCCTAACAATTGCTAAGTCATTGTGCAGAGCCTAAGAGGTAGGCGCTGCACTGTATAGTGTGGCGCCTAGTTCTCAGGCGCTGCACTAGTGGTTGCACTACAAAATGAAGCAACTACTAGTGCAACGCCTAGAAGCTAGGCGCGACACTATATAGTGTGGCGCCTAGCTCTCAGGCGCTGCACACTGACTTAGTAATTTTCGGATCACACGGGTGCGACGCTG…
DTM_180	TIR/Mutator	2	new	GGGAAATTTTTGTTTTTTCCACTCTAGATTTTGCCAATTTTTCTTATGCCACTTTTGATTTTGACATTTCACTTTTTTCACTCTTAGTTTTTGACAATTATCACAATTGCCATTCCCATGGCAAAAGCAAAATTTTCAAAGTGGCAATTGTGATACATTTCAAAAGCTAAGAGTGGCAAAAATGAAATAAAATTATTTTGCTTTTGCCATGGAATGGCAATTATGATAATTGTCAAAATCTAAGAGTGGCAAAAGTGAAATGTCAAAATCTATAGTGGCATAAGAAAAATTGGCAAAATCTAGAGTGGCAAAAACAAAATTTTCCC
DTM_188	TIR/Mutator	2	new	GGGCCATTTACATTTCTGCCCCTAACTAAATCCCACTACTCAGATTTGCCCCTAATTTCGAAGGGTACTCAAATTCGCCCCTCTGCCGTCAATTACACTTATAGAAATGCCCCTCCGTGCCGTTTCCGTCCGGTCAAGGCTGTTTGACCGCTAACTTGCCGTCAGTTTGACATATTTGCCCCTCCGTCCTTACAAGTGGGCCCAAACTTACCTGTTCGATGCAGTCTGTCTCTCATTCTGTTTCTTCAACCTCTCGACGACGGCAGGGGCGATTTGGACGGCGGCAGGAGGCGGCTGCCGAGTTATACATCCCAGATCTGACATTTGATGGGCCCGAGATGCGCACGACGAGGCGCTGCCCGGGGCACGGGCTTATTCCTGCTCGACGCGTCGCCTGGG…
DTM_191	TIR/Mutator	2	known	GGGACAATTGCATTTTTACCCCTTGTTGGTACCTACCCACTGGTTTTGCCCTTACTTTTCGAGCTTGCTCAATTTTGCCCTTACTCTTTCCGTCGTGGTCCCTCGAATGCCCTTTGACCCTTTGACCAAAACTCTGAAAATTCATAACTAATTCATATGAACTCAGAAAAATGCAAAATAANACATTATTAAAAATAAAAAGGTATAACAATATTTTTTTCATGAATAAAAATTACATGCAAATGTAAGTGATGTTTTCTGAACATCCAGGTATCTTATTTGCATTTTTTTAGTTCGTATCATCTTGTTATGAATGTTCTAGCGACTTTGACCATTATTTGGAAACTTCATAACAAGTTGATACGAACTCAGAAAAATGCAAATAAGATATCAGGATGT…
DTM_209	TIR/Mutator	2	new	GGAACCGGATCCTCTAACATTGAGAAGGAATGTTAGAGAAGCTACAGTACCCTAACTTTTCTTCTTTCTATTCATATGATTATGGCTAAAATGATATAAATTAATTTGCAAATTGATGATCTACTGTGTATATTTATAGTAATTACATGCAAACAAATTGATGGTAAAATAAAATTAAAATTAAATTATTTATATCTACAGTAAATACCAACACTAAACAACCTATTAACTATCTACTAACAGTCCCTAACTTTCCTTCTTCATTTTACACTAGGCTAACACTGTAGCACCGTGACATTCCTTCTCAATGTTAGAGGATCCGGTTCC
DTM_212	TIR/Mutator	2	new	GACTGAATTCCACATTTTACTCCCTAGATATGCATTTGTGACACTAATTACCCGTTGAGTGGCAATTGGTTTAAAATACCCCATTTAGAAGCTTTGGACCCTCGTTTTCTGATGCATGTCCATTATGGAAGGTGTGAGGTGACGCCTGGGGTTCAAAAATATCTGGACGATGGGGAGGAATGGAACAGATGGACAAAAGAAGTCTGGACATGATTGTCAATGACGCCCTTCGATCTTTACACATTCTTTTACGAATCATTGACGCAACATGCAGACCCTATCTAACATAAATAAGAAAAATCCAAAACCAGGGTAAAACCGTGGCAAAAGTCTTCAAAATGTGATATTTTGATAAAAGTTGCACTAAATGGGGTAATATGTGTCACAAATGTACAACTA…
DTM_225	TIR/Mutator	2	new	GGGACAATTCCATTTCTCCCCCTAACTTGAGCCACCACCTAGCATTTGCCCCTAATTTTCAGGTATGCTAAAAAATATCCCTCTTCCGTCAATTCACCTTATAGAAATGCCCTTGCCGTCCGGTCAAAGGGCTTTGACCGTCTGGTGAATAGTAACATGGTGAACAGTAAATTCGAAAAAATAGCAAAAAAAATCAAAAAATTCTGAAATTTTGTGGGATCGAAGATACTCAAGGGCGCAAGGTGCGTGCCAATTTTTGCGCTATTTGGACATTCCAGGAACTCGTGGCAAAGGAAAAATATAAATTTATACGATGTGAACAATAAATTCAAAAAAGTAGCAATTTTAAAAAAATATGAACTTTTTTTGGCATCAAAGAGGCTTGGGTGCGTAAGGTGC…
DTM_234	TIR/Mutator	3	known	GGAACAATTACATTTTTACCCTTAGTTGGTTCCTACCCACGGGTTTTGCCCTTACTTTTCGAGCTTGCTTAGTTTTGCCCTTACTTTTTCCGTCGTGGTCCCTCGAATGCCCTTTGACCGTTTGACCAAAACTTTGAAAATTCATTACTAATTCATATGAACTCAGAAAAATGCAAATAAGATATCAAAATGTTCAGATAAACATTGCCTTTATGTGCATATCATTTGCATTCAGGACAAAAGCACCCTTTAAACTACCTGAGGTAATTAATGTTATTAACATTATTAAAAATAAAAAGGTATAAACAATATTTTTTTCATGAATAAAAATTACATGCAAATGTAGGTGACATTTTTTGAACATCCAGATATCTTATTTGCATTTTTCTGAGTTCGTAT…
DTM_240	TIR/Mutator	2	new	GGGAGATTTACATTTTCCCCCTAACTTTGTCCCGGCCTCATCTTTACCCCTAAATAAAAACAGTGCTCAACTTTACCCCTCTTCCATTAAGTGCGCTTATAGAAATACCCTCCCGTACATTTTCCTTCCAGTCAAAGGCCTTTGACCGTTAAGTGCGCGTGTAGAAAAATCTAACGGTCAAAGGCCTTTGACTGGACGGAAAATGTACAGAAGGGCATTTCTATAAGCGCACCTAACGGAAGAGGGGCAAAGTTGAGCACTGTTTTTATTTAGGGGTAAAGATGAGGTCGGGACAAAGTTAGGGGGAAAATGGAATTGGACC
DTM_243	TIR/Mutator	2	new	CGAAAATGCCAAACGGAGACCGAGCTTCATGGAGGCTTTTATTTGAAAACTTTAAAATTAAAACTTTTTAGTTTGAAAAAATTCTGAAAATAAATACACATATACCTAGATACTTAATGTACATGTGTGCAAATTTTCAGGTTGAAATACATTAAAATGTGAGCTACACAAAAAAGACAAATCTGGGGCCTTTTAGCACGTGTACTGTTCATCTATAAAGTCCATGATTTTAGTTTTTTTGTACAGCTCGCAATTCAAGGTATTTCATCTTGAAAATTTTCACACATACACTTTACATCTTTGCATACATGTGTATTTTTTGTTCAGAATTTTTTGAACTGAAATTTATGAATTTTGAATTATTCAAAATAAAGGGCTCCATGGAGCTCGGTCTTCAAA…
DTM_247	TIR/Mutator	2	known	GAGTTAATTACAGTTTTAGTACACAAACTTTCAGCGGGGGTACAATTTCATACAAGAACTTGCAAAACGACTCAAATTAACCCCTAAACTTGCTCTACGAGAACAAATTGATGCAATTTAGTCTGAAACCTGCCACGTCGGACAGGAGGCACGCGCCGGTAAGTCTGATATTGTGCAGAAACACTCCCAAGTATAGCAATAAGTGAAACCGCGGTCCTCAGAGAGAGCTGGTAGTAGAAAACTTTAAAACGACCCCTGAGGTTATGCAAAATATTACATTTGCACTGGAAGCCCAACACAAACCCCTTCGTCTGTTCGTGTTCGCCTGCCTGTTCGTTTCTCATCGGCCGCTTCGGCTGTTCGTTTCTCGTCCGCGATGAGCGACGGTGCTGCCTAGTT…
DTM_251	TIR/Mutator	2	new	GGACGAGACTTGCCTGCTCCCCGCGCGTGCGCCCATCCGTGCTCCCGCGTACGTGGCTTGATTTGATTGGAACAAAATAAGTCCCGGCCCCACCCCCTTAAAATCAGGGGAGAGATGATTAGATTAGAAAAGAAAAAAAAAAGACAGCCGTAGAATGAAGTGGGAGCACGGATGGGAGCGTGCGGAGGGAGCAGACAAGCCGGATCC
DTM_270	TIR/Mutator	2	known	GGGACATTTACATCTGTGCCCCTAACTCGAACCCACTACTCAAATTTGCCCCTAATTTTGAAGCATGCTCAAATTTGCCCCTCCGCCGTTAAGTCACTACTCAGAAATGCCCTTCCGTACAGTACTGTAGCACTTTCCGTCCAATACTGTAGAACTTTCCGTCTGCTACAGTACACATGAGCCTTTGACGGTCAAAGGCCTTTGACTGGACGGAAGGGCATTTCTGAGTAGTGACTTAACGGCAGAGGGGAAAATTTGAGCATGCTTTGAAATTAGGGGCAAATCTGAGTAGGTGGTTCGAGTTAGGGGCAGAAATGCAAATGGCCC
DTT_0	TIR/Tc1-Mariner	89	known	CTCCCTCCGATTTTATTAACTCTGCATATTAGGTTTGACCGAAGTCAAACTTCCTAAAGTTTGACCAAGTTTATAGAAAAATATAAACATTTACCATAACAAATATGTATGATGTGAAAGTACATTCAATAATGAAGCTAATGGTATTTATTTGTTATTGTATATGTTAATATTTTTTGTTATAAACTTTCTGAGAGTTTACAAAACTTGACTTTGACCAATGCTAATACGCGGACTTAAATAAAAACGGAGAGAG
DTT_1	TIR/Tc1-Mariner	981	known	CTCCCTCTGTCCCAAATTTCTTGTCTTAGATTTGTCTAGATACGGATGTATCTAATACTAAAATGTGACTTGATACATCTGTATCTAGACAAATCTAAGACAAGAATTTTGGGACAGAGGGAG
DTT_2	TIR/Tc1-Mariner	65	known	CTCCCTCCTTTCCGGTTTATAAGGCTCAATTCAAAAATCTCACCAACCAAGGTAGATGGTGAGTGGTGGAATACTTTTTGTAGTTTGCAAAAGCACCCAATTAATGCTCTTGCTTTCCTCAAAAAAGTATGTTTACCAATGCATTAATTGCAATGCATGCATGCATAAATTACATGCATTGGTCAATTTTCTCTTAATACTTGCATGCAATGGTTTAATGCACCTTGGAATCTGAACATATGATGGGAAACAACCAAATTGAGCCTTATAAAATGGAAAAACTAAAATTTTGAGACAAGCCCTATAAACCGGAAAGGAGGGAG
DTT_3	TIR/Tc1-Mariner	8	known	CTCCCTCCGTCCGGAAATACTTGTCCGAGGAATGGATGTATCTAGATGTATTTTAGTTCTAGATACATCCATTTGTATCCATTTCTACGACAAGTATTTCCGGACGGAGGTAG
DTT_4	TIR/Tc1-Mariner	16	known	CTCCCTCCCTTCCAGATTATAGGGCTCAATTCAAAAAACTCACCAACCAAGGTAGATGGTGAGTGGTGGAATACTTTTTGTAATTTGCAAAAGCACCCAATTAATGCTCATGTTTTCCTCAAAGAATTATGTTTACCAATGTATTAATTGCAATGCATGCATGCATAAAGTACATGCATTGGTCAATTTTCTCTTAATACTTGCATGCAATGATTTAATGCACCTTGGAATCTGAACTTGTGATGGGGAACAACCAAATTGAGCCTCATAAAATGGAAAAACTAAGATTTTGAGATAAGCCCTATAAACCGGAAAGGAGGGAG
DTT_5	TIR/Tc1-Mariner	516	known	CTCCCTCCTTCCATCTATATAGGGCGTAATGAGATTTTTAAGACCGCCTTTGACTATTGACAAGATTAATAGTACATGACATGCACATTGTGAAAATTATATCATTGAAAGAACCTTTCACAGACGAATTTAACGGTGTGCTTTGTGTAAGTTGCATGTCATATATCATTGCTCTAATATTTGGTCAAAGTTAGCATCGAAAAATGCATTAGGCCCTATATAGATGGAAGGAGGGAG
DTT_6	TIR/Tc1-Mariner	4	known	CTCCTTCCGTCCCAAAATTCTTGCCTTAGATTTGTCTAGATACGGATGTATCTAGCACTGAAATGTAACTAGATACATCCGTATTTAGACAAATCTAAGAAAAGATTTTTGGGACGGAGGGAG
DTT_7	TIR/Tc1-Mariner	625	known	CTCCCTCCGTTCCTAAATATTTGTCTTTTTAGATATTTCAAATGGACTATCATATACGGATGTATGTAGACATATTTTAGAGTGTAGATTCACTCATTTTGCTTCTTATGTAGTCACTTGTTGAAATCTCTAGAAAGACAAATATTTAGGAACGGAGGGAG
DTT_8	TIR/Tc1-Mariner	89	known	CTCCCTCCTTTTCGGTTTATAGGGCTCAATTCAAAAATCTCACCAACCAAGGTAGATGGTGAGTGGTGAAATACTTTTTGTAATTTGCAAAAACACCCAATTAATGCTCTTCTTTTCCTCAAAAATTTATGTTTACCAATGCATTAATTGCAATACATGCATGCATAATGTACATGCATTGGTCAATTTTCTCTTAATACTTGCATGCAATTATTTAATACACCTTGGAATCTGAACTTGTAATGGTGAACAGCCAAATTGAGCCTTATAAAATGGAAAAACTAAAATTTTGAGATAAGCCCTATAAACCGGAAAGGAGGGAG
DTT_9	TIR/Tc1-Mariner	6	new	CTCCCTCCGTTTCAGTTTACAAGTCCTATGCGTATATCTAGGTTGTCAATTTTATCACCCTATTATAAACTATATAACACAAAATTTATACCGTTTGAAAATAGAACATCTGAAGTTTGTATCTGTATATTTTTTGTAATATATGACTTGTATTAGGTTGGTCAAATTGATGACCTAGGGGTACGCGCATGCCCTGTAAACTGAGAGAGAGGTAG
DTT_10	TIR/Tc1-Mariner	4	known	CTCCCTCTGTTTTTATTTACTCCACATTTTAGCTTTGCTCAAAGTCAAACTTTGTAAACTTTGACAAATTTTATAGACAGAAATTATAACATATACAATAACAAATCAATACCATTAGATTCATTATTGAATATACTTTCACATCATATAGATTTGCTATTGTAAATGTTCATATTTCTACTCTACTAGCAAGATGCCCGTGGGTTGAACGTAACATCAAGATGCATTTGGATGACTAGTTTATCTTGTGAGAGAAAAGGATGAACGAGGGAAGGCCTTATTTGCAAATTTTGGAGAGGTATGTGGGTACCTTTTGCAAAATTGCCATAGTTTCCTTCCTATCTGTCAGATATAAATCGCACGGCCTATATTGCAGGATGGCAGGCACACCATCATCAC…
DTT_11	TIR/Tc1-Mariner	44	known	CTCCCTCCGTCCCAAAATTCTTGTCTTAGATTAGTCTAGATACGGATGTATCTAATACCAAAACGTGACTTTATACATCCGTATTTAGACAAATCTAAGACAAGAATTTTGGGACGGAGGGAG
DTT_13	TIR/Tc1-Mariner	2	known	CTCCCTCCGTTCCTAAATATAAGTCTTTTTAGAGATTGCACTACAAACTACATACGGATGTATATAGACATATTTTAGAGTATAGATTCACTAATTTTGCTTCGTATGTAGTCCATAGTGAAATCTCTACAAAGACTTATATTTAGGAACGGAGGAAG
DTT_14	TIR/Tc1-Mariner	10	known	CTCCCTCCGTCCGCGAATAAGTGTACATCTAGCTTTTGTTCAAAGTCAAAGTTTTAAAATTTTGACCAACTTTACAGAAAACAGTAGTAACATATATGACATAAAATTGATATATTATCAAAGTATATTTCAAGAGGAATCTAGTGATACTAATTTGGTGTCATAAATGTTTTTACTTTTTCCTAGTAAGGTGGTCAAAGTTTTAAATTTTTGACTTAAGACAAAAGCTAGATGTACACTTATTCGTGGACGGAGGGAG
DTT_16	TIR/Tc1-Mariner	10	new	CTCCCTCCGTTTCAGTTTATAAGTCCTACGCGTATATCTAGGTTGTCAATTTTATCACCCTAATATAAACTATATAACACAAAAATTATACCGTTTGAAAATAGAACATCTAAAGTTTATATTCGTATATTTTTTGTAATATATGACTTGTATTTGGTTGGTCAAATTGACGACCTAGGGGTACGCGCACGCCCTGTAAACTGAGAGAGAGGGAG
DTT_17	TIR/Tc1-Mariner	2	new	CTCCCTCGGTTCCAAATTACTCGTCGTGGTTTTAGTTCAAATTCCAGATACTAGGTACTACTAGATATCAATTTCATAAAGCATTATAGGTACTAGGTACTACTCCCTCGGTTCCAAATTACTCGTCGTTGTTTTAGTTCAAATTTGAACTAAAACCACGACGAGTAATTTCGAACGGAGGGAG
DTT_18	TIR/Tc1-Mariner	72	known	TATTCCCTCCATCCGGAAATAAATGGATGGGTCTAGGCGTATTTCAGTTCTAGTACATCCAGTTTTATCCATTTCTGCGACATGTAATCTGGACGGAGGGAGTATGATGTAAGAGCTAGGGATACGACAGGACAACACAGTAAAAAAACACTGAAAACCCACTGCAGAACCAAAGTAATCAAACCCACTGATATGAGATAGTACACTCATGCAGCTCAGGATGCAAAACTACCAGGCAGTTTTCCTTACAAAAATCAACATTGTGGCCTTTAATCATACATTTTGCTACAACTAAATTTAGATCAGATAAAGGTTGGATTCACGCCGATTAACAAAATACATGCTGATGTAAAAATATGGTGATATACAACAGGTACTTACATCTGCACTGGAGTACAG…
[truncated: 1,863 more rows]
